# Supplementary material for: Bumble‐BEEHAVE: A systems model for exploring multifactorial causes of bumblebee decline at individual, colony, population and community level
Source: J Appl Ecol. 2018 May 22;55(6):2790–801. doi: 10.1111/1365-2664.13165 (PMC6221040; doi:10.1111/1365-2664.13165)
Supplement: Supplementary file 6 [file JPE-55-2790-s006.xlsx]

## Sheet: procedures
ProcedureName	Type	Context	Parents	Purpose	Received Variables
ActivityListButton	Proc	BUTTON	none	Prints a list of daily activities for each adult bee
ActivityProc	Proc	bee	Go	Determines the activity of a bee at this particular time of day
AssertionProc	Proc	*multiple	*multiple	Called when a logical error occurs, prints a warning message, and causes the model to stop	message
BadgersOnTheProwlProc	Proc	observer	Go	Determines a colony within a badger's foraging range is killed
BroodIncubationProc	Proc	as parent	ActivityProc	Determines how much energy for brood incubation is provided by a nursing bee
CheckNumbersProc	Proc	observer	CheckNumbersProc	Checks whether the global variables couting bee numbers match each other
CompetitionPointDateREP	Rep	colony	UpdateColoniesProc	calculates competition point date, based on queenProductionDate and eusocialPhaseDate
CreateBadgersProc	Proc	observer	Setup	Creates the badgers in the model and finds each a patch for their nest site
CreateColoniesProc	Proc	observer	EmergenceNewQueensProc	creates and sets up initial values of a newly founded colony
CreateFoodsourcesProc	Proc	observer	Setup	Loads the foodsource into the model from the landscape input file
CreateInitialQueensProc	Proc	observer	Setup	Creates the starting queens in the model
CreateLayersProc	Proc	observer	CreateFoodsourcesProc	Creates additional foodsource layers at locations of multiple flower spcies
CreateSignsProc	Proc	observer	Setup	Creates the signs that indicate the weather on the interface
CreateSpeciesProc	Proc	observer	Setup	Creates the species and sets their agent-own variables from the species input file
CropAndPelletSizeREP	Rep	bees	CreateInitialQueensProc, Development_PupaeProc	Reports the either crop or the pellet size of a bee, based on its weight	forage
DateREP	Rep	observer	UpdateMorning_Proc	Sets the variable "Date" as a string in the format DD Month YY
DefaultProc	Proc	BUTTON	none	Sets interface variables to a set of default values
DetectionProbREP	Rep	as parent	Foraging_searchingProc	Determines the probability of the forager detecting a given patch	patchWho xcol ycol
DetermineCaste_REP	Rep	as parent	Development_LarvaeProc	Determines caste of female larvae ready to develop into pupa	whoCol
Development_EggsProc	Proc	bee	DevelopmentProc	Determines if eggs develop into larvae
Development_LarvaeProc	Proc	bee	DevelopmentProc	Determines if larvae develop into pupa and determines caste of female larvae	whoCol
Development_PupaeProc	Proc	bee	DevelopmentProc	Determines if pupa develop into adults
Development_Mortality_AdultsProc	Proc	bee	DevelopmentProc	Sets behavioural thresholds of adults and determines if workers have reached their max age
DevelopmentProc	Proc	observer	Go	Ageing and development of brood stages and adults
DieProc	Proc	*multiple	*multiple	Removes dead bees and colonies from the model	causeOfDeath
DrawCohortsProc	Proc	observer	Go	Sets the size and position of each colony's cohort bars
EgglayingProc	Proc	as parent	ActivityProc	Hatches new eggs, determines the sex of the new bees, and sets their initial values
EggsParameterSettingProc	Proc	bee (eggs)	EgglayingProc	Sets the agent-own variables of the new eggs	beesInCohort
EmergenceNewQueensProc	Proc	observer	UpdateMorning_Proc	Hibernating queens emerge, search for nest sites, and found colonies
FeedLarvaeProc	Proc	observer	Go	Determines how much nectar and pollen is feed to larvae and calculates larvae growth
FoodsourcesInFlowerAndRangeProc	Proc	colony	CreateColoniesProc UpdateColoniesProc	Creates/updates lists of foodSources for pollen/nectar that are within the colony's range
Foraging_bestLayerREP	Rep	as parent	Foraging_searchingProc, Foraging_PatchChoiceProc	Determines the best foodSource at the chosen patch	myCurrentFoodsource
Foraging_collectNectarPollenProc	Proc	as parent	ForagingProc	Collection of nectar or pollen at a foodSource by a foraging bee
Foraging_costs&choiceProc	Proc	as parent	ForagingProc	Determines the cost of previous foraging trip for a foraging bee
Foraging_PatchChoiceProc	Proc	as parent	Foraging_costs&choiceProc	Determines if a forager is still happy with its current foodSource and, if not, its new foodSource	currentTripDuration_s
Foraging_periodREP	Rep	observer	UpdateMorning_Proc	Updates the foraging period (in seconds) for the new day
Foraging_searchingProc	Proc	as parent	ForagingProc	Determines the foodSource found by a forager whose activity is "searching"
Foraging_SortKnownPatchesListREP	Rep	as parent	Foraging_searchingProc	Sorts a forager's list of known patches by distance to colony	knownPatchesList
Foraging_unloadingProc	Proc	as parent	ForagingProc	Transfers pollen and nectar from a succesful foraging bee to the colony stores
ForagingProc	Proc	as parent	ActivityProc	Parent procedure for the foraging module. Determines the starting foraging activity of the bee
GO	Proc	BUTTON	none	Represents all processes of a single time step (day)
HandlingTime_s_REP	Rep	as parent	Foraging_bestLayerREP	Calculates the handling time for the forager at the specified foodSource	myPatch pollenPatch?
MaxWeightGainToday_mg_REP	Rep	bees with [ stage = "larva" and colonyID = myColony ]	NeedNectarPollenLarvaeTodayProc, FeedLarvaeProc	Calculates a larva's maximal weight gain during 24 hrs	myID
MergeHedgesProc	Proc	observer	CreateFoodsourcesProc
MortalityBroodProc	Proc	observer	Go	Determines mortality of brood stages
NeedNectarPollenLarvaeTodayProc	Proc	observer	Go	calculates how much nectar and pollen is needed today for each colony's brood
NestSiteFoodSourceREP	Rep	as parent	NestSitesSearchingProc	Determines foodSource for successful searching queen to nest in	memoSpecies
NestSitesSearchingProc	Proc	bees with [ caste = "queen" and colonyID = -1 and activity != "hibernate" ]	EmergenceNewQueensProc	Determine if a non-Psithyrus searching queen finds a nest
NextActiveBeeREP	Rep	observer	Go	Re-arranges the list of active bees based on personalTime_s and returns the new first bee
OutputDailyProc	Proc	observer	Setup, Go	Updates the interface plots, monitors, and weather signs
ParametersProc	Proc	observer	Setup	Sets the values for the global variables that act as constants in the model
PatchesInRangeProc	Proc	colony	CreateColoniesProc	Creates lists of foodSources that are within the colony's range
PlottingProc	Proc	observer	OutputDailyProc	Updates the plots on the interface	plotname plotChoice
ProboscisLengthREP	Rep	bees	CreateInitialQueensProc, Development_PupaeProc	determines the length of a bee's proboscis, depending on its species and its weight
PsithyrusNestSearchProc	Proc	bees with [ caste = "queen" and colonyID = -1 and activity != "hibernate" ]	EmergenceNewQueensProc	Determines if a Psithyrus queen finds a host colony and can enter it successfully
QueenProductionDateProc	Proc	observer	Go	Determines for each colony the date it starts producing queens
QueensLeavingNestProc	Proc	observer	Go	Newly emerged adult queens leave the colony, mate, and hibernate
SETUP	Proc	BUTTON	none	Initialises the model
StimEggLayingREP	Rep	colony	ActivityProc	Returns the colony's stimulation level for egglaying to be compared against bee's threshold
StimForagingNectarREP	Rep	colony	ActivityProc	Returns the colony's stimulation level for nectar foraging to be compared against bee's threshold
StimForagingPollenREP	Rep	colony	ActivityProc	Returns the colony's stimulation level for pollen foraging to be compared against bee's threshold
StimNursingREP	Rep	colony	ActivityProc	Returns the colony's stimulation level for nursing to be compared against bee's threshold
ThresholdLevelREP	Rep	bees	QueensLeavingNestProc, CreateInitialQueensProc, PsithyrusNestSearchProc, Development_Mortality_AdultsProc, Development_PupaeProc, EggsParameterSettingProc, EmergenceNewQueensProc	calculates the thresholds for the 4 tasks (egg laying, nursing, pollen foraging, nectar foraging)	thType situation
UpdateColoniesProc	Proc	observer	UpdateMorning_Proc	Updates variables owned by each colony for the new day
UpdateColonyStoreBarsProc	Proc	observer	UpdateMorning_Proc	Updates the interface bars for each colony representing nectar and pollen stores
UpdateFoodsourcesProc	Proc	observer	UpdateMorning_Proc	The available nectar and pollen at foodSources are reset
UpdateMorning_Proc	Proc	observer	Setup, Go	Updates variables that count or represent events on a daily or seasonal basis
UpdateSeasonalEventsProc	Proc	observer	UpdateMorning_Proc	Addresses the end of season event for specific species
VersionTestProc	Proc	BUTTON	none	Runs short exp to check for consistency after changes to the model
WintermortalityProbREP	Rep	bees	EmergenceNewQueensProc	reports the porbability that a hibernating queen dies during winter

## Sheet: scheduling
Type	Level	Level 1	Level 2	Level 3	Level 4	Level 5	Level 6	Level 7	Context	Condition	Note
Proc	1	SETUP							button
Proc	2		ParametersProc						observer
Proc	2		CreateFoodsourcesProc						observer
Proc	3			MergeHedgesProc					observer	if MergeHedges? = true
Proc	3			CreateLayersProc					observer
Proc	2		CreateSpeciesProc						observer
Proc	2		CreateBadgersProc						observer
Proc	3			DieProc					observer	if count patches with [pcolor = 15 or pcolor = 125] > 0
Proc	2		CreateInitialQueensProc						badger
Rep	3			ThresholdLevelREP					bees		input: "eggLaying" "QueenInitiationPhase"
Rep	3			ThresholdLevelREP					bees		input: "nectarForaging" "QueenInitiationPhase"
Rep	3			ThresholdLevelREP					bees		input: "pollenForaging" "QueenInitiationPhase"
Rep	3			ThresholdLevelREP					bees		nursing "QueenInitiationPhase"
Rep	3			ProboscisLengthREP					bees
Rep	3			CropAndPelletSizeREP					bees		input "nectar"
Rep	3			CropAndPelletSizeREP					bees		input "pollen"
Proc	2		UpdateMorning_Proc						observer
Rep	3			DateREP					observer
Rep	3			Foraging_PeriodREP					observer	if Day > 0
Proc	3			UpdateFoodsourcesProc					observer
Proc	3			UpdateSeasonalEventsProc					observer
Proc	3			EmergenceNewQueensProc					observer
Rep	4				ThresholdLevelREP				bees with [emergingDate = ticks]		input: "eggLaying" "QueenInitiationPhase"
Rep	4				ThresholdLevelREP				bees with [emergingDate = ticks]		input: "nectarForaging" "QueenInitiationPhase"
Rep	4				ThresholdLevelREP				bees with [emergingDate = ticks]		input: "pollenForaging" "QueenInitiationPhase"
Rep	4				ThresholdLevelREP				bees with [emergingDate = ticks]		input: "nursing" "QueenInitiationPhase"
Rep	4				WintermortalityProbREP				bees with [activity = "emerging"]	if WinterMortality? = true
Proc	4				DieProc				bees with [activity = "emerging"]	if WinterMortality? = true and random-float 1 > WintermortalityProbREP
Proc	4				NestSitesSearchingProc				bees with [ caste = "queen" and colonyID = -1 and activity != "hibernate" ]	if speciesName != "Psithyrus"
Rep	5					NestSiteFoodSourceREP			bees	if random-float 1 <= dailyChance
Proc	5					DieProc			bees	if random-float 1 < MORTALITY_FORAGER_PER_SEC * NESTSEARCHTIME_h * 60 * 60
Proc	4				PsithyrusNestSearchProc				bees with [ caste = "queen" and colonyID = -1 and activity != "hibernate" ]	if speciesName = "Psithyrus"
Proc	5					DieProc			bees	if random-float 1 < findAnyNestProb AND random-float 1 < getAccess AND random-float 1 < getKilledProb
Rep	5					ThresholdLevelREP			bees	if random-float 1 < findAnyNestProb AND random-float 1 < getAccess AND random-float 1 >= getKilledProb	"nectarForaging" "Psith"
Rep	5					ThresholdLevelREP			bees	if random-float 1 < findAnyNestProb AND random-float 1 < getAccess AND random-float 1 >= getKilledProb	"pollenForaging" "Psith"
Rep	5					ThresholdLevelREP			bees	if random-float 1 < findAnyNestProb AND random-float 1 < getAccess AND random-float 1 >= getKilledProb	"nursing" "Psith"
Rep	5					ThresholdLevelREP			bees	if random-float 1 < findAnyNestProb AND random-float 1 < getAccess AND random-float 1 >= getKilledProb	"eggLaying" "Psith"
Proc	5					DieProc			bees with [colonyID = memoColID and caste = "queen" and mated? = true and who != myWho ]	if random-float 1 < killQueenProb
Proc	5					DieProc			bees	if random-float 1 < MORTALITY_FORAGER_PER_SEC * NESTSEARCHTIME_h * 60 * 60
Proc	4				DieProc				bees with [ caste = "queen" and colonyID = -1 and activity != "hibernate" ]	if count [nestsiteFoodsourceList] of onespecies speciesID = 0
Proc	4				CreateColoniesProc				observer	if count bees with [ activity = "nestConstruction" ] > 0
Proc	5					PatchesInRangeProc			colonies
Proc	5					FoodsourcesInFlowerAndRangeProc			colonies
Proc	3			UpdateColoniesProc					observer
Proc	4				DieProc				Bees with [ colonyID = whoCol ]	if ticks > competitionPointDate and allLarvae + allPupae = 0
Proc	4				DieProc				Bees with [ colonyID = whoCol ]	if energyStore_kJ <= 0
Proc	4				DieProc				Bees with [ colonyID = whoCol ]	if (sum [ number ] of Bees with [ colonyID = whoCol and brood? = false ] = 0)
Rep	4				CompetitionPointDateREP				colonies
Proc	4				DieProc				colonies	if count Bees with [ colonyID = whoCol ] = 0
Proc	3			UpdateColonyStoreBarsProc					observer
Proc	3			CheckNumbersProc					observer
Proc	2		CreateSignsProc						observer
Proc	2		OutputDailyProc						observer
Proc	3			PlottingProc					observer		called for each plottingProc
Proc	1	GO							button
Proc	2		UpdateMorning_Proc						observer
Rep	3			DateREP					observer
Rep	3			Foraging_PeriodREP					observer	if Day > 0
Proc	3			UpdateFoodsourcesProc					observer
Proc	3			UpdateSeasonalEventsProc					observer
Proc	4				DieProc				Bees with [ speciesID = whoSpec and activity != "hibernate" ]	if Day = seasonStop (of species)
Proc	3			EmergenceNewQueensProc					observer
Rep	4				ThresholdLevelREP				bees with [emergingDate = ticks]		input: "eggLaying" "QueenInitiationPhase"
Rep	4				ThresholdLevelREP				bees with [emergingDate = ticks]		input: "nectarForaging" "QueenInitiationPhase"
Rep	4				ThresholdLevelREP				bees with [emergingDate = ticks]		input: "pollenForaging" "QueenInitiationPhase"
Rep	4				ThresholdLevelREP				bees with [emergingDate = ticks]		input: "nursing" "QueenInitiationPhase"
Rep	4				WintermortalityProbREP				bees with [activity = "emerging"]	if WinterMortality? = true
Proc	4				DieProc				bees with [activity = "emerging"]	if WinterMortality? = true and random-float 1 > WintermortalityProbREP
Proc	4				NestSitesSearchingProc				bees with [ caste = "queen" and colonyID = -1 and activity != "hibernate" ]	if speciesName != "Psithyrus"
Rep	5					NestSiteFoodSourceREP			bees	random-float 1 <= dailyChance
Proc	5					DieProc			bees	if random-float 1 < MORTALITY_FORAGER_PER_SEC * NESTSEARCHTIME_h * 60 * 60
Proc	4				PsithyrusNestSearchProc				bees with [ caste = "queen" and colonyID = -1 and activity != "hibernate" ]	if speciesName = "Psithyrus"
Proc	5					DieProc			bees	if random-float 1 < findAnyNestProb AND random-float 1 < getAccess AND random-float 1 < getKilledProb
Rep	5					ThresholdLevelREP			bees	random-float 1 < findAnyNestProb AND random-float 1 < getAccess AND random-float 1 >= getKilledProb	"nectarForaging" "Psith"
Rep	5					ThresholdLevelREP			bees	random-float 1 < findAnyNestProb AND random-float 1 < getAccess AND random-float 1 >= getKilledProb	"pollenForaging" "Psith"
Rep	5					ThresholdLevelREP			bees	random-float 1 < findAnyNestProb AND random-float 1 < getAccess AND random-float 1 >= getKilledProb	"nursing" "Psith"
Rep	5					ThresholdLevelREP			bees	random-float 1 < findAnyNestProb AND random-float 1 < getAccess AND random-float 1 >= getKilledProb	"eggLaying" "Psith"
Proc	5					DieProc			bees with [colonyID = memoColID and caste = "queen" and mated? = true and who != myWho ]	if random-float 1 < killQueenProb
Proc	5					DieProc			bees	if random-float 1 < MORTALITY_FORAGER_PER_SEC * NESTSEARCHTIME_h * 60 * 60
Proc	4				DieProc				bees with [ caste = "queen" and colonyID = -1 and activity != "hibernate" ]	if count [nestsiteFoodsourceList] of onespecies speciesID = 0
Proc	4				CreateColoniesProc				observer	if count bees with [ activity = "nestConstruction" ] > 0
Proc	5					PatchesInRangeProc			colonies
Proc	5					FoodsourcesInFlowerAndRangeProc			colonies
Proc	3			UpdateColoniesProc					observer
Proc	4				FoodsourcesInFlowerAndRangeProc				colonies	if FoodsourcesInFlowerUpdate? = true
Proc	4				DieProc				Bees with [ colonyID = whoCol ]	if ticks > competitionPointDate and allLarvae + allPupae = 0
Proc	4				DieProc				Bees with [ colonyID = whoCol ]	if energyStore_kJ <= 0
Proc	4				DieProc				Bees with [ colonyID = whoCol ]	if (sum [ number ] of Bees with [ colonyID = whoCol and brood? = false ] = 0)
Rep	4				CompetitionPointDateREP				colonies
Proc	4				DieProc				colonies	if count Bees with [ colonyID = whoCol ] = 0
Proc	3			UpdateColonyStoreBarsProc					observer
Proc	3			CheckNumbersProc					observer
Proc	2		NeedNectarPollenLarvaeTodayProc						observer
Rep	3			MaxWeightGainToday_mg_REP					bees with [ stage = "larva" and colonyID = myColony ]
Rep	2		NextActiveBeeREP						observer	while [ continueWorking = true and count Bees with [ (caste = "worker" or caste = "queen") and (activity != "hibernate") and stage = "adult" ] > 0 and count colonies > 0 ]
Proc	2		ActivityProc						bees	if continueWorking and personalTime_S > CallItADay_s
Rep	3			StimEgglayingREP					colonies
Rep	3			StimForagingNectarREP					colonies
Rep	3			StimForagingPollenREP					colonies
Rep	3			StimNursingREP					colonies
Proc	3			EgglayingProc					bees	if activity = "egglaying"
Proc	4				EggsParameterSettingProc				bees
Rep	5					ThresholdLevelREP			bees		input: "eggLaying" "egg"
Rep	5					ThresholdLevelREP			bees		input: "nectarForaging" "egg"
Rep	5					ThresholdLevelREP			bees		input: "pollenForaging" "egg"
Rep	5					ThresholdLevelREP			bees		input: "nursing" "egg"
Proc	3			BroodIncubationProc					bees	if activity = "nursing"
Proc	3			ForagingProc					bees	if activity = "pollenForaging"	Called for either pollen or nectar foraging
Proc	4				Foraging_searchingProc				bees
Rep	5					DetectionProbREP			bees
Rep	5					Foraging_bestLayerREP			bees	chosenMasterpatch >= 0
Rep	6						HandlingTime_s_REP		bees		called for each layerInPatchList if pollenforager is true or false
Rep	5					Foraging_SortKnownPatchesListREP			bees	chosenMasterpatch >= 0 AND currentFoodSource >= 0	Called for either pollenForager? = true or pollenForager = false
Proc	4				Foraging_collectNectarPollenProc				bees
Proc	4				Foraging_costs&choiceProc				bees
Proc	5					DieProc			bees	if random-float 1 < mortalityRisk	Called for both successful and unsuccessful foragers
Proc	5					Foraging_PatchChoiceProc			bees
Rep	6						Foraging_bestLayerREP		bees	happy? = False
Rep	7							HandlingTime_s_REP	bees		called for each layerInPatchList if pollenforager is true or false
Proc	4				Foraging_unloadingProc				bees
Proc	2		QueensLeavingNestProc						observer
Proc	3			DieProc					bees	if UnlimitedMales? = false
Rep	3			ThresholdLevelREP					bees	stage = "adult" and caste = "queen" and mated? = false and colonyID != -1
Proc	2		FeedLarvaeProc						observer
Rep	3			MaxWeightGainToday_mg_REP					bees with [ stage = "larva" and colonyID = myColony ]
Proc	2		QueenProductionDateProc						observer
Proc	2		DevelopmentProc						observer
Proc	3			Development_Mortality_AdultsProc					bees	if stage = "adult"
Proc	4				DieProc				bees	if caste = "worker" AND adultAge > [ maxLifespanWorkers ] of OneSpecies speciesID
Rep	4				ThresholdLevelREP				bees	if caste = "queen" and mated? = true and colonyID > -1 and [ allAdultWorkers ] of colony colonyID > 0	input: "nectarForaging" "QueenSocialPhase"
Rep	4				ThresholdLevelREP				bees	if caste = "queen" and mated? = true and colonyID > -1 and [ allAdultWorkers ] of colony colonyID > 0	input: "pollenForaging" "QueenSocialPhase"
Rep	4				ThresholdLevelREP				bees	if caste = "queen" and mated? = true and colonyID > -1 and [ allAdultWorkers ] of colony colonyID > 0	input: "nursing" "QueenSocialPhase"
Rep	4				ThresholdLevelREP				bees	if caste = "queen" and mated? = true and colonyID > -1 and [ allAdultWorkers ] of colony colonyID > 0	input: "eggLaying" "QueenSocialPhase"
Proc	3			Development_PupaeProc					bees	if stage = "pupa"
Rep	4				CropAndPelletSizeREP				bees	if caste = "worker" and if cumulIncubationReceived_kJ >= [ devIncubationEmergingTH_kJ ] of OneSpecies speciesID and broodAge >= [ devAgeEmergingMin_d ] of OneSpecies speciesID	input "nectar"
Rep	4				CropAndPelletSizeREP				bees	if caste = "worker" and if cumulIncubationReceived_kJ >= [ devIncubationEmergingTH_kJ ] of OneSpecies speciesID and broodAge >= [ devAgeEmergingMin_d ] of OneSpecies speciesID	input "pollen"
Rep	4				ThresholdLevelREP				bees	if caste = "worker" and if cumulIncubationReceived_kJ >= [ devIncubationEmergingTH_kJ ] of OneSpecies speciesID and broodAge >= [ devAgeEmergingMin_d ] of OneSpecies speciesID	input: "eggLaying" "worker"
Rep	4				ThresholdLevelREP				bees	if caste = "worker" and if cumulIncubationReceived_kJ >= [ devIncubationEmergingTH_kJ ] of OneSpecies speciesID and broodAge >= [ devAgeEmergingMin_d ] of OneSpecies speciesID	input: "nectarForaging" "worker"
Rep	4				ThresholdLevelREP				bees	if caste = "worker" and if cumulIncubationReceived_kJ >= [ devIncubationEmergingTH_kJ ] of OneSpecies speciesID and broodAge >= [ devAgeEmergingMin_d ] of OneSpecies speciesID	input: "pollenForaging" "worker"
Rep	4				ThresholdLevelREP				bees	if caste = "worker" and if cumulIncubationReceived_kJ >= [ devIncubationEmergingTH_kJ ] of OneSpecies speciesID and broodAge >= [ devAgeEmergingMin_d ] of OneSpecies speciesID	input: "nursing" "worker"
Rep	4				ProboscisLengthREP				bees	if caste = "worker" and if cumulIncubationReceived_kJ >= [ devIncubationEmergingTH_kJ ] of OneSpecies speciesID and broodAge >= [ devAgeEmergingMin_d ] of OneSpecies speciesID
Rep	4				CropAndPelletSizeREP				bees	if caste = "queen" and if cumulIncubationReceived_kJ >= [ devIncubation_Q_EmergingTH_kJ ] of OneSpecies speciesID and broodAge >= [ devAge_Q_EmergingMin_d ] of OneSpecies speciesID	input "nectar"
Rep	4				CropAndPelletSizeREP				bees	if caste = "queen" and if cumulIncubationReceived_kJ >= [ devIncubation_Q_EmergingTH_kJ ] of OneSpecies speciesID and broodAge >= [ devAge_Q_EmergingMin_d ] of OneSpecies speciesID	input "pollen"
Rep	4				ThresholdLevelREP				bees	if caste = "queen" and if cumulIncubationReceived_kJ >= [ devIncubation_Q_EmergingTH_kJ ] of OneSpecies speciesID and broodAge >= [ devAge_Q_EmergingMin_d ] of OneSpecies speciesID	eggLaying "youngQueen"
Rep	4				ThresholdLevelREP				bees	if caste = "queen" and if cumulIncubationReceived_kJ >= [ devIncubation_Q_EmergingTH_kJ ] of OneSpecies speciesID and broodAge >= [ devAge_Q_EmergingMin_d ] of OneSpecies speciesID	nectarForaging "youngQueen"
Rep	4				ThresholdLevelREP				bees	if caste = "queen" and if cumulIncubationReceived_kJ >= [ devIncubation_Q_EmergingTH_kJ ] of OneSpecies speciesID and broodAge >= [ devAge_Q_EmergingMin_d ] of OneSpecies speciesID	pollenForaging "youngQueen"
Rep	4				ThresholdLevelREP				bees	if caste = "queen" and if cumulIncubationReceived_kJ >= [ devIncubation_Q_EmergingTH_kJ ] of OneSpecies speciesID and broodAge >= [ devAge_Q_EmergingMin_d ] of OneSpecies speciesID	nursing "youngQueen"
Rep	4				ProboscisLengthREP				bees	if caste = "queen" and if cumulIncubationReceived_kJ >= [ devIncubation_Q_EmergingTH_kJ ] of OneSpecies speciesID and broodAge >= [ devAge_Q_EmergingMin_d ] of OneSpecies speciesID
Proc	3			Development_LarvaeProc					bees	if stage = "larva"
Rep	4				DetermineCaste_REP				bees	caste = "undefined" and broodAge = [ dev_Q_DeterminationAge_d ] of OneSpecies speciesID
Proc	3			Development_EggsProc					bees	if stage = "egg"
Proc	2		MortalityBroodProc						observer
Proc	3			DieProc					bees	if stage = "egg" and broodage > [ devAgeHatchingMax_d ] of OneSpecies speciesID
Proc	3			DieProc					bees	if stage = "larva" and broodage is greater than threshold for worker/queen
Proc	3			DieProc					bees	if stage = pupa and broodage is greater than threshold for worker/queen
Proc	3			DieProc					bees	if colonyID >= 0 and ticks > [ competitionPointDate ] of Colony colonyID and stage = "egg"
Proc	2		BadgersOnTheProwlProc						observer
Proc	3			DieProc					bees with [ colonyID = victimColonyID ]	if random-float 1 < digUpProb
Proc	2		OutputDailyProc						observer
Proc	3			PlottingProc					observer		Called for each genericPlot
Proc	2		DrawCohortsProc						observer	if ShowCohorts? = true

## Sheet: foodsources-own variables
VARIABLE TYPE	VARIABLE NAME	DATA TYPE	DESCRIPTION	low-level state variable? (describe the current state of the modelled system, can't be derived from other variables)
Foodsources-own	area_sqm	number	size of the foodsource (m2), identical for all 'layers' within a flower patch	yes
Foodsources-own	colorMemo	number	saves original colour in which the foodsoure is shown, identical for all 'layers' within a flower patch	no
Foodsources-own	corollaDepth_mm	number	average length of the corolla tubes of the flower species represented by this particular foodsource ('layer')	yes
Foodsources-own	cumulNectarVisits	number (integer)	number of all visits of nectar foragers over the whole simulation run at this particular foodsource ('layer')	yes
Foodsources-own	cumulPollenVisits	number (integer)	number of all visits of nectar foragers over the whole simulation run at this particular foodsource ('layer')	yes
Foodsources-own	flowerSpecies_relativeAbundanceList	list	lists the single flower species represented by this particular foodsource ('layer') and its abundance, relative to a reference habitat type (format e.g. ["Common_knapweed" 2.544])	yes
Foodsources-own	flowerSpeciesList	list	lists all flower species and their relative abundance at the current flower patch, identical for all 'layers' within a flower patch (format e.g. [["Bugle" 4.273] ["Burdock" 10][..]..[..]])	no
Foodsources-own	id_Beescout	number (integer)	if the input file ("INPUT_FILE") was created with BEESCOUT, then id_Beescout refers to the "who" of this food patch as it was identified in the BEESCOUT model; this variable is defined but not use in Bumble-BEEHAVE	no
Foodsources-own	interFlowerTime_s	number	average time a foraging bee spends between two flowers; provided either in Input_File (text file) or for flowepatches with different flower species ("layers") in FlowerspeciesFile (a csv file)	yes
Foodsources-own	layersInPatchList	list	lists "who" of all food sources ('layers') of the flower patch, this particular food source is part of	no
Foodsources-own	masterpatch?	boolean	true for only one food source ('layer') of each flower patch	no
Foodsources-own	masterpatchID	number (integer)	"who" of the (single) 'masterpatch' food source of each flower patch, hence identical for all 'layers' within a flower patch	no
Foodsources-own	nectar_myl	number	the actual amount of nectar [μl] currently available at a particular food source (updated after each bee visit)	yes
Foodsources-own	nectarConcentration_mol/l	number	the (constant) sugar concentration of the nectar of this particular food source; provided either in Input_File (text file) or for flowepatches with different flower species ("layers") in FlowerspeciesFile (a csv file)	yes
Foodsources-own	nectarFlowerVolume_myl	number	amount of nectar [μl] available in a single flower (or floret) of the flower species at this particular food source; a flower can either be full or empty and the proportion of emptied flowers might increase during a day	yes
Foodsources-own	nectarMax_myl	number	the maximal amount of nectar [μl] that can be available at this particular food source	yes
Foodsources-own	patchInfo	string	may provide additional information for the user (no other use in the model)	no
Foodsources-own	patchType	string	crop or habitat type of the flower patch (identical for all 'layers' within a flower patch)	no
Foodsources-own	pollen_g	number	the actual amount of pollen [g] currently available at a particular food source (updated after each bee visit)	yes
Foodsources-own	pollenMax_g	number	the maximal amount of pollen [g] that can be available at this particular food source	yes
Foodsources-own	proteinPollenProp	number	the protein content of the pollen at this particular food source. In the current version of the model, this has NO EFFECT yet (e.g. when feeding larvae); provided either in Input_File (text file) or for flowepatches with different flower species ("layers") in FlowerspeciesFile (a csv file)	yes
Foodsources-own	radius_m	number	the (hypothetical) radius of a food source, calculated from its area (i.e. assuming a circular shaped flower patch), identical for all 'layers' within a flower patch	yes
Foodsources-own	startDay	number (integer)	the first day of the year when the food source ('layer') is in flower and provides resources; provided either in Input_File (text file) or for flowepatches with different flower species ("layers") in FlowerspeciesFile (a csv file) CAUTION: it is assumed that startDate < stopDate!	yes
Foodsources-own	stopDay	number (integer)	the first day of the year after the flowering period of a food source ('layer') when no more resources are provided; provided either in Input_File (text file) or for flowepatches with different flower species ("layers") in FlowerspeciesFile (a csv file). CAUTION: it is assumed that stopDate > startDate!	yes

## Sheet: bees-own variables
VARIABLE TYPE	VARIABLE NAME	DATA TYPE	DESCRIPTION	low-level state variable? (describe the current state of the modelled system, can't be derived from other variables)
Bees-own	activity	string	current activity of a bee, (possible activities: "hibernate", "nestConstruction", "resting", "searching", "returningEmpty", "returningUnhappyN", "returningUnhappyP", "nectarForaging", "collectNectar", "bringingNectar", "expForagingN", "pollenForaging", "collectPollen", "bringingPollen", "expForagingP", "egglaying", "nursing")	yes
Bees-own	activityList	list	logs the bee's activities on current day	no
Bees-own	adultAge	number (integer)	age [d] of adult bee, being 0 at day of emergence and increasing by 1 in "DevelopmentProc" for bees with stage = "adult"	yes
Bees-own	allelesList	list	a list with 1 (males) or 2 (females, dipl. males) alleles from the bees nuclear DNA, inherited from its mother (and father if diploid). If "InbreedingEffects?" is true, then they refer to the sex alleles with diploid males dying as adults, otherwise no effect on simulation run	yes
Bees-own	brood?	boolean	true if the bee's "stage" is "egg", "larva" or "pupa", "false" if it is "adult"	yes
Bees-own	broodAge	number (integer)	age [d] of sub-adult bees, being 0 when egg is laid and increases by 1 in "DevelopmentProc" for bees with stage != "adult"	yes
Bees-own	caste	string	the bee's caste: "undefined", "queen", "worker", "male" (with "undefined" being an diploid egg or larva that can develop into either a worker or a queen)	yes
Bees-own	colonyID	number (integer)	the ID (who) of the bee's colony (-1 for queens without colonies) (colonies are implemented as breed)	yes
Bees-own	cropvolume_myl	number	amount of nectar [myl] that can be carried by a bee (determined in CropAndPelletSizeREP when a new adult bee is created/emerges from pupation depending on the bee's weight). The value refers to a single bee, hence is multiplied by "number" when the bee cohort collects nectar	yes
Bees-own	cumulIncubationReceived_kJ	number	cumulative amount of energy [kJ] received (until now) by individual bee in one of the brood stages due to incubation	yes
Bees-own	cumulTimeEgg_d	number	the number of days a bee has been an egg (i.e. for eggs equal to broodAge)	yes
Bees-own	cumulTimeLarva_d	number	the number of days a bee has been a larva (i.e. for larvae equal to broodAge - cumulTimeEgg_d)	yes
Bees-own	cumulTimePupa_d	number	the number of days a bee has been a pupa (i.e. for pupaeae equal to broodAge - cumulTimeEgg_d - cumulTimeLarva_d)	yes
Bees-own	currentFoodsource	number (integer)	"who" of the food source a foraging bee is currently exploiting	yes
Bees-own	emergingDate	number (integer)	date (time step) when a queen emerges from hibernation	yes
Bees-own	expectation_NectarTrip_s	number	expected duration [s] of a nectar trip, based on previous experience	yes
Bees-own	expectation_PollenTrip_s	number	expected duration [s] of a pollen trip, based on previous experience	yes
Bees-own	glossaLength_mm	number	length [mm] of a bee's glossa (proboscis)	yes
Bees-own	knownMasterpatchesNectarList	list	lists the masterpatchID's of all nectar providing patches ('layergroups') sorted by the distance to the bee's colony	yes
Bees-own	knownMasterpatchesPollenList	list	lists the masterpatchID's of all pollen providing patches ('layergroups') sorted by the distance to the bee's colony	yes
Bees-own	mated?	boolean	set true when young queens leave their mother's nest (QueensLeavingNestProc)	yes
Bees-own	mtDNA	number	an allele from the bee's mitochondrial DNA, inherited from its mother or - for initial queens - set to a random float number between 0 and 139.9 (i.e. within the range of Netlogo colours) (no effect on simulation run)	yes
Bees-own	nectarLoadSquadron_kJ	number	amount of energy [kJ] in nectar load carried by a cohort of foraging bees	yes
Bees-own	nectarsourceToGoTo	number (integer)	"who" of the food source the bee will be visiting on its next nectar foraging trip	yes
Bees-own	number	number (integer)	number of bees in a cohort: initial value either "batchsize" (Species-own variable) if colony is "cohortBased?" or 1 if colony is individual-based. Number (in cohort-based colonies) might decrease due to mortality	yes
Bees-own	personalTime_s	number	time of day when bee decided on its activity; set to GET_UP_TIME_s (+ randomTimeToGetUp_s) in UpdateMorning_Proc	yes
Bees-own	ploidy	number (integer)	ploidy of a bee: 1: haploid male, 2: diploid female (or diploid male)	yes
Bees-own	pollenForager?	boolean	if true, bee is a pollen forager, otherwise a nectar forager	yes
Bees-own	pollenLoadSquadron_g	number	amount of pollen [g] carried by a cohort of foraging bees	yes
Bees-own	pollenPellets_g	number	amount of pollen [g] that can be carried by a bee (determined in CropAndPelletSizeREP when a new adult bee is created/emerges from pupation depending on the bee's weight). The value refers to a single bee, hence is multiplied by "number" when the bee cohort collects pollen	yes
Bees-own	pollensourceToGoTo	number (integer)	"who" of the food source the bee will be visiting on its next pollen foraging trip	yes
Bees-own	speciesID	number (integer)	the ID (who) of the bee's species (species are implemented as breed)	yes
Bees-own	speciesName	string	the bee's species name written-out	no
Bees-own	spermathecaList	list	a list that stores the allele received from a male by mating. Empty for males and unmated females.	yes
Bees-own	stage	string	developmental stage of a bee ( "egg", "larva", "pupa" or "adult")	yes
Bees-own	thEgglaying	number	threshold that needs to be exceeded by a stimulus to potentially trigger egg laying in a bee	yes
Bees-own	thForagingNectar	number	threshold that needs to be exceeded by a stimulus to trigger nectar foraging in a bee	yes
Bees-own	thForagingPollen	number	threshold that needs to be exceeded by a stimulus to potentially trigger pollen foraging in a bee	yes
Bees-own	thNursing	number	threshold that needs to be exceeded by a stimulus to potentially trigger nursing in a bee	yes
Bees-own	weight_mg	number	the weight [mg] of an individual bee	yes

## Sheet: species-own variables
VARIABLE TYPE	VARIABLE TYPE	VARIABLE NAME	DATA TYPE	DESCRIPTION	low-level state variable? (describe the current state of the modelled system, can't be derived from other variables)
species-own	Species-own	batchsize	number	number of eggs laid in one batch and hence defining the cohort size	no
species-own	Species-own	chanceFindNest	number	daily probability to find a suitable nest site for a searching queen	no
species-own	Species-own	dev_larvalAge_QueenDetermination_d	number	the day of larval development (i.e. "cumulTimeLarva_d" and not "broodAge" ) when it is decided whether a female larva develops into a worker or a queen	no
species-own	Species-own	dev_Q_DeterminationWeight_mg	number	minimal weight [mg] a female larve needs to have to possibly develop into a queen (a necessary but not sufficient condition)	no
species-own	Species-own	devAge_Q_EmergingMax_d	number	the maximal age ("broodAge") of a queen pupa to emerge	no
species-own	Species-own	devAge_Q_EmergingMin_d	number	the minimal age ("broodAge") of a queen pupa to emerge	no
species-own	Species-own	devAge_Q_PupationMax_d	number	the maximal age ("broodAge") of a queen larva to pupate	no
species-own	Species-own	devAge_Q_PupationMin_d	number	the minimal age ("broodAge") of a queen larva to pupate	no
species-own	Species-own	devAgeEmergingMax_d	number	the maximal age ("broodAge") of a worker or male pupa to emerge	no
species-own	Species-own	devAgeEmergingMin_d	number	the minimal age ("broodAge") of a worker or male pupa to emerge	no
species-own	Species-own	devAgeHatchingMax_d	number	the maximal age ("broodAge") of an egg (male or female) to hatch	no
species-own	Species-own	devAgeHatchingMin_d	number	the minimal age ("broodAge") of an egg (male or female) to hatch	no
species-own	Species-own	devAgePupationMax_d	number	the maximal age ("broodAge") of a worker or male larva to pupate	no
species-own	Species-own	devAgePupationMin_d	number	the minimal age ("broodAge") of a worker or male larva to pupate	no
species-own	Species-own	devIncubation_Q_EmergingTH_kJ	number	the minimal, cumulative amount of energy [kJ] from incubation a queen pupa needs to have received during its development to emerge	no
species-own	Species-own	devIncubation_Q_PupationTH_kJ	number	the minimal, cumulative amount of energy [kJ] from incubation a queen larva needs to have received during its development to pupate	no
species-own	Species-own	devIncubationEmergingTH_kJ	number	the minimal, cumulative amount of energy [kJ] from incubation a worker or male pupa needs to have received during its development to emerge	no
species-own	Species-own	devIncubationHatchingTH_kJ	number	the minimal, cumulative amount of energy [kJ] from incubation any egg needs to have received to hatch	no
species-own	Species-own	devIncubationPupationTH_kJ	number	the minimal, cumulative amount of energy [kJ] from incubation a worker or male larva needs to have received during its development to pupate	no
species-own	Species-own	devQuotaIncubationToday_kJ	number	average amount of energy [kJ] a bee needs to receive daily as incubation during its development	no
species-own	Species-own	devWeight_Q_PupationMax_mg	number	the maximal weight [mg] a queen larva can have	no
species-own	Species-own	devWeight_Q_PupationMin_mg	number	the minimal weight [mg] a queen larva needs to have to pupate	no
species-own	Species-own	devWeightEgg_mg	number	the weight [mg] of an egg	no
species-own	Species-own	devWeightPupationMax_mg	number	the maximal weight [mg] a worker or male larva can have	no
species-own	Species-own	devWeightPupationMin_mg	number	the minimal weight [mg] a worker or male larva needs to have to pupate	no
species-own	Species-own	emergingDay_mean	number	the average day of year when queens of this species emerge from hibernation	no
species-own	Species-own	emergingDay_sd	number	the standard deviation around "emergingDay_mean" for determining a queen's emerging date from hibernation	no
species-own	Species-own	flightCosts_kJ/m/mg	number	energetic flight costs [kJ] of a bee of this species, depending on the bee's weight [mg] and and the distance [m] travelled	no
species-own	Species-own	flightVelocity_m/s	number	speed [m/s] of a foraging bee when travelling to or back from a food source	no
species-own	Species-own	growthFactor	number	defines the maximal weight gain of a larva during one day: maxWeightGain_mg = (weight_mg * myGrowthFactor) - weight_mg	no
species-own	Species-own	maxLifespanWorkers	number	maximal lifespan [d] worker, referring to "adultAge" i.e. excluding brood developement phase	no
species-own	Species-own	minPollenStore_g	number	minimal amount of pollen bees are trying to store, indepentendt of expected consumption rates. If the actual pollen store is lower, no eggs are laid.	no
species-own	Species-own	minToMaxFactor	number	to calculate the maximal age for a a developmental stage based on the given minimal age, e.g. devAgeHatchingMax_d = devAgeHatchingMin_d * minToMaxFactor	no
species-own	Species-own	name	string	species name as a string	no
species-own	Species-own	nestHabitatsList	list	lists the habitats suitable for nesting for this species	no
species-own	Species-own	nestSiteArea	number	total area of habitat suitable for nesting	no
species-own	Species-own	nestsiteFoodsourceList	agentset	a set of foodsources which are masterpatches and belong to a habitat suitable for nesting	no
species-own	Species-own	pollenToBodymassFactor	number	factor to translate the amount of pollen consumed [mg] into a larva's weight gain [mg]	no
species-own	Species-own	proboscis_max_mm	number	maximal possible proboscis length [mm] for a bee of this species	no
species-own	Species-own	proboscis_min_mm	number	minimal possible proboscis length [mm] for a bee of this species	no
species-own	Species-own	searchLength_m	number	length [m] of a scouting trip	no
species-own	Species-own	seasonStop	number	day of year when the season for this species ends and all bees except of hibernating queens die	no
species-own	Species-own	specMax_cropVolume_myl	number	maximal possible crop volume [µl] for a bee of this species	no
species-own	Species-own	specMax_pollenPellets_g	number	maximal possible size of pollen pellets [ g] for a bee of this species	no
species-own	Species-own	timeUnloading	number	time [s] to unload a nectar or pollen load to the colony's stores	no

## Sheet: colonies-own variables
VARIABLE TYPE	VARIABLE NAME	DATA TYPE	DESCRIPTION	low-level state variable? (describe the current state of the modelled system, can't be derived from other variables)
Colonies-own, deadCols-own	allAdultActiveQueens	number (integer)	number of not hibernating, adult queens in the colony	no
Colonies-own, deadCols-own	allAdultMales	number (integer)	number of adult males in the colony	no
Colonies-own, deadCols-own	allAdultQueens	number (integer)	number of adult males in the colony	no
Colonies-own, deadCols-own	allAdults	number (integer)	number of all adult bees in the colony	no
Colonies-own, deadCols-own	allAdultWorkers	number (integer)	number of all adult workers in the colony	no
Colonies-own, deadCols-own	allEggs	number (integer)	number of all eggs in the colony	no
Colonies-own, deadCols-own	allLarvae	number (integer)	number of all larvae in the colony	no
Colonies-own, deadCols-own	allPatchesInRangeList	list	lists "who" of all food sources within the foraging distance (i.e. independent of "masterpatch?")	no
Colonies-own, deadCols-own	allPupae	number (integer)	number of all pupae in the colony	no
Colonies-own, deadCols-own	allSourcesInFlowerAndRangeList	list	lists all foodsources (i.e. independent of "masterpatch?") within the foraging range that provide nectar and/or pollen	no
Colonies-own, deadCols-own	broodDeathBadger	number (integer)	number of eggs, larvae and pupae killed by badger	no
Colonies-own, deadCols-own	broodDeathEndSeason	number (integer)	number of eggs, larvae and pupae dying due to end of season	no
Colonies-own, deadCols-own	broodDeathsCP	number (integer)	number of eggs, larvae and pupae dying due to competition point	no
Colonies-own, deadCols-own	broodDeathsEnergyStores	number (integer)	number of eggs, larvae and pupae dying as nectar stores are depleted	no
Colonies-own, deadCols-own	broodDeathsNoAdults	number (integer)	number of eggs, larvae and pupae dying as no adults are left in the colony	no
Colonies-own, deadCols-own	cohortBased?	boolean	if true, bees are implemented as cohorts (with number equals batch size), otherwise as individuals	no
Colonies-own, deadCols-own	colonyAge	number (integer)	number of days passed since foundation of colony (until death of colony)	yes
Colonies-own, deadCols-own	colonyFoundationDay	number (integer)	time step (ticks) when colony was founded	yes
Colonies-own, deadCols-own	colonysize	number (integer)	total number of bees (brood, workers, queens, males) in the colony (i.e. with "colonyID" = who of the colony)	no
Colonies-own, deadCols-own	colonyWeight_mg	number	total weight [mg] of bees (brood, workers, queens, males) in the colony (but without stores or wax etc.)	no
Colonies-own, deadCols-own	competitionPointDate	number (integer)	time step (ticks) of the colony's competition point (i.e. when workers start to lay and destroy eggs)	yes
Colonies-own, deadCols-own	eggDeathsIncubation	number (integer)	number of eggs dying due to lack of incubation	no
Colonies-own, deadCols-own	energyNeedToday_kJ	number	approximate amount of energy [kJ] required today to feed the colony's larvae	no
Colonies-own, deadCols-own	energyStore_kJ	number	amount of energy [kJ] stored as nectar in the colony	yes
Colonies-own, deadCols-own	eusocialPhaseDate	number (integer)	time step (ticks) when the colony enters the eusocial phase (i.e. when the first workers emerge)	yes
Colonies-own, deadCols-own	idealEnergyStore_kJ	number	amount of energy [kJ] the colony tries to store as nectar	no
Colonies-own, deadCols-own	idealPollenStore_g	number	amount of pollen [g] the colony tries to store	no
Colonies-own, deadCols-own	larvaDeathsIncubation	number (integer)	number of larvae dying due to lack of incubation	no
Colonies-own, deadCols-own	larvaDeathsWeight	number (integer)	number of larvae dying as they haven't reached the minimum weight for pupation	no
Colonies-own, deadCols-own	larvaWorkerRatio	number	"allLarvae" divided by "allAdultWorkers"	no
Colonies-own, deadCols-own	masterpatchesInRangeList	list	all masterpatches within foraging range, determined only once, when colony is created	no
Colonies-own, deadCols-own	masterpatchesWithNectarlayersInFlowerAndRangeList	list	all masterpatches within the foraging range where at least one 'layer' provides nectar today (before foraging starts) (i.e. nectarInFlowerAndRangeList without the non-masterpatches)	no
Colonies-own, deadCols-own	masterpatchesWithPollenlayersInFlowerAndRangeList	list	all masterpatches within the foraging range where at least one 'layer' provides pollen today (before foraging starts) (i.e. pollenInFlowerAndRangeList without the non-masterpatches)	no
Colonies-own, deadCols-own	nectarInFlowerAndRangeList	list	lists "who" of all food sources within foraging range that provide nectar today (before foraging starts)	no
Colonies-own, deadCols-own	pollenInFlowerAndRangeList	list	lists "who" of all food sources within foraging range that provide pollen today (before foraging starts)	no
Colonies-own, deadCols-own	pollenNeedLarvaeToday_g	number	approximate amount of pollen [g] required today to feed the colony's larvae	no
Colonies-own, deadCols-own	pollenStore_g	number	amount of pollen [g] stored in the colony	yes
Colonies-own, deadCols-own	pupaDeathsIncubation	number (integer)	number of pupae dying due to lack of incubation	no
Colonies-own, deadCols-own	queenProduction?	boolean	is set true once the colony's criteria for queen production are fulfilled	yes
Colonies-own, deadCols-own	queenProductionDate	number (integer)	(theoretical) date (time step) when the first queen-destined eggs were laid, back calculated on the day when "queenProduction?" is set true (in QueenProductionDateProc). Does not require that any eggs were actually laid on that day.	yes
Colonies-own, deadCols-own	queenright?	boolean	set false after the death of the mother queen	no
Colonies-own, deadCols-own	speciesIDcolony	number (integer)	the species of the founding queen in numerical format (i.e. "who" of the corresponding species-turtle)	yes
Colonies-own, deadCols-own	stimEgglaying	number	stimulus to lay eggs	no
Colonies-own, deadCols-own	stimNectarForaging	number	stimulus to forage nectar	no
Colonies-own, deadCols-own	stimNursing	number	stimulus to nurse brood	no
Colonies-own, deadCols-own	stimPollenForaging	number	stimulus to forage pollen	no
Colonies-own, deadCols-own	summedIncubationToday_kJ	number	total amount of energy [kJ] spent on incubating the brood today	yes
Colonies-own, deadCols-own	switchPointDate	number (integer)	time step (ticks) of the colony's switch point (i.e. when queens starts to lay haploid eggs)	yes
Colonies-own, deadCols-own	totalAdultsProduced	number (integer)	total number of bees (workers, queens, males) that reach adulthood ever produced by this colony	no
Colonies-own, deadCols-own	totalEggsProduced	number (integer)	total number of eggs (haploid or diploid) ever produced by this colony	no
Colonies-own, deadCols-own	totalLarvaeProduced	number (integer)	total number of larvae ever produced by this colony	no
Colonies-own, deadCols-own	totalMalesProduced	number (integer)	total number of males reaching adulthood ever produced by this colony	no
Colonies-own, deadCols-own	totalPupaeProduced	number (integer)	total number of pupae ever produced by this colony	no
Colonies-own, deadCols-own	totalQueensProduced	number (integer)	total number of queens reaching adulthood ever produced by this colony	no
Colonies-own, deadCols-own	totalWorkersProduced	number (integer)	total number of workers reaching adulthood ever produced by this colony	no
deadCols-own	colonyDeathDay	number (integer)	time step (ticks) when the colony died (only defined for "deadCols")	yes

## Sheet: patches&storebars-own variables
VARIABLE TYPE	VARIABLENAME	DATA TYPE	DESCRIPTION	low-level state variable? (describe the current state of the modelled system, can't be derived from other variables)
patches-own	nColonies	number (integer)	keeps track of the total number of colonies ever produced on this grid cell (Netlogo patch)	no
patches-own	nMalesProduced	number (integer)	keeps track of the total number of males ever produced on this grid cell (Netlogo patch)	no
patches-own	nQueensProduced	number (integer)	keeps track of the total number of queens ever produced on this grid cell (Netlogo patch)	no
patches-own	pcolorSave	number	remembers the current colour of a grid cell (Netlogo patch)	no
storebars-own	maxSize	number	the maximal length of the storebar when displayed on the interface	no
storebars-own	store	string	defines whether the storebar represents "Nectar" or "Pollen"	no
storebars-own	storeColonyID	number (integer)	"who" of the colony the storebar is associated with	no

## Sheet: GUI variables
VARIABLENAME	Default value	DATA TYPE	Input option	DESCRIPTION	low-level state variable? (describe the current state of the modelled system, can't be derived from other variables)	constant (unless changed by user)	changeable by user during run? (if not: either no effect and/or violation of an assertion when changed during a run)	Parameter?
AbundanceBoost	1	number	input	factor to increase (or decrease) the amount of nectar and pollen at each food source	no	yes	yes	yes
B_hortorum	0	number	input	number of initial Bombus hortorum queens	no	yes	no	yes
B_hypnorum	0	number	input	number of initial Bombus hypnorum queens	no	yes	no	yes
B_lapidarius	0	number	input	number of initial Bombus lapidarius queens	no	yes	no	yes
B_pascuorum	0	number	input	number of initial Bombus pascuorum queens	no	yes	no	yes
B_pratorum	0	number	input	number of initial Bombus pratorum queens	no	yes	no	yes
B_terrestris	500	number	input	number of initial Bombus terrestris queens	no	yes	no	yes
Backgroundcolour	5	colour	input	colour of the 'matrix' (non-patch area) on the map	no	yes	(yes)	no
ChooseInputFile	"BBH-T_Suss1.txt"	string	chooser	a quick way to select a predefined filename as input for "INPUT_FILE" (when pressing "Apply!" button)	no	yes	no	yes
ChooseInputMap	"BBH-I_Suss1.png"	string	chooser	a quick way to select a predefined filename as input for "InputMap" (when pressing "Apply!" button)	no	yes	no	yes
Colonies_IBM	0	number	input	(maximal) number of colonies implemented as individual-based	no	yes	yes	yes
FlowerspeciesFile	"BBH-Flowerspecies_Suss.csv"	string	chooser	input file with the specifications of flower species	no	yes	no	yes
FoodSourceLimit	25	number	input	approx. number of trips a food source must be able to supply with nectar or pollen, otherwise, foodsource might be removed	no	yes	no	yes
ForagingMortalityFactor	1	number	input	is multiplied by MORTALITY_FORAGER_PER_SEC to modify the foraging mortality	no	yes	yes	yes
ForagingMortalityModel	"high"	string	chooser	to set MortalityForager_per_s, 3 options: (1.) "high" (1.0E-05): Visscher&Dukas 1997 (Mort 0.036 per hour foraging, honeybees) (2.) "intermediate" (2.14E-06): Schmid-Hempel & Heeb 1991: mortality 30-40% per week (=>35%), survival rate per week: 0.65, assuming 8hrs foraging per day: 7 * 8 * 3600 = 201600 seconds, survival rate/s = 0.65^(1/201600) => mortality rate/s 2.14E-06 (3.) "low" (2.75E-07):…	no	yes	no	yes
GenericPlot1	"SpeciesQueenabundance"	string	chooser	defines the graphs shown on associated plot	no	yes	(yes)	no
GenericPlot2	"speciesNcolonies"	string	chooser	defines the graphs shown on associated plot	no	yes	(yes)	no
GenericPlot3	"Foodavailable"	string	chooser	defines the graphs shown on associated plot	no	yes	(yes)	no
GenericPlot4	"Colonystructures"	string	chooser	defines the graphs shown on associated plot	no	yes	(yes)	no
GenericPlot5	"Speciesabundance"	string	chooser	defines the graphs shown on associated plot	no	yes	(yes)	no
Gridsize	500	number	slider	distance [m] of gridlines, which can be shown on the map	no	yes	yes	no
Input_File	"BBH-T_Suss1.txt"	string	input	name of the text file read in to define number and specifications of foodsources	no	yes	no	yes
InputMap	"BBH-I_Suss1.png"	string	input	name of the image file read in to define the map, (supported formats: BMP, JPG, GIF, and PNG)	no	yes	no	yes
InspectTurtle	1	number	input	ID (who) of a turtle that can be addressed by the buttons "Inspect turtle" or Find!"	no	NO	yes	no
KeepDeadColonies?	TRUE	boolean	switch	If false, dead colonies are removed after each year	no	yes	yes	no
Lambda_detectProb	-0.005	number	input	to calculate the the probability that a worker of a certain colony finds a certain foodsource, based on the distance [m] between foodsource and colony (detection probability is then e ^ (Lambda_detectProb * relevantDistance_m)). Use the BEESCOUT model to simulate detection probabilities and derive lambda.	no	yes	yes	yes
MapAreaIncluded	"complete"	string	chooser	either the "complete" map area is included in the simulation or only one quarter, defined by the user	no	yes	no	yes
MasterSizeFactor	1	number	input	affects the size of elements (turtles) displayed on the map	no	yes	(yes)	no
MaxHibernatingQueens	10000	number	input	maximal number of hibernating queens in the simulation. If exceeded, queens (irrespective of species) are randomly picked and removed	no	yes	(yes)	yes
MergeHedges?	TRUE	boolean	switch	if true, the procedure MergeHedgesProc is called, merging hedges in fewer but larger hedge patches, to avoid loss of foodsources if MinSizeFoodSources? is true	no	yes	no	yes
MinSizeFoodSources?	TRUE	boolean	switch	If true foodsources offering less nectar or pollen as it is required for ca. than ca. "FoodSourceLimit" foraging trips have their nectar or pollen set to 0.	no	yes	no	yes
N_Badgers	0	number	input	number of badgers (badger's setts) in the simulation; suggestions for initial number of badgers: zero, intermediate (>0–3 setts km2) and high (>3 setts km 2); Reilly & Courtenay 2007 (Preventive Veterinary Medicine 80: 129–142)	no	yes	no	yes
N_Psithyrus	0	number	input	initial number of cuckoo bees	no	yes	no	yes
RAND_SEED	[no default value for RAND_SEED defined]	number	input	if <> 0: initial seed for the Netlogo pseudo-random number generator; if set to 0, random-seed is not set	no	yes	no	yes
RemoveEmptyFoodSources?	TRUE	boolean	switch	if true, foodsources that don't provide neither nectar nor pollen (e.g. because MinSizeFoodSources? is true) are removed during Setup	no	yes	yes	no
SexLocus?	FALSE	boolean	switch	if true, homozygous diploid eggs will develop into males instead of workers or queens (diploid males can survive into adulthood and even mate but cannot reproduce)	no	yes	yes	yes
ShowCohorts?	TRUE	boolean	switch	if true, bee cohorts are shown on the map	no	yes	yes	no
ShowDeadCols?	FALSE	boolean	switch	if true, dead colonies are shown on the map	no	yes	yes	no
ShowFoodsources?	TRUE	boolean	switch	if true, foodsources are shown on the map	no	yes	yes	no
ShowGrid?	FALSE	boolean	switch	if true, a grid is shown on the map	no	yes	yes	no
ShowInspectedColony?	TRUE	boolean	switch	if true, certain "plotChoices" (e.g. "Colony structures") show the output of a single colony, defines by "inspectTurtle". If false, an average value of all colonies is calculated and shown in these plots	no	yes	yes	no
ShowMasterpatchesOnly?	FALSE	boolean	switch	if true, non-masterpatches are hidden from the map	no	yes	yes	no
ShowNests?	TRUE	boolean	switch	if true, colonies are shown on the map in the shape of a bumblebee of the respective species	no	yes	yes	no
ShowPlots?	TRUE	boolean	switch	if true, "GenericPlots" are updated each time step	no	yes	yes	no
ShowQueens?	TRUE	boolean	switch	if true, mated queens are shown on the map in the shape of a red circle	no	yes	yes	no
ShowSearchingQueens?	TRUE	boolean	switch	if true, not-hibernating queens without a colony are shown on the map (in the very bottem left corner)	no	yes	yes	no
ShowWeather?	TRUE	boolean	switch	if true, the weather symbols (sun/cloud) and the hours of foraging for the current day are shown	no	yes	yes	no
SpeciesFilename	"BBH-BumbleSpecies_2016-10-25_devQweight_mod.csv"	string	chooser	name of the input file that provides parameter values of the bumblebee species	no	yes	no	yes
StopExtinct?	TRUE	boolean	switch	to stop a simulation run if no more bees are alive	no	yes	yes	no
UnlimitedMales?	TRUE	boolean	switch	if true, queens are allowed to mate, even if no males are currently present in the simulation	no	yes	yes	yes
Weather	"Constant8hrs"	string	chooser	defines the weather conditions as hours of foraging allowed on each day of the simulation	no	yes	yes	yes
WinterMortality?	TRUE	boolean	switch	if true, hibernating queens can die due to winter mortality in the procedure "EmergenceNewQueensProc"	no	yes	yes	yes
X_Days	90	number	input	defines how many time steps the model proceeds, when the button "run X days" is pressed	no	yes	yes	no

## Sheet: global variables
VARIABLENAME	Default value (Parameters only)	constant? (i.e. only set during Setup)	low-level state variable? (describe the current state of the modelled system, can't be derived from other variables)	DATA TYPE	DESCRIPTION	set in procedures	Parameter?	Reference/justification for parameter values
ActiveBee			no	number	"who" (ID) of the next bee that might become active, i.e. the bee with the lowest "personalTime_s" (determined in NextActiveBeeREP)	Go, NextActiveBeeREP	no
ActiveBeesSortedList			no	list	list of the "who" of those bees that can perform a task, sorted by their "personalTime_s"	NextActiveBeeREP, DieProc, UpdateMorning_Proc	no
AssertionMessage			no	string	contains a message for the user, in case an assertion is violated	AssertionProc	no
AssertionViolated			no	boolean	set true, if an assertion is violated (which causes the run to stop)	any (reporter) procedure that contains an assertion	no
CallItaDay_s	24 * 3600	yes	no	number	time of day when bees stop working	ParametersProc	yes	assumes, bees can (principally) work around the clock
CohortSymbolSize	0.75 * MasterSizeFactor	yes	no	number	to calculate size of bee cohort graphics, when displayed on interface map	ParametersProc	no
ColonyDeathsEndSeason			no	number	count of colonies removed due to the season ending	UpdateColoniesProc	no
ColonyDeathsNoBees			no	number	count of colonies removed due to no adult bees	UpdateColoniesProc	no
ColonyDensity_km2			no	number	today's colony density (TotalColonies / TotalMapArea_km2)	OutputDailyProc	no
ColonySymbolSize	9 * MasterSizeFactor	yes	no	number	to calculate size of colony graphics, when displayed on interface map	ParametersProc	no
ColorIBM	24	yes	no	number (color)	color of colony graphics, representing individual-based colonies	ParametersProc	no
DailyForagingPeriod_s	8 * 3600		no	number	today's time allowance for foraging, set in Foraging_PeriodREP (identical for all BB species); in current version set to constant value (8 hrs per day)	UpdateMorning_Proc	yes	no reference (but see ODD, 7: Bumblebee biology/Foraging)
DailySwitchProbability	0.13	yes	no	number	daily probability of a colony to switch to laying aploid eggs (if larvae:workers ratio is sufficient)	ParametersProc	yes	derived from Duchateau & Velthuis 1988 (50% of the (early switching) colonies switch within ca. 2*2.4d, i.e. 13% per day)
Date			no	string	todays date [DD "month" Y], determined in DateREP	UpdateMorning_Proc	no
Day			no	number	today's day of year (1..365, no leap days)	UpdateMorning_Proc	no
Daytime_s			no	number	the current day time [s], which is the "personalTime_s" of the currently active bee	Go	no
EnergyFactorOnFlower	0.3	yes	no	number	reduces energy spent on flying while a bee is in a flower patch (in Foraging_costs&choiceProc)	ParametersProc	yes	for honeybees: Kacelnik et al 1986 (BES:19): 0.3 (rough estimation, based on Nunez 1982)
EnergyHoney_kJ/ml	22.67	yes	no	number	energy content [kJ/ml] of stored nectar/honey	ParametersProc	yes	B. vosnesenskii: Allen et al 1978 (J KANSAS ENTOMOLOGICAL SOCIETY; 51(3), 1978, pp. 329-342): Tab.2: 195ml honey contains 260g sugar; Energy Sucrose ca. 17 kJ/g; 260g * 17kJ/g = 4420 kJ energy stored in honey -> 4420kJ / 195ml = 22.67 kJ/ml (or 1 kJ = 0.04412 ml)
EnergySucrose_kJ/mymol	0.00582	yes	no	number	energy content of sucrose [kJ/μmol]	ParametersProc	yes	wikipedia.org: sucrose: 342.3g/mol; 17kJ/g => 0.005819kJ/μmol
EnergyRequiredForPollenAssimilation_kJ_per_g	6.2	yes	no	number	energy [kJ] required to digest and assimilate proteins from pollen [g] consumed	ParametersProc	yes	Hrassnig, Crailsheim 2005 (honeybee larvae): consumes ca. 156.25 mg pollen (125-187.5 mg, Tab 1.) and 59.4 mg carbohydrates (Tab. 1, from Rortais et al 2005). Energy carbohydrates ca. 16.3 kj/g (3.89kcal/g * 4.19 = 16.3 kJ/g (http://ndb.nal.usda.gov)) => 16.3*59.4/156.25 = 6.1966
FoodsourcesInFlowerUpdate?			no	boolean	true on days when at least 1 foodsource starts or stops flowering	ParametersProc, UpdateFoodsourcesProc	no
FoodsourceSymbolSizeFactor	1.5 * MasterSizeFactor	yes	no	number	to calculate size of foodsource graphics, when displayed on interface map	ParametersProc	no
ForagingRangeMax_m	758	yes	no	number	maximal foraging range [m] of the bumblebees (for all species)	ParametersProc	yes	758m: Knight et al. 2005 ; 1500m: Osborne et al. 2008,
GetUpTime_s	1	yes	no	number	beginning of the working day	ParametersProc	yes	assumes, bees can (principally) work around the clock
LarvaWorkerRatioTH	3	yes	no	number	to determine a colony's switch point and queen production date (larvaWorkerRatio needs to be smaller than LarvaWorkerRatioTH to switch /produce queens)	ParametersProc	yes	Duchateau & Velthuis 1988, (Fig. 2)
MaxLifespanMales	30	yes	no	number	maximal lifespan [d] of male bumblebees	ParametersProc	yes	Duchateau & Marien 1995 Ins. Soc. 42:255-266 (1995): 30.48+-10.23; however: bees were kept in flight-cages hence most likely overestimating life span
meanAdultWeight_mg			no	number	mean weight [mg] of all adult bees (workers, queens, males of all species)	OutputDailyProc	no
meanQueenWeight_mg			no	number	mean weight [mg] of adult queens (all species)	OutputDailyProc	no
meanWorkerWeight_mg			no	number	mean weight [mg] of adult workers (all species)	OutputDailyProc	no
MetabolicRateFlight_W/kg	488.6	yes	no	number	metabolic rate during flight	ParametersProc	yes	Wolf et al. 1999 (Tab. 1, Open air: 488.6+-226.7 W/kg)
MinFoodSourceSymbolSize	2.5 * MasterSizeFactor	yes	no	number	to calculate minimal size of foodsource graphics, when displayed on interface map	ParametersProc	no
MortalityAdultsBackground_daily	0		no	number	daily probability to die for adult bees: negligible while staying in colony. Outside: addressed by foraging mortality (or special for males and hibernating queens)	ParametersProc	yes	Plowright & Jay 1968: negligible adult mortality in captive colonies (B. ternarius)
MortalityForager_per_s	1e-05	yes	no	number	mortality risk per second outside the nest	ParametersProc	yes	from honeybees: Visscher & Dukas (1997): 0.036 per hour foraging
N_ForeignAlleles	24	yes	no	number	number of available alleles from which one is randomly drawn, if a queen mates when no males are present but "UnlimitedMales?" is set true	ParametersProc	yes	Duchateau et al. 1994 Entomol. exp. appl. 71: 263-269, 1994: "The number of sex alleles in this population is estimated to be at least 24"
NectarAvailableTotal_l			no	number	amount of available nectar [l] summed up over all foodsources today (before foraging starts)	UpdateFoodsourcesProc	no
NestSearchTime_h	6	yes	no	number	time spent by a queen searching a nest site to calculate the queen's mortality risk (i.e. does NOT affect the probability to find a nest site)	ParametersProc	yes	no reference
NotSetHigh	999999999999999	yes	no	number	auxiliary variable with a high value	ParametersProc	no
NotSetLow	-1 * NotSetHigh	yes	no	number	auxiliary variable with a low (i.e. negative) value	ParametersProc	no
PollenAvailableTotal_kg			no	number	amount of available pollen [kg] summed up over all foodsources today (before foraging starts)	UpdateFoodsourcesProc	no
QueenDestinedEggsBeforeSP_d	5	yes	no	number	First queen destined egg is laid ca. 5d before the colony's switch point	ParametersProc	yes	Duchateau & Velthuis 1988 , Fig. 4: Queen destined eggs laid 5d before SP (or later)
QueensProducingColoniesList			no	list	lists "who" of all colonies ever that have produced at least one adult queen	ParametersProc, Development_PupaeProc	no
QueenSymbolsize	2 * MasterSizeFactor	yes	no	number	to calculate the size of queen graphics, when displayed on interface map	ParametersProc	no
Scaling_NLpatches/m			no	number	relates dimensions of the Netlogo world (interface) to real distances, defined in "INPUT_FILE"	CreateFoodsourcesProc	no
SpeciesList		yes	no	list	lists all bumblebee species with one or more initial queens	ParametersProc	no
StepWidth	0.5 * MasterSizeFactor	yes	no	number	cohort graphics on map move to the right each day by this distance	ParametersProc	no
Sunrise_s	8 * 3600	yes	no	number	time of day when first foraging may take place	ParametersProc	yes	conservative assumption, London (1st January: Sunrise: ca. 8:00, (Sunset: 16:00h) mid-June: ca. 4:40 - 21:20
TotalActiveBees			no	number	today's total number of bees that can be active (i.e. number of bees listed in "ActiveBeesSortedList")	OutputDailyProc	no
TotalAdultMales			no	number	today's total number of adult males (all species)	CheckNumbersProc	no
TotalAdultQueens			no	number	today's total number of adult queens (all species)	CheckNumbersProc	no
TotalAdults			no	number	today's total number of adult bees (all species and castes)	CheckNumbersProc	no
TotalAdultsEverProduced			no	number	the total number of adult bees ever produced (all species, all castes, summed up from time step 0 till today)	Development_PupaeProc	no
TotalAdultWorkers			no	number	today's total number of adult workers (all species)	CheckNumbersProc	no
TotalBeeAgents			no	number	today's total number of bee agents, each agent represents one or more bees, defined by the bees-own variable "number" (all species and castes)	OutputDailyProc	no
TotalBeesEverDied			no	number	the total number of bees that ever died (all species, all castes, brood & adults, summed up from time step 0 till today)	DieProc	no
TotalBeesEverProduced			no	number	the total number of eggs ever produced (all species, all castes, summed up from time step 0 till today)	EggsParameterSettingProc	no
TotalColonies			no	number	today's number of colonies (alive)	OutputDailyProc	no
TotalColoniesEverProduced			no	number	the total number of colonies ever produced during a simulation run (all species)	CreateColoniesProc	no
TotalEggs			no	number	today's total number of eggs (all species)	CheckNumbersProc	no
TotalFoodSources		yes	no	number	number of foodsources (agents) (i.e. not 'flower patches' but each 'layer')	CreateFoodsourcesProc	no
TotalForagingTripsToday			no	number	today's total number of foraging trips (nectar, pollen and scouting) (taking cohort size ("number") of each forager agent into account)	CheckNumbersProc, ForagingProc	no
TotalHibernatingQueens			no	number	today's total number of hibernating queens (all species)	OutputDailyProc	no
TotalHibernatingQueensEverRemoved			no	number	sums up the number of hibernating queens removed when above MaxHibernatingQueens	UpdateSeasonalEventsProc	no
TotalIBMColonies			no	number	today's number of colonies with "cohortBased?" = false	OutputDailyProc	no
TotalLarvae			no	number	today's total number of larvae (all species)	CheckNumbersProc	no
TotalMales			no	number	today's total number of males (all species, brood and adults)	OutputDailyProc	no
TotalAdultMalesEverProduced			no	number	the total number of adult males ever produced (all species, summed up from time step 0 till today)	Development_PupaeProc	no
TotalMatedQueens			no	number	today's total number of mated queens (i.e. only adults, either mother or daughter queens, all species)	OutputDailyProc	no
TotalPupae			no	number	today's total number of pupae (all species)	CheckNumbersProc	no
TotalQueens			no	number	today's total number of queens (all species, brood and adults)	OutputDailyProc	no
TotalAdultQueensEverProduced			no	number	the total number of adult queens ever produced (all species, summed up from time step 0 till today)	Development_PupaeProc	no
TotalUnmatedQueens			no	number	today's total number of unmated queens (brood or adults, all species)	OutputDailyProc	no

## Sheet: local variables
used in procedure	Variable name	Initialisation	Comment	Parameter?	Reference for parameters	low-level state variable?
CreateSpeciesProc	speciesDataCSV	csv:from-file SpeciesFilename	saves the data from a csv file, specified by "SpeciesFilename"	no		no
CreateSpeciesProc	header	item 0 speciesDataCSV	first line of the input file is the header	no		no
NestSiteFoodSourceREP	chosenFoodSource	nobody	reported result: ID/who of the foodsource chosen to build a nest at	no		no
NestSiteFoodSourceREP	foodSourceList	shuffle sort [nestsiteFoodsourceList] of memoSpecies	randomise order of species-suitable foodSources (actually not necessary!)	no		no
NestSiteFoodSourceREP	foodSourceArea	[nestSiteArea] of memoSpecies	total area of species-suitable foodSources	no		no
NestSiteFoodSourceREP	p	random-float 1	random number	no		no
NestSiteFoodSourceREP	probsSummedUp	0	sum of probabilities of foodsource (= nesting patch) to be found	no		no
NestSiteFoodSourceREP	foodCounter	0	number of foodsources/nesting patches	no		no
NestSiteFoodSourceREP	fsFound?	FALSE	no foodsource found yet	no		no
NestSiteFoodSourceREP	probs	[area_sqm / foodSourceArea] of (item foodCounter foodSourceList)	probability for each single foodsource to be found	no		no
NestSitesSearchingProc	memoX	0	saves x-coordinate of foodsource/nesting patch	no		no
NestSitesSearchingProc	memoY	0	saves y-coordinate of foodsource/nesting patch	no		no
NestSitesSearchingProc	memoSpecies	oneSpecies speciesID	saves current species	no		no
NestSitesSearchingProc	nestSiteFound	FALSE	no nest site found yet	no		no
NestSitesSearchingProc	memoFoodSource	nobody	saves current foodsource/nesting patch	no		no
NestSitesSearchingProc	dailyChance	[chanceFindNest] of memoSpecies	chance is species-own variable	no		no
PatchesInRangeProc	allPatches	[]	list of all patches	no		no
PatchesInRangeProc	allMasterPatches	[]	list of all masterpatches	no		no
PatchesInRangeProc	xcol	xcor	saves x-coordinate of colony	no		no
PatchesInRangeProc	ycol	ycor	saves y-coordinate of colony	no		no
FoodsourcesInFlowerAndRangeProc	pol	[]	list of pollen patches	no		no
FoodsourcesInFlowerAndRangeProc	polM	[]	list of pollen masterpatches	no		no
FoodsourcesInFlowerAndRangeProc	nec	[]	list of nectar patches	no		no
FoodsourcesInFlowerAndRangeProc	necM	[]	list of nectar masterpatches	no		no
CreateColoniesProc	whoColony	-1	saves ID of a colony	no		no
CreateColoniesProc	memoSpeciesID	-1	saves ID of a species	no		no
CreateColoniesProc	xcol	-1	saves x-coordinate of colony	no		no
CreateColoniesProc	ycol	-1	saves y-coordinate of colony	no		no
CreateColoniesProc	speciesShape	bumblebeenest	colony's shape (will be replaced by species specific bumblebee symbol)	no		no
CreateColoniesProc	nNewColonies	count bees with [ activity = nestConstruction ]	number of new colonies to be created	no		no
CreateColoniesProc	barX	3.5	relative x-position of the colony's nectar bar	no		no
CreateColoniesProc	barY	5	relative y-position of the colony's nectar bar	no		no
CreateFoodsourcesProc	dustbin	file-read-line	this line is not needed	no		no
CreateFoodsourcesProc	memoFoodpatchColour	file-read	the colour of the food patch, as shown on the map	no		no
CreateLayersProc	foodsourcesRemoved	FALSE	per default, foodsources are not removed but might be, if they are too small	no		no
CreateLayersProc	minNectSize_myl	FoodSourceLimit * 180	minimum nectar for a foodsource is amount equal to "FoodSourceLimit" number of trips by a queen with a crop volume of 180myl	no		no
CreateLayersProc	minPolsize_g	FoodSourceLimit * 0.05	minimum pollen for a foodsource is amount equal to "FoodSourceLimit" number of trips by a queen with pollen pellet size of 0.05g	no		no
CreateLayersProc	flowerspeciesDataCSV	csv:from-file FlowerspeciesFile	reads flower species data from csv file and saves it in list, i.e. [[line 1][line 2]..[last line]]	no		no
CreateLayersProc	header	item 0 flowerspeciesDataCSV	saves header = first line of csv file = item 0 of list, e.g. ["Flowerspecies" "Default_pollen_g/m2" "Default_nectar_ml/m2" "proteinPollenProp" "concentration_mol/l" "startDay" "stopDay" "corollaDepth_mm" "nectarFlowerVolume_myl" "intFlowerTime_s"]	no		no
CreateLayersProc	allFlowerspeciesList	[]	lists ID/who of all flower species	no		no
CreateLayersProc	flowerSpec	read-from-string item 0 ?	gets the first value (= flower species) of each column (in actual order)	no		no
CreateLayersProc	memoMasterpatchID	-1	saves who of the relevant masterpatch	no		no
CreateLayersProc	mySpecies	item 0 flowerSpecies_relativeAbundanceList	e.g. "Bugle"	no		no
CreateLayersProc	myDataLine	item (position mySpecies allFlowerspeciesList + 1) flowerspeciesDataCSV	the relevant line of the csv file for this particular flower species; position..+1 to account for header, e.g. ["\"Bugle\"" 7.7381E-5 9.63889E-5 0.072103857 0.824737635 120 211 10 0.80966667 2.5]	no		no
CreateLayersProc	myRelativeAbundance	ABUNDANCEBOOST * (item 1 flowerSpecies_relativeAbundanceList)	the relative abundance of the flower species in current patch, mutliplied by AbundanceBoost, affects how much nectar and pollen is offered	no		no
NextActiveBeeREP	persTime_activeBee	[ personalTime_s ] of bee ActiveBee	saves personal_time of the currently active bee	no		no
NextActiveBeeREP	minPosition	0	counting of items in listst start with 0, the actual position (within the list) is somewhere between the minPosition and maxPosition	no		no
NextActiveBeeREP	maxPosition	length ActiveBeesSortedList - 1	-1, as counting of items in list start with 0	no		no
NextActiveBeeREP	currentPosition	round (maxPosition / 2)	don't know where the final position will be so currentPosition is set to right into the middle of the list	no		no
NextActiveBeeREP	beginningList	sublist ActiveBeesSortedList 0 currentPosition	beginningList is activeList to currentposition & endList is currentPosition to end of list; beginning to (excluding) currentPosition	no		no
NextActiveBeeREP	endList	sublist ActiveBeesSortedList currentPosition length ActiveBeesSortedList	from (including) currentPosition to end	no		no
GO	continueWorking	TRUE	the day has just started, bees can still be active	no		no
ThresholdLevelREP	th	-1	the threshold that will be reported	no		no
QueensLeavingNestProc	memoSpecies	speciesID	who/ID of the current species	no		no
QueensLeavingNestProc	newAlleleList	[]	saves the allele of a male of the population when mating	no		no
QueensLeavingNestProc	foreignAllele	-1 * (random N_ForeignAlleles) - 1	saves the allele of a male from outside of the population when mating	no		no
CreateInitialQueensProc	newQueens	0	number of new queens to be created	no		no
CreateInitialQueensProc	modelledSpecies	?	saves ID/who of the BB species currently addressed	no		no
CreateInitialQueensProc	speciesIDmemo	-1	saves the queen's species as number	no		no
CreateInitialQueensProc	speciesNameMemo	noName	saves the queen's species as name	no		no
CreateInitialQueensProc	yearEndSeason	[seasonStop] of OneSpecies speciesID	prevent bees from setting emergingDate past the end of season	no		no
CreateInitialQueensProc	minWeight_mg	[ devWeight_Q_PupationMin_mg ] of oneSpecies speciesID	minimal weight of the queen	no		no
CreateInitialQueensProc	maxWeight_mg	[ devWeight_Q_PupationMax_mg ] of oneSpecies speciesID	maximal weight of the queen	no		no
CreateInitialQueensProc	meanWeight_mg	(maxWeight_mg + minWeight_mg) / 2	estimated mean weight of the queen	no		no
CreateInitialQueensProc	sd_weight	(maxWeight_mg - minWeight_mg) / 4	estimated standard deviation, mean +- 2xSD > 95% of data if normally distributed	no		no
CropAndPelletSizeREP	beeWeightToLoadFactor	0.402	relation of bee weight to the weight of its pollen pellets; 0.402: derived from Ings et al 2006 for nectar loads	yes	0.402: derived from Ings et al 2006 for nectar loads, see also ODD (7: Submodels, CropAndPelletSizeREP)	no
CropAndPelletSizeREP	beehaveCropToPelletFactor_ul-to-g	0.015 / 50	to relate crop size and pollen pellets, based on honeybees; nectar load BEEHAVE: 50ul (Winston (1987), Nuñez (1966, 1970), Schmid-Hempel et al. (1985) , pollen load BEEHAVE: 0.015 g (see also ODD (7: Submodels, ThresholdLevelREP)	yes	Becher et al. 2014	no
CropAndPelletSizeREP	result	0	final result that will be reported	no		no
CropAndPelletSizeREP	maxCropVol_myl	[ specMax_cropVolume_myl ] of oneSpecies speciesID	max. crop volume possible for this species	no		no
CropAndPelletSizeREP	maxPollen_g	[ specMax_pollenPellets_g ] of oneSpecies speciesID	max. pollen pellets possible for this species	no		no
CreateBadgersProc	burrowHabitatsList	["Scrub"]	habitats badgers can nest in	no		no
CreateBadgersProc	distanceLimit_m	300	badgers cannot be created within this distance [m] of a current sett	yes	no reference	no
CreateBadgersProc	memoX	0	saves x-coordinate of suitable patch location	no		no
CreateBadgersProc	memoY	0	saves y-coordinate of suitable patch location	no		no
CreateBadgersProc	distance_patches	distanceLimit_m * SCALING_NLpatches/m	convert distance in metre to distance in Netlogo patches	no		no
CreateBadgersProc	burrowFsSet	FoodSources with [ (member? patchtype burrowHabitatsList) AND masterPatch? ]	a set of masterpatch foodsources, of the suitable habitat for badger setts	no		no
CreateBadgersProc	chosenFs	one-of burrowFsSet	one of the suitable foodsources is chosen as location of the badger sett	no		no
BadgersOnTheProwlProc	foragingRange_m	735	foraging range of badgers around their set, i.e. the area where bumblebee colonies can be destroyed	yes	estimated from Kruuk & Parish, J. Zool., Lond. (1982) 196,31-39, Tab. 1: territory: ca. 170ha, hence radius ca. 735m	no
BadgersOnTheProwlProc	encounterProb	0.19	probablity of a badger to come across the bumblebee nest per night	yes	Kowalczyk et al 2006, Wildlife Biology 12(4):385-391. 2006 Tab1; DR% (daily range as % of total home range: 19+-18;	no
BadgersOnTheProwlProc	digUpProb	0.1	probability to perceive the nest and dig it up	yes	no reference	no
BadgersOnTheProwlProc	memoX	xcor	x-coordinate of the badger sett	no		no
BadgersOnTheProwlProc	memoY	ycor	y-coordinate of the badger sett	no		no
BadgersOnTheProwlProc	victimColonyID	who	ID/who of the colony dug up	no		no
BadgersOnTheProwlProc	memobroodDeaths	0	counts number of colonies destroyed by badgers today	no		no
PsithyrusNestSearchProc	memoColID	-1	ID/who fo the colony invaded by the Psithyrus queen	no		no
PsithyrusNestSearchProc	findSingleNestProb	0.05	probability to find a single colony	yes	no reference	no
PsithyrusNestSearchProc	getAccessProb	0.25	proability to invade this colony	yes	no reference	no
PsithyrusNestSearchProc	getKilledProb	0.25	probability to die during invasion	yes	no reference	no
PsithyrusNestSearchProc	killQueenProb	0.5	probability to kill social queen	yes	no reference	no
PsithyrusNestSearchProc	succesful	FALSE	set true, if Psithyrus queen invades a colony and is not killed	no		no
PsithyrusNestSearchProc	myWho	who	saves ID/who of the Psithyrus queen	no		no
PsithyrusNestSearchProc	findAnyNestProb	1 - ((1 - findSingleNestProb) ^ count colonies)	probability to find any colony	no		no
QueenProductionDateProc	memoColony	who	ID/who of the colony currently addressed	no		no
QueenProductionDateProc	averageCumulTimeEgg_d	6	average (realised) duration of egg phase in the model is about 6.4; set to 7 as this results in better sex ratio than 6 (min hatching age 5, max hatching age 10)	no		no
QueenProductionDateProc	timeEggToLarvalAgeAtQueenDetermination	averageCumulTimeEgg_d + [ dev_larvalAge_QueenDetermination_d ] of OneSpecies speciesIDcolony	i.e. 7+3=10d for B. terrestris	no		no
MaxWeightGainToday_mg_REP	maxWeightGain_mg	0	maximal increase in weight [mg] of a larva (depends on its current weight)	no		no
MaxWeightGainToday_mg_REP	memoQPupationMax	[ devWeight_Q_PupationMax_mg ] of OneSpecies speciesID	max. weight a queen pupa of this species can have	no		no
MaxWeightGainToday_mg_REP	memoWPupationMax	[ devWeightPupationMax_mg ] of OneSpecies speciesID	max. weight a worker pupa of this species can have	no		no
MaxWeightGainToday_mg_REP	myGrowthFactor	[ growthFactor ] of OneSpecies speciesID	species specific growth factor, determines how much weight a larva can gain today	no		no
NeedNectarPollenLarvaeTodayProc	myColony	who	ID/who of the colony currently addressed	no		no
NeedNectarPollenLarvaeTodayProc	pollenNeedMyColony_g	0	approx. amount of pollen needed today to feed the colony's larvae	no		no
DevelopmentProc	whoCol	colonyID	ID/who of the bee's colony	no		no
Development_PupaeProc	newWorkers	number	saves the cohort size	no		no
Development_PupaeProc	newMales	number	saves the cohort size	no		no
Development_PupaeProc	yearEndSeason	(365 * ceiling (ticks / 365)) + [seasonStop] of OneSpecies speciesID	end of next years season (to prevent bees from setting emergingDate past the end of the next season)	no		no
Development_PupaeProc	yearStartSeason	(365 * ceiling (ticks / 365))	beginning of next years season (to prevent bees from setting emergingDate before the beginning of the next season)	no		no
Development_PupaeProc	newQueensProduced	number	saves the number of new queens produced	no		no
DetermineCaste_REP	mycaste	worker	a bee will develop into a worker, unless it becomes a queen	no		no
Development_LarvaeProc	memoNumber	number	saves the cohort size	no		no
Development_EggsProc	memoNumber	number	saves the cohort size	no		no
MortalityBroodProc	memoNumber	number	saves the cohort size	no		no
MortalityBroodProc	relativeIncub	-1	relative amount of incubation a larva has already received	no		no
MortalityBroodProc	relativeWeight	-1	relative weight [mg] a larva has already gained	no		no
CheckNumbersProc	totalInitalBees	B_lapidarius + B_pascuorum + B_terrestris + B_hortorum + B_hypnorum + B_pratorum + N_Psithyrus	total number of initial queens	no		no
CheckNumbersProc	totalBeesPresent	sum [ number ] of bees	total number of bees currently present (adults, brood, worker, queens, males of any species)	no		no
CheckNumbersProc	colCheck	TotalColoniesEverProduced - (ColonyDeathsEndSeason + ColonyDeathsNoBees)	checks if number of colonies ever produced is correct (result needs to be 0, otherwise assertion is violated)	no		no
CheckNumbersProc	eggcheck	totalEggsProduced - (totalAdultsProduced + broodDeathsEnergyStores + broodDeathsNoAdults + broodDeathsCP + broodDeathEndSeason + broodDeathBadger + eggDeathsIncubation + larvaDeathsIncubation + larvaDeathsWeight + pupaDeathsIncubation)	checks if number of eggs ever produced is correct (result needs to be 0, otherwise assertion is violated)	no		no
StimEgglayingREP	egglayingStim	0	egg laying stimulus, will be reported after calculation	no		no
StimNursingREP	nursingStim	0	nursing stimulus, will be reported after calculation	no		no
StimNursingREP	incubationRequiredToday_kJ	[ devQuotaIncubationToday_kJ ] of Onespecies speciesIDcolony * (allEggs + allLarvae + allPupae)	approx. incubation required for whole brood of this colony	no		no
StimForagingNectarREP	storeSize_d	5	bees aim to have nectar stores that last at least storeSize_d days	yes	no reference	no
StimForagingNectarREP	minNectarStore_kJ	20	bees aim to have nectar stores that contain at least minNectarStore_kJ energy	yes	no reference	no
StimForagingNectarREP	nectarStimTH	0.005	if "nectarStim" exceeds this threshold, "nectarStim" is set to 1, otherwise "nectarStim" is set yo 0	yes	heuristically determined	no
StimForagingNectarREP	idealEnergyFactor	6	factor taken into account for the calculation of the colony's idealEnergyStore_kJ (in StimForagingNectarREP)	yes	heuristically determined	no
StimForagingNectarREP	nectarStim	(idealEnergyStore_kJ - energyStore_kJ) / idealEnergyStore_kJ	nectar foraging stimulus, will be reported after calculation	no		no
StimForagingPollenREP	storeSize_d	5	bees aim to have pollen stores that last at least storeSize_d days	yes	no reference	no
StimForagingPollenREP	pollenStimTH	0.005	if "pollenStim" exceeds this threshold, "pollenStim" is set to 1, otherwise "pollenStim" is set yo 0	yes	heuristically determined	no
StimForagingPollenREP	pollenStim	(idealPollenStore_g - pollenStore_g) / idealPollenStore_g	pollen foraging stimulus, will be reported after calculation	no		no
ActivityProc	break_s	0.5 * 3600	time a bee spents resting before it may become active again	yes	no reference	no
EgglayingProc	mother	caste	to distinguish queen and worker laid eggs	no		no
EgglayingProc	newCohorts	1	number of new egg cohorts that will be created	no		no
EgglayingProc	beesInCohort	[ batchsize ] of OneSpecies speciesID	number of bees in the new cohort	no		no
EgglayingProc	eggWeight	[devWeightEgg_mg] of OneSpecies speciesID	weight [mg] of an egg as defined in the SpeciesFilename input file	no		no
EgglayingProc	pollenToMass	[pollenToBodymassFactor] of OneSpecies speciesID	pollen to body mass factor, as defined in the SpeciesFilename input file	no		no
EgglayingProc	pollenCost_g	beesInCohort * eggWeight * pollenToMass / 1000	pollen required to produce eggs	no		no
EgglayingProc	energyCost_kJ	pollenCost_g * EnergyRequiredForPollenAssimilation_kJ_per_g	nectar required to produce eggs	no		no
EggsParameterSettingProc	shiftDrawnCohorts	1	defines position of first egg cohort graphic to colony graphic on interface	no		no
EggsParameterSettingProc	myAllelesList	[]	egg gets one of the two alleles from its mother	no		no
BroodIncubationProc	heatingPeriod_s	2880	time [s] spent on incubation - ca. 48 min. between foraging flights of incubating queen	yes	Heinrich (1979): Fig. 5.2 (see also ODD, 7: BroodIncubationProc)	no
BroodIncubationProc	incubationEnergy_kJ_per_mg_s	2.17014e-07	kJ per mg heating bee-mass per second	yes	Heinrich (1979): Fig. 5.2 and Silvola 1984: Queen (B. terrestris) spends ca. 10kJ/day for incubation (see also ODD, 7: BroodIncubationProc)	no
BroodIncubationProc	heatProvided_kJ	heatingPeriod_s * incubationEnergy_kJ_per_mg_s * weight_mg * number	[kJ] energy released by heating bee during an incubation phase	no		no
BroodIncubationProc	heatProvidedPerBrood_kJ	0	incubation received by individual, sub-adult bee	no		no
BroodIncubationProc	memoColonyID	colonyID	ID/who of the addressed colony	no		no
UpdateMorning_Proc	randomTimeToGetUp_s	1800	a random delay of up to 30 minutes to an adult bee's GetUpTime_s	yes	no reference	no
UpdateSeasonalEventsProc	whoSpec	who	saves ID/who of the species currently addressed	no		no
UpdateSeasonalEventsProc	memoNumber	number	saves the cohort size	no		no
UpdateSeasonalEventsProc	queensToKill	TotalHibernatingQueens - MaxHibernatingQueens	if number of hibernating queens on 1st January is larger than MaxHibernatingQueens, queensToKill queens are removed	no		no
UpdateColonyStoreBarsProc	nectarSizeFactor	0	relative size of a colony's nectar store bar (between 0 and 1)	no		no
UpdateColonyStoreBarsProc	pollenSizeFactor	0	relative size of a colony's pollen store bar (between 0 and 1)	no		no
CompetitionPointDateREP	compDate	NotSetHigh	date of the competition point, will be reported after calculation	no		no
CompetitionPointDateREP	x	queenProductionDate - eusocialPhaseDate	x-axis of Fig. 6, (Duchateau &Velthuis 1988): onset of queen production (range: ca -5..40)	no	from Duchateau & Velthuis 1988, Fig. 6	no
CompetitionPointDateREP	y	0.7 * x + 15.5	y-axis of Fig. 6, (Duchateau &Velthuis 1988): onset of queen productionrange: ca. 12 - 43.5	yes	from Duchateau & Velthuis 1988, Fig. 6	no
CompetitionPointDateREP	latestCPafter_d	45	competition point is reached at latest "latestCPafter_d" after beginning of the colony's eusocial phase	yes	Duchateau & Velthuis 1988, Fig. 6	no
UpdateColoniesProc	whoCol	who	ID/who of the colony currently addressed	no		no
UpdateColoniesProc	countBroodMort_NA	0	count number of brood dying through no adults left	no		no
UpdateColoniesProc	countBroodMort_ES	0	count number of brood dying through energy stores being empty	no		no
UpdateColoniesProc	malesHere	totalMalesProduced	saves totalMalesProduced of the addressed colony	no		no
UpdateColoniesProc	queensHere	totalQueensProduced	saves totalQueensProduced of the addressed colony	no		no
UpdateColoniesProc	endSeasonDate	[seasonStop] of onespecies speciesIDcolony	saves the species specific seasonStop date	no		no
WintermortalityProbREP	minWeightSpecies_mg	[ devWeight_Q_PupationMin_mg ] of oneSpecies speciesID	the min. weight [mg] of a queen for this species	no		no
WintermortalityProbREP	maxWeightSpecies_mg	[ devWeight_Q_PupationMax_mg ] of oneSpecies speciesID	the max. weight [mg] of a queen for this species	no		no
WintermortalityProbREP	myRelativeWeight	(weight_mg - minWeightSpecies_mg) / (maxWeightSpecies_mg - minWeightSpecies_mg)	the relative weight of this queen	no		no
WintermortalityProbREP	survivalProb	0.64 / (1 + e ^ (-22 * (myRelativeWeight - 0.32)))	survival probability of B. terrestris, based on Beekman et al. 1998, with bees' weight relative to the min/max weights in this data set	yes	Beekman et al. 1998	no
EmergenceNewQueensProc	hatchlings	number - 1	for cohort based queens: bee needs to be cloned (cohortsize - 1) times!	no		no
DrawCohortsProc	whoCol	who	saves ID/who of addressed colony	no		no
DrawCohortsProc	currentAge	0	age (as broodage + adultage) of cohort currently addressed	no		no
DrawCohortsProc	maxAge	1 + [ broodage + adultage ] of max-one-of Bees with [ colonyID = whoCol and shape = "halfline" ] [ broodage + adultage ]	age of the oldest individual of the colony	no		no
DrawCohortsProc	cohortSize	sum [number] of Bees with [ broodage + adultage = currentAge and colonyID = whoCol and shape = "halfline" ]	number of bees in a cohort of a certain age	no		no
FeedLarvaeProc	myColony	who	saves ID/who of addressed colony	no		no
FeedLarvaeProc	relativePollenToBeFed	0	amount of pollen [g] to be fed to larvae relative to the amount they require for maximum growth	no		no
FeedLarvaeProc	relativeEnergyToBeFed	0	amount of energy [kJ] from nectar to be fed to larvae relative to the amount they require for maximum growth	no		no
FeedLarvaeProc	growthLimitingFactor	relativePollenToBeFed	is set to "relativeEnergyToBeFed" if relativeEnergyToBeFed < relativePollenToBeFed	no		no
FeedLarvaeProc	totalPollenFedToday_g	0	sums up the total amount of pollen a colony feeds to the larvae	no		no
FeedLarvaeProc	pollenReceivedToday_mg	growthLimitingFactor * ((MaxWeightGainToday_mg_REP who) / ([pollenToBodymassFactor] of OneSpecies speciesID))	amount of pollen a single, individual larva receives	no		no
FeedLarvaeProc	oldWeight_mg	weight_mg	saves the weight of the larva before feeding	no		no
FeedLarvaeProc	totalEnergyFedToday_kJ	totalPollenFedToday_g * EnergyRequiredForPollenAssimilation_kJ_per_g	the energy required to assimilate the pollen consumed	no		no
DetectionProbREP	dist_m	0	saves the distance [m] between the colony and the foodsource	no		no
DetectionProbREP	patchRadius_m	-999	the (theoretical) radius of the foodsource, assuming a circular shape	no		no
DetectionProbREP	relevantDistance_m	dist_m - patchRadius_m	the relevant distance is the colony's distance to the edge of the field, i.e. dist_m (=centre) - patchRadius_m	no		no
DetectionProbREP	detProb	e ^ (Lambda_detectProb * relevantDistance_m)	the detection probability of the foodsource for scouts from this colony	yes	BEESCOUT model, Becher et al. 2016, Ecological Modelling	no
Foraging_SortKnownPatchesListREP	newList	[]	updated list of masterpatches, sorted by distance to colony	no		no
Foraging_searchingProc	chosenMasterpatch	-1	ID/who of the masterpatch detected by the scouting bee	no		no
Foraging_searchingProc	myMasterpatchesWithFoodList	[]	list of masterpatches for flowerpatches where at least one 'layer' (foodsource) currently offers either nectar or pollen	no		no
Foraging_searchingProc	xcol	NotSetHigh	saves the x-coordinate of the colony's location	no		no
Foraging_searchingProc	ycol	NotSetHigh	saves the y-coordinate of the colony's location	no		no
Foraging_searchingProc	pollenFor	FALSE	is false for nectar foragers and true for pollen foragers	no		no
Foraging_collectNectarPollenProc	memoNumber	number	saves the cohort size	no		no
Foraging_collectNectarPollenProc	memoPollenLoad	pollenLoadSquadron_g	saves the amount [g] of pollen carried by the bee(s) (taking cohort size into account)	no		no
Foraging_collectNectarPollenProc	nectarRemoved	min list (cropvolume_myl * number) ([ nectar_myl ] of Foodsource currentFoodsource)	amount [ul] of nectar removed from foodsource: takes the smaller value of an ad hoc created list with two items: 1st: max. nectar a bee (cohort) can carry, 2nd: nectar left at patch.	no		no
Foraging_collectNectarPollenProc	memoNumber	number	saves the cohort size	no		no
ProboscisLengthREP	minWeight_mg	[ devWeightPupationMin_mg ] of oneSpecies speciesID	saves the species specific minimal weight [mg] of a worker pupa	no		no
ProboscisLengthREP	maxWeight_mg	[ devWeight_Q_PupationMax_mg ] of oneSpecies speciesID	saves the species specific maximal weight [mg] of a queen pupa	no		no
ProboscisLengthREP	minLength_mm	[ proboscis_min_mm ] of oneSpecies speciesID	saves the species specific minimal length [mm] of a bee's proboscis	no		no
ProboscisLengthREP	maxLength_mm	[ proboscis_max_mm ] of oneSpecies speciesID	saves the species specific maximal length [mm] of a bee's proboscis	no		no
ProboscisLengthREP	slope	(maxLength_mm - minLength_mm) / (maxWeight_mg - minWeight_mg)	slope of the proboscis - weight relation	no		no
ProboscisLengthREP	proboscisLength_mm	minLength_mm + (weight_mg - minWeight_mg) * slope	reported result: actual length of this bee's proboscis	no		no
HandlingTime_s_REP	maxHandlingTime_s	60 * 60	the maximal possible handling time	yes	approx. max. from Ings et al. 2006, Fig. 1; Journal of Applied Ecology, 43,940–948; also comparable to data from Fig. 6 in Stelzer et al 2010, PloS One, 5(3), e9559	no
HandlingTime_s_REP	handlingTime_s	-999	reported result: the bee's handling time [s] for this foodsource	no		no
HandlingTime_s_REP	fillingLevel	0	amount of food (nectar or pollen) currently at the patch relative to its max. value	no		no
HandlingTime_s_REP	W_beeWeight_g	weight_mg / 1000	saves the bee's weight [g] (in gram!)	no		no
HandlingTime_s_REP	G_lengthGlossa_mm	glossaLength_mm	saves the bee's gloss (proboscis) length [mm]	no		no
HandlingTime_s_REP	C_CorollaDepth_mm	[ corollaDepth_mm ] of Foodsource myPatch	saves the corolla depth [mm] of the visited foodsource	no		no
HandlingTime_s_REP	V_nectarVolume_myl	[ nectarFlowerVolume_myl ] of Foodsource myPatch	saves the nectar volume [ul] per flower of the visited foodsource	no		no
HandlingTime_s_REP	Ta_accessTime_s	0.3 + 0.04 * C_CorollaDepth_mm	time [s] to access a flower	yes	Harder 1983: Oecologia 57:274-284	no
HandlingTime_s_REP	numerator	log (V_nectarVolume_myl + 1) 10	part of the equation to calculate the handling time, based on Harder 1983	no	Harder 1983: Oecologia 57:274-285	no
HandlingTime_s_REP	num	0.3 * W_beeWeight_g ^ 0.3333 * G_lengthGlossa_mm	part of the equation to calculate the handling time, based on Harder 1984	yes	Harder 1983: Oecologia 57:274-286	no
HandlingTime_s_REP	base	(1.41 - C_CorollaDepth_mm / G_lengthGlossa_mm)	part of the equation to calculate the handling time, based on Harder 1985	yes	Harder 1983: Oecologia 57:274-287	no
HandlingTime_s_REP	den	(base ^ -0.4) - 0.3 * Ta_accessTime_s	part of the equation to calculate the handling time, based on Harder 1986	yes	Harder 1983: Oecologia 57:274-288	no
HandlingTime_s_REP	denominator	log (num / den + 1) 10	part of the equation to calculate the handling time, based on Harder 1987	no		no
HandlingTime_s_REP	Ti_ingestionTime_s	numerator / denominator	part of the equation to calculate the handling time, based on Harder 1988	no		no
HandlingTime_s_REP	handlingTimePerFlower_s	maxHandlingTime_s	handling time [s] for a single flower	no		no
HandlingTime_s_REP	flowersVisited	1	number of flowers needed to fill the crop (at least 1)	no		no
HandlingTime_s_REP	timeInFlowers_s	257.4	time bee spents in flower(s) to collect 1 pollen load, derived (for poppy flowers)	yes	Raine et al 2007, Tab. 1, "Number of flowers visited" times "Mean flower handling time/ s" (mean of all three bouts)	no
HandlingTime_s_REP	flowersNeededForPollenLoad	58	number of poppy flowers needed for one pollen load	yes	Raine et al 2007, Tab. 1 "Number of flowers visited" (mean of all 3 bouts)	no
Foraging_bestLayerREP	distanceColonyFoodpatch_m	0	distance [m] between the colony and the food patch	no		no
Foraging_bestLayerREP	eef	(energyGainThisLayer_kJ - energyCostsThisLayer_kJ) / energyCostsThisLayer_kJ	energetic efficiency of this 'layer' (foodsource)	no		no
Foraging_bestLayerREP	energyGainThisLayer_kJ	cropvolume_myl * EnergySucrose_kJ/mymol * [ nectarConcentration_mol/l ] of Foodsource currentLayer	energy [kJ] gained when exploiting this layer	no		no
Foraging_bestLayerREP	energyCostsThisLayer_kJ	(2 * distanceColonyFoodpatch_m + handlingTime_s * [ flightVelocity_m/s ] of OneSpecies speciesID * EnergyFactorOnFlower ) * [ flightCosts_kJ/m/mg ] of OneSpecies speciesID * weight_mg * number	energy [kJ] needed to exploit the current 'layer' (foodsource) of this flower patch	no		no
Foraging_bestLayerREP	memoBestEEF	notSetLow	saves the highest energetic efficiency so far	no		no
Foraging_bestLayerREP	memoBestHandlingtime	notSetHigh	saves the shortest handling time [s] so far	no		no
Foraging_bestLayerREP	memoBestPatch	-1	saves ID/who of best 'layer' (foodsource) found so far at the current flower patch	no		no
Foraging_bestLayerREP	myBeeID	who	saves ID/who of the foraging bee	no		no
Foraging_bestLayerREP	currentLayer	?	ID/who of the foodsource ('layer') currently checked for its efficiency	no		no
Foraging_bestLayerREP	handlingTime_s	HandlingTime_s_REP currentLayer pollenforager?	the handling time [s] of the current 'layer' (foodsource)	no		no
Foraging_PatchChoiceProc	preferenceClosePatchesProb	0.9	probability to visit a (known) flower patch that is closer to the colony than current one, one the bee has decided to abandon the current floawer patch	yes	heuristically determined to result in highest numbers of hibernating queens	no
Foraging_PatchChoiceProc	happy?	TRUE	defines whether or not a bee is still happy with her current food source	no		no
Foraging_PatchChoiceProc	gotoNewLayergroup?	FALSE	if true, the bee abandons the current flower patch	no		no
Foraging_PatchChoiceProc	bestLayer	-1	ID (who) of best food source in the current flower patch. As long as the bee is happy, she will stick to this 'layer'	no		no
Foraging_PatchChoiceProc	myExpectation_s	expectation_NectarTrip_s	expectation of a bee about the duration [s] of the trip	no		no
Foraging_PatchChoiceProc	myKnownMasterpatchesList	knownMasterpatchesNectarList	saves the relevant list of known masterpatches (set to knownMasterpatchesPollenList, if pollenforager? = true)	no		no
Foraging_PatchChoiceProc	searchProbBase	0.1	the minimal probability that a bee becomes unhappy with its current foodsource	no		no
Foraging_PatchChoiceProc	myMasterpatchID	-1	saves the ID/who of the masterpatch, the current food source is linked with	no		no
Foraging_PatchChoiceProc	myCurrentPatchPosition	-1	the position (i.e. n-th item on the list) of the current flower patch on the bee's list of known flower patches (list is ordered by distances of the flower patches to the bee's colony)	no		no
Foraging_PatchChoiceProc	unhappyProb	(currentTripDuration_s - myExpectation_s) / currentTripDuration_s	a probability, added to searchProbBase, that a bee becomes unhappy with its current foodsource; unhappyProb increases when foraging trips take longer than expected	no		no
Foraging_PatchChoiceProc	newExpectation	(myExpectation_s + currentTripDuration_s) / 2	new expectation for the duration [s] of the next foraging trip (takes durations of current and previous trips into account)	no		no
Foraging_PatchChoiceProc	newPatchPosition	-999	the position (i.e. n-th item on the list) of the next flower patch to be visited on the bee's list of known flower patches (list is ordered by distances of the flower patches to the bee's colony)	no		no
Foraging_costs&choiceProc	persTimeSave	personalTime_s	saves the bee's personalTime_s	no		no
Foraging_costs&choiceProc	saveNumber	number	saves the cohort size	no		no
Foraging_costs&choiceProc	saveWeight_mg	weight_mg	saves the weight [mg] of individual bee	no		no
Foraging_costs&choiceProc	saveFlightCosts_kJ/m/mg	[ flightCosts_kJ/m/mg ] of OneSpecies speciesID	saves the species specific energy costs of flying [kJ/m/mg] (depending the the bee's weight)	no		no
Foraging_costs&choiceProc	tripDuration_s	0	the duration of this foraging (or scouting) trip	no		no
Foraging_costs&choiceProc	survivalChance	(1 - MORTALITY_FORAGER_PER_SEC * ForagingMortalityFactor)	probability to survive a single second of the foraging trip	no		no
Foraging_costs&choiceProc	mortalityRisk	1 - survivalChance	risk to die = 1 - probability to survive	no		no
Foraging_costs&choiceProc	handlingTime_s	0	handling time [s] during this trip	no		no
Foraging_costs&choiceProc	memoPatch	currentFoodsource	saves ID/who of current foodsource	no		no
Foraging_unloadingProc	nectarIncrease	nectarLoadSquadron_kJ	amount of energy [kJ] from a successful nectar foraging trip, added to the colony's energy store	no		no
Foraging_unloadingProc	pollenIncrease	pollenLoadSquadron_g	amount of pollen [g] from successful foraging trip, added to the colony's pollen store	no		no
PlottingProc	genepool	[]	list of all alleles (incl. duplicates) present in the the population (pools all BB species)	no		no
DateREP	month-names	(list January February March April May June July August September October November December)	lists the names of all months	no		no
DateREP	days-in-months	(list 31 28 31 30 31 30 31 31 30 31 30 31)	lists the number of days in each month	no		no
DateREP	year	floor (ticks / 365.01) + 1	the current year (starting with 1 after the first time step)	no		no
DateREP	month	0	the current month as number	no		no
DateREP	dayOfYear	remainder ticks 365	day of the year for the current time step	no		no
DateREP	dayOfMonth	0	day of the month for the current time step	no		no
DateREP	sumDaysInMonths	0	sums up the days in a month (31, 28, 31..) for the previous months	no		no
DateREP	result	""	reported result: today's date as string (e.g. "1 January 1")	no		no
Foraging_periodREP	foragingPeriod_s	-1	time [s] allowed to forage today	no		no
Foraging_periodREP	foragingHoursList	[ ]	lists the foraging period [hrs] for each day of a year	no		no
Foraging_periodREP	foragingHoursExample	[ 0 3.1 0 0 0 1.5 ... ]	an example list of foraging hours for 1 year	yes	arbitrary list as example	no
VersionTestProc	expectedValue	13650	expected result of the "testValue", when running a "Version test"	no		no
VersionTestProc	testValue	TotalBeesEverProduced + TotalHibernatingQueens + TotalMales + TotalAdultWorkers + TotalFoodSources	to test whether input files or the code has changed	no		no

[truncated: 3 more sheets: parameters, parameterisation BB species, literature]
