# Supplementary material for: Bumble‐BEEHAVE: A systems model for exploring multifactorial causes of bumblebee decline at individual, colony, population and community level
Source: J Appl Ecol. 2018 May 22;55(6):2790–801. doi: 10.1111/1365-2664.13165 (PMC6221040; doi:10.1111/1365-2664.13165)
Supplement: Supplementary file 9 [file JPE-55-2790-s009.csv]

species	name	emergingDay_mean	emergingDay_sd	nestHabitatsList	proboscis_min_mm	proboscis_max_mm	growthFactor	seasonStop	maxLifespanWorkers	batchsize	flightVelocity_m/s	searchLength_m	timeUnloading	specMax_cropVolume_myl	specMax_pollenPellets_g	minToMaxFactor	devAgeHatchingMin_d	devAgePupationMin_d	devAgeEmergingMin_d	devWeightEgg_mg	devWeightPupationMin_mg	devWeightPupationMax_mg	pollenToBodymassFactor	dev_Q_DeterminationWeight_mg	devAge_Q_PupationMin_d	devWeight_Q_PupationMin_mg	devWeight_Q_PupationMax_mg	devAge_Q_EmergingMin_d	dailyNestSiteChance
B_terrestris	B_terrestris	91	28	["Grassland" "Garden" "Hedgerow" "Scrub" "Woodland" "Nestboxes"]	6.9	11.1	1.88	305	60	12	5	2500	165	173	0.15	2	5	12.9	23.8	1.5	62.4	249.5	1	0	17	590	980	32	0.2
B_pascuorum	B_pascuorum	136	14.5	["Grassland" "Garden" "Hedgerow" "Scrub" "Woodland" "Nestboxes"]	7.3	11.6	1.88	305	60	7	5	2500	165	173	0.15	2	5	12.9	23.8	1.5	48.5	187.6	1	0	17	261	461	32	0.2
B_lapidarius	B_lapidarius	143	20.5	["Grassland" "Garden" "Hedgerow" "Scrub" "Woodland" "Nestboxes"]	7	11.9	1.88	305	60	12	5	2500	165	173	0.15	2	5	12.9	23.8	1.5	90.7	159.8	1	0	17	300	850	32	0.2
B_hortorum	B_hortorum	120	8	["Grassland" "Garden" "Hedgerow" "Scrub" "Woodland" "Nestboxes"]	11.3	15.6	1.88	305	60	12	5	2500	165	173	0.15	2	5	12.9	23.8	1.5	71	271	1	0	17	371	751	32	0.2
B_pratorum	B_pratorum	110	30.5	["Garden" "Hedgerow" "Scrub" "Woodland" "Nestboxes"]	6.5	10.3	1.88	305	60	10	5	2500	165	173	0.15	2	5	12.9	23.8	1.5	51	231	1	0	17	271	491	32	0.2
B_hypnorum	B_hypnorum	100	10	["Garden" "Hedgerow" "Scrub" "Woodland" "Nestboxes"]	6.2	10.2	1.88	305	60	12	5	2500	165	173	0.15	2	5	12.9	19	1.5	112.4	218	1	0	17	334	410	32	0.2
Psithyrus	Psithyrus	120	15	["Grassland" "Garden" "Hedgerow" "Scrub" "Woodland" "Nestboxes"]	6.5	10.3	1.88	305	60	12	5	2500	165	173	0.15	2	5	12.9	23.8	1.5	140	170	1	0	17	590	980	32	0.2
