# Supplementary material for: Bumble‐BEEHAVE: A systems model for exploring multifactorial causes of bumblebee decline at individual, colony, population and community level
Source: J Appl Ecol. 2018 May 22;55(6):2790–801. doi: 10.1111/1365-2664.13165 (PMC6221040; doi:10.1111/1365-2664.13165)
Supplement: Supplementary file 10 [file JPE-55-2790-s010.csv]

Flowerspecies	pollen_g/flower	nectar_ml/flower	proteinPollenProp	concentration_mol/l	startDay	stopDay	corollaDepth_mm	nectarFlowerVolume_myl	intFlowerTime_s
"Bugle"	0.00065	0.000809667	0.072103857	0.824737635	120	211	10	0.80966667	0.6
"Burdock"	0.00043	0.002289	0.111789917	0.886486837	181	272	3.9	2.289	0.6
"Oilseed_rape"	0.001506667	0.021032446	0.256083333	1.413033834	120	242	5	21.0324462	0.6
"Giant_bindweed"	0.00091	0.009954	0.264566786	0.664621677	181	272	0	9.954	0.6
"Common_knapweed"	0.0024	0.0021042	0.158970881	1.340766709	151	272	3	2.1042	0.6
"Greater_knapweed"	0.002023333	0	0.29775	0	181	272	13.6	0	0.6
"Rosebay_willowherb"	0.01145	0	0.205722222	0	181	272	0	0	0.6
"Marsh_thistle"	0.005053333	0.000639333	0.145379479	0.892359175	181	272	3	0.63933333	0.6
"Spear_thistle"	0.003066667	0.001824667	0.190333333	1.290291168	151	303	6.2	1.82466667	0.6
"Hawthorn"	0.000113	0.001875346	0.153978889	1.023306391	120	180	0	1.8753462	0.6
"Foxglove"	0.021636667	0.001633333	0.227516783	0.82432564	151	272	7	1.63333333	0.6
"Wild_teasel"	0.014552381	0.009761111	0.198504595	1.08579219	181	242	10	9.76111111	0.6
"Vipers_bugloss"	0.001736667	0.000921667	0.180277778	0.668138194	151	272	6.7	0.92166667	0.6
"Ground_ivy"	0.000896667	0.002618	0.1906965	0.87236667	59	150	7	2.618	0.6
"Bluebell"	0.001876667	0	0.363	0	90	180	0	0	0.6
"St_Johns_wort"	0.0005	0	0.139074028	0	151	272	0	0	0.6
"Field_scabious"	0.00888	0	0.1195	0	181	272	0	0	0.6
"White_dead_nettle"	0.00122	0.002167667	0.228	0.756159314	120	364	7.7	2.16766667	0.6
"Red_dead_nettle"	0.000673333	0.005452941	0.228	1.012756841	59	303	7	5.45294118	0.6
"Birdsfoot_trefoil"	0.000983333	0.000843033	0.358	0.697633655	120	303	9	0.84303333	0.6
"Selfheal"	0.000340667	0.0005824	0.258046333	0.662448006	151	272	8	0.5824	0.6
"Blackthorn"	3.33E-05	9.33E-05	0.272	0.779652352	59	150	0	0.09333333	0.6
"Buttercup"	0.000765556	0.000197167	0.1206	0.715746421	120	303	0	0.19716667	0.6
"Dog_rose"	0.000669444	0	0.0907235	0	151	211	0	0	0.6
"Bramble"	0.000479444	0.006823833	0.126	0.500418064	120	272	0	6.82383333	0.6
"Average_Willow"	0.010303333	0.002606667	0.257375	1.134482423	59	119	0	2.60666667	0.6
"Ragwort"	0.00017	0	0.155	0	151	303	0	0	0.6
"Hedge_woundwort"	0.0008	0.001464633	0.145433167	1.044243191	181	242	9	1.46463333	0.6
"Comfry"	0.000953333	0.004317833	0.09710669	0.989791281	120	211	17	4.31783333	0.6
"Dandelion"	0.000433333	0.000470167	0.091663467	1.294673289	1	364	1.2	0.47016667	0.6
"Red_clover"	0.000502222	0.000616	0.208687875	0.985977213	120	272	10	0.616	0.6
"White_clover"	0.000412778	0.000666556	0.2307	0.980296686	151	272	2	0.66655556	0.6
"Tufted_vetch"	0.00085	0.001587069	0.129583333	0	151	242	6.8	1.58706897	0.6
"Common_vetch"	0.00038	0.000860417	0.428	0.815340079	120	272	7	0.86041667	0.6
"Crop_Field_beans"	0.00065	0.00086	0.2	1.28	153	182	19	0.86	0.6
"Crop_Oilseed_rape"	0.000239	0.00055	0.2	1.5	114	136	5	0.55	0.6
"Crop_Maize"	0.0353	0	0.2	0	197	210	0	0	0.6
