# Supplementary material for: Bumble‐BEEHAVE: A systems model for exploring multifactorial causes of bumblebee decline at individual, colony, population and community level
Source: J Appl Ecol. 2018 May 22;55(6):2790–801. doi: 10.1111/1365-2664.13165 (PMC6221040; doi:10.1111/1365-2664.13165)
Supplement: Supplementary file 12 [file JPE-55-2790-s012.txt]

25
685
id patchType patchColour xcor ycor size_sqm quantityPollen_g proteinPollenProp quantityNectar_l concentration_mol/l startDay stopDay corollaDepth_mm nectarFlowerVolume_myl intFlowerTime_s flowerSpeciesList info
0 "Crop_Maize" 55 102.582 200.6 68750 51700 0.2 0 0 197 210 5 4 2.5 [["Crop_Maize" 42.5]]  "no info" 
1 "Scrub" 125 131 205 625 625 0.2 0.625 1.5 0 0 5 4 2.5 [["Bugle" 0.509] ["Burdock" 0.05] ["Oilseed_rape" 0.018] ["Giant_bindweed" 0.032] ["Common_knapweed" 0.56] ["Greater_knapweed" 0.029] ["Rosebay_willowherb" 0.043] ["Marsh_thistle" 0.016] ["Spear_thistle" 0.006] ["Hawthorn" 0.601] ["Foxglove" 0.086] ["Wild_teasel" 0.037] ["Vipers_bugloss" 0.5] ["Ground_ivy" 0.095] ["Bluebell" 0.256] ["St_Johns_wort" 0.011] ["Field_scabious" 0.023] ["White_dead_nettle" 0.171] ["Red_dead_nettle" 0.028] ["Birdsfoot_trefoil" 0.215] ["Selfheal" 0.06] ["Blackthorn" 1.292] ["Buttercup" 0.792] ["Dog_rose" 0.055] ["Bramble" 0.211] ["Average_Willow" 1.208] ["Ragwort" 0.063] ["Hedge_woundwort" 0.287] ["Dandelion" 0.113] ["Red_clover" 0.046] ["White_clover" 0.76] ["Tufted_vetch" 0.026] ["Common_vetch" 0.011]]  "no info" 
2 "Woodland" 35 133.5 205 1250 1250 0.2 1.25 1.5 0 0 5 4 2.5 [["Bugle" 0.298] ["Burdock" 0.104] ["Common_knapweed" 0.008] ["Rosebay_willowherb" 0.02] ["Marsh_thistle" 0.023] ["Spear_thistle" 0.007] ["Hawthorn" 2.733] ["Foxglove" 0.02] ["Ground_ivy" 0.102] ["Bluebell" 0.599] ["St_Johns_wort" 0.01] ["Field_scabious" 0.004] ["White_dead_nettle" 0.008] ["Red_dead_nettle" 0.025] ["Birdsfoot_trefoil" 0.036] ["Selfheal" 0.08] ["Blackthorn" 0.333] ["Buttercup" 0.724] ["Dog_rose" 0.042] ["Bramble" 0.419] ["Ragwort" 0.003] ["Hedge_woundwort" 0.038] ["Dandelion" 0.01] ["Red_clover" 0.005] ["White_clover" 0.083] ["Tufted_vetch" 0.002] ["Common_vetch" 0.038]]  "no info" 
3 "Grassland" 135 127.967 196.477 150625 150625 0.2 150.625 1.5 0 0 5 4 2.5 [["Bugle" 0.028] ["Burdock" 0.017] ["Common_knapweed" 0.011] ["Spear_thistle" 0.005] ["Hawthorn" 0.617] ["Ground_ivy" 0.059] ["Bluebell" 0.487] ["Field_scabious" 0.017] ["White_dead_nettle" 0.025] ["Red_dead_nettle" 0.026] ["Birdsfoot_trefoil" 0.352] ["Selfheal" 0.113] ["Blackthorn" 0.225] ["Buttercup" 2.161] ["Bramble" 0.017] ["Ragwort" 0.023] ["Hedge_woundwort" 0.004] ["Dandelion" 0.121] ["Red_clover" 0.253] ["White_clover" 1.667] ["Tufted_vetch" 0.117] ["Common_vetch" 0.034]]  "no info" 
4 "Woodland" 35 140 205 625 625 0.2 0.625 1.5 0 0 5 4 2.5 [["Bugle" 0.298] ["Burdock" 0.104] ["Common_knapweed" 0.008] ["Rosebay_willowherb" 0.02] ["Marsh_thistle" 0.023] ["Spear_thistle" 0.007] ["Hawthorn" 2.733] ["Foxglove" 0.02] ["Ground_ivy" 0.102] ["Bluebell" 0.599] ["St_Johns_wort" 0.01] ["Field_scabious" 0.004] ["White_dead_nettle" 0.008] ["Red_dead_nettle" 0.025] ["Birdsfoot_trefoil" 0.036] ["Selfheal" 0.08] ["Blackthorn" 0.333] ["Buttercup" 0.724] ["Dog_rose" 0.042] ["Bramble" 0.419] ["Ragwort" 0.003] ["Hedge_woundwort" 0.038] ["Dandelion" 0.01] ["Red_clover" 0.005] ["White_clover" 0.083] ["Tufted_vetch" 0.002] ["Common_vetch" 0.038]]  "no info" 
5 "Scrub" 125 162.2 203.6 3125 3125 0.2 3.125 1.5 0 0 5 4 2.5 [["Bugle" 0.509] ["Burdock" 0.05] ["Oilseed_rape" 0.018] ["Giant_bindweed" 0.032] ["Common_knapweed" 0.56] ["Greater_knapweed" 0.029] ["Rosebay_willowherb" 0.043] ["Marsh_thistle" 0.016] ["Spear_thistle" 0.006] ["Hawthorn" 0.601] ["Foxglove" 0.086] ["Wild_teasel" 0.037] ["Vipers_bugloss" 0.5] ["Ground_ivy" 0.095] ["Bluebell" 0.256] ["St_Johns_wort" 0.011] ["Field_scabious" 0.023] ["White_dead_nettle" 0.171] ["Red_dead_nettle" 0.028] ["Birdsfoot_trefoil" 0.215] ["Selfheal" 0.06] ["Blackthorn" 1.292] ["Buttercup" 0.792] ["Dog_rose" 0.055] ["Bramble" 0.211] ["Average_Willow" 1.208] ["Ragwort" 0.063] ["Hedge_woundwort" 0.287] ["Dandelion" 0.113] ["Red_clover" 0.046] ["White_clover" 0.76] ["Tufted_vetch" 0.026] ["Common_vetch" 0.011]]  "no info" 
6 "Grassland" 135 194.329 195.716 96875 96875 0.2 96.875 1.5 0 0 5 4 2.5 [["Bugle" 0.028] ["Burdock" 0.017] ["Common_knapweed" 0.011] ["Spear_thistle" 0.005] ["Hawthorn" 0.617] ["Ground_ivy" 0.059] ["Bluebell" 0.487] ["Field_scabious" 0.017] ["White_dead_nettle" 0.025] ["Red_dead_nettle" 0.026] ["Birdsfoot_trefoil" 0.352] ["Selfheal" 0.113] ["Blackthorn" 0.225] ["Buttercup" 2.161] ["Bramble" 0.017] ["Ragwort" 0.023] ["Hedge_woundwort" 0.004] ["Dandelion" 0.121] ["Red_clover" 0.253] ["White_clover" 1.667] ["Tufted_vetch" 0.117] ["Common_vetch" 0.034]]  "no info" 
7 "Grassland" 135 245.429 203.286 4375 4375 0.2 4.375 1.5 0 0 5 4 2.5 [["Bugle" 0.028] ["Burdock" 0.017] ["Common_knapweed" 0.011] ["Spear_thistle" 0.005] ["Hawthorn" 0.617] ["Ground_ivy" 0.059] ["Bluebell" 0.487] ["Field_scabious" 0.017] ["White_dead_nettle" 0.025] ["Red_dead_nettle" 0.026] ["Birdsfoot_trefoil" 0.352] ["Selfheal" 0.113] ["Blackthorn" 0.225] ["Buttercup" 2.161] ["Bramble" 0.017] ["Ragwort" 0.023] ["Hedge_woundwort" 0.004] ["Dandelion" 0.121] ["Red_clover" 0.253] ["White_clover" 1.667] ["Tufted_vetch" 0.117] ["Common_vetch" 0.034]]  "no info" 
8 "Woodland" 35 95 204 625 625 0.2 0.625 1.5 0 0 5 4 2.5 [["Bugle" 0.298] ["Burdock" 0.104] ["Common_knapweed" 0.008] ["Rosebay_willowherb" 0.02] ["Marsh_thistle" 0.023] ["Spear_thistle" 0.007] ["Hawthorn" 2.733] ["Foxglove" 0.02] ["Ground_ivy" 0.102] ["Bluebell" 0.599] ["St_Johns_wort" 0.01] ["Field_scabious" 0.004] ["White_dead_nettle" 0.008] ["Red_dead_nettle" 0.025] ["Birdsfoot_trefoil" 0.036] ["Selfheal" 0.08] ["Blackthorn" 0.333] ["Buttercup" 0.724] ["Dog_rose" 0.042] ["Bramble" 0.419] ["Ragwort" 0.003] ["Hedge_woundwort" 0.038] ["Dandelion" 0.01] ["Red_clover" 0.005] ["White_clover" 0.083] ["Tufted_vetch" 0.002] ["Common_vetch" 0.038]]  "no info" 
9 "Woodland" 35 155.833 203 3750 3750 0.2 3.75 1.5 0 0 5 4 2.5 [["Bugle" 0.298] ["Burdock" 0.104] ["Common_knapweed" 0.008] ["Rosebay_willowherb" 0.02] ["Marsh_thistle" 0.023] ["Spear_thistle" 0.007] ["Hawthorn" 2.733] ["Foxglove" 0.02] ["Ground_ivy" 0.102] ["Bluebell" 0.599] ["St_Johns_wort" 0.01] ["Field_scabious" 0.004] ["White_dead_nettle" 0.008] ["Red_dead_nettle" 0.025] ["Birdsfoot_trefoil" 0.036] ["Selfheal" 0.08] ["Blackthorn" 0.333] ["Buttercup" 0.724] ["Dog_rose" 0.042] ["Bramble" 0.419] ["Ragwort" 0.003] ["Hedge_woundwort" 0.038] ["Dandelion" 0.01] ["Red_clover" 0.005] ["White_clover" 0.083] ["Tufted_vetch" 0.002] ["Common_vetch" 0.038]]  "no info" 
10 "Hedgerow" 105 198.5 204 1250 1250 0.2 1.25 1.5 271 360 5 4 2.5 [["Bugle" 0.119] ["Burdock" 0.005] ["Oilseed_rape" 0.052] ["Giant_bindweed" 0.047] ["Common_knapweed" 0.22] ["Rosebay_willowherb" 0.127] ["Marsh_thistle" 0.004] ["Spear_thistle" 0.008] ["Hawthorn" 0.44] ["Foxglove" 0.065] ["Wild_teasel" 0.023] ["Ground_ivy" 0.063] ["Bluebell" 0.057] ["St_Johns_wort" 0.002] ["Field_scabious" 0.008] ["White_dead_nettle" 0.135] ["Red_dead_nettle" 0.1] ["Birdsfoot_trefoil" 0.037] ["Selfheal" 0.038] ["Blackthorn" 0.931] ["Buttercup" 0.381] ["Dog_rose" 0.182] ["Bramble" 0.162] ["Average_Willow" 1.275] ["Ragwort" 0.017] ["Hedge_woundwort" 0.043] ["Comfry" 0.042] ["Dandelion" 0.11] ["Red_clover" 0.046] ["White_clover" 0.395] ["Tufted_vetch" 0.046] ["Common_vetch" 0.132]]  "no info" 
11 "Grassland" 135 200 204 625 625 0.2 0.625 1.5 0 0 5 4 2.5 [["Bugle" 0.028] ["Burdock" 0.017] ["Common_knapweed" 0.011] ["Spear_thistle" 0.005] ["Hawthorn" 0.617] ["Ground_ivy" 0.059] ["Bluebell" 0.487] ["Field_scabious" 0.017] ["White_dead_nettle" 0.025] ["Red_dead_nettle" 0.026] ["Birdsfoot_trefoil" 0.352] ["Selfheal" 0.113] ["Blackthorn" 0.225] ["Buttercup" 2.161] ["Bramble" 0.017] ["Ragwort" 0.023] ["Hedge_woundwort" 0.004] ["Dandelion" 0.121] ["Red_clover" 0.253] ["White_clover" 1.667] ["Tufted_vetch" 0.117] ["Common_vetch" 0.034]]  "no info" 
12 "Woodland" 35 147 202.5 1250 1250 0.2 1.25 1.5 0 0 5 4 2.5 [["Bugle" 0.298] ["Burdock" 0.104] ["Common_knapweed" 0.008] ["Rosebay_willowherb" 0.02] ["Marsh_thistle" 0.023] ["Spear_thistle" 0.007] ["Hawthorn" 2.733] ["Foxglove" 0.02] ["Ground_ivy" 0.102] ["Bluebell" 0.599] ["St_Johns_wort" 0.01] ["Field_scabious" 0.004] ["White_dead_nettle" 0.008] ["Red_dead_nettle" 0.025] ["Birdsfoot_trefoil" 0.036] ["Selfheal" 0.08] ["Blackthorn" 0.333] ["Buttercup" 0.724] ["Dog_rose" 0.042] ["Bramble" 0.419] ["Ragwort" 0.003] ["Hedge_woundwort" 0.038] ["Dandelion" 0.01] ["Red_clover" 0.005] ["White_clover" 0.083] ["Tufted_vetch" 0.002] ["Common_vetch" 0.038]]  "no info" 
13 "Scrub" 125 146.491 195.218 34375 34375 0.2 34.375 1.5 0 0 5 4 2.5 [["Bugle" 0.509] ["Burdock" 0.05] ["Oilseed_rape" 0.018] ["Giant_bindweed" 0.032] ["Common_knapweed" 0.56] ["Greater_knapweed" 0.029] ["Rosebay_willowherb" 0.043] ["Marsh_thistle" 0.016] ["Spear_thistle" 0.006] ["Hawthorn" 0.601] ["Foxglove" 0.086] ["Wild_teasel" 0.037] ["Vipers_bugloss" 0.5] ["Ground_ivy" 0.095] ["Bluebell" 0.256] ["St_Johns_wort" 0.011] ["Field_scabious" 0.023] ["White_dead_nettle" 0.171] ["Red_dead_nettle" 0.028] ["Birdsfoot_trefoil" 0.215] ["Selfheal" 0.06] ["Blackthorn" 1.292] ["Buttercup" 0.792] ["Dog_rose" 0.055] ["Bramble" 0.211] ["Average_Willow" 1.208] ["Ragwort" 0.063] ["Hedge_woundwort" 0.287] ["Dandelion" 0.113] ["Red_clover" 0.046] ["White_clover" 0.76] ["Tufted_vetch" 0.026] ["Common_vetch" 0.011]]  "no info" 
14 "Hedgerow" 105 189 202.5 1250 1250 0.2 1.25 1.5 271 360 5 4 2.5 [["Bugle" 0.119] ["Burdock" 0.005] ["Oilseed_rape" 0.052] ["Giant_bindweed" 0.047] ["Common_knapweed" 0.22] ["Rosebay_willowherb" 0.127] ["Marsh_thistle" 0.004] ["Spear_thistle" 0.008] ["Hawthorn" 0.44] ["Foxglove" 0.065] ["Wild_teasel" 0.023] ["Ground_ivy" 0.063] ["Bluebell" 0.057] ["St_Johns_wort" 0.002] ["Field_scabious" 0.008] ["White_dead_nettle" 0.135] ["Red_dead_nettle" 0.1] ["Birdsfoot_trefoil" 0.037] ["Selfheal" 0.038] ["Blackthorn" 0.931] ["Buttercup" 0.381] ["Dog_rose" 0.182] ["Bramble" 0.162] ["Average_Willow" 1.275] ["Ragwort" 0.017] ["Hedge_woundwort" 0.043] ["Comfry" 0.042] ["Dandelion" 0.11] ["Red_clover" 0.046] ["White_clover" 0.395] ["Tufted_vetch" 0.046] ["Common_vetch" 0.132]]  "no info" 
15 "Woodland" 35 160.82 193.826 107500 107500 0.2 107.5 1.5 0 0 5 4 2.5 [["Bugle" 0.298] ["Burdock" 0.104] ["Common_knapweed" 0.008] ["Rosebay_willowherb" 0.02] ["Marsh_thistle" 0.023] ["Spear_thistle" 0.007] ["Hawthorn" 2.733] ["Foxglove" 0.02] ["Ground_ivy" 0.102] ["Bluebell" 0.599] ["St_Johns_wort" 0.01] ["Field_scabious" 0.004] ["White_dead_nettle" 0.008] ["Red_dead_nettle" 0.025] ["Birdsfoot_trefoil" 0.036] ["Selfheal" 0.08] ["Blackthorn" 0.333] ["Buttercup" 0.724] ["Dog_rose" 0.042] ["Bramble" 0.419] ["Ragwort" 0.003] ["Hedge_woundwort" 0.038] ["Dandelion" 0.01] ["Red_clover" 0.005] ["White_clover" 0.083] ["Tufted_vetch" 0.002] ["Common_vetch" 0.038]]  "no info" 
16 "Hedgerow" 105 212 202 625 625 0.2 0.625 1.5 271 360 5 4 2.5 [["Bugle" 0.119] ["Burdock" 0.005] ["Oilseed_rape" 0.052] ["Giant_bindweed" 0.047] ["Common_knapweed" 0.22] ["Rosebay_willowherb" 0.127] ["Marsh_thistle" 0.004] ["Spear_thistle" 0.008] ["Hawthorn" 0.44] ["Foxglove" 0.065] ["Wild_teasel" 0.023] ["Ground_ivy" 0.063] ["Bluebell" 0.057] ["St_Johns_wort" 0.002] ["Field_scabious" 0.008] ["White_dead_nettle" 0.135] ["Red_dead_nettle" 0.1] ["Birdsfoot_trefoil" 0.037] ["Selfheal" 0.038] ["Blackthorn" 0.931] ["Buttercup" 0.381] ["Dog_rose" 0.182] ["Bramble" 0.162] ["Average_Willow" 1.275] ["Ragwort" 0.017] ["Hedge_woundwort" 0.043] ["Comfry" 0.042] ["Dandelion" 0.11] ["Red_clover" 0.046] ["White_clover" 0.395] ["Tufted_vetch" 0.046] ["Common_vetch" 0.132]]  "no info" 
17 "Woodland" 35 228 202 625 625 0.2 0.625 1.5 0 0 5 4 2.5 [["Bugle" 0.298] ["Burdock" 0.104] ["Common_knapweed" 0.008] ["Rosebay_willowherb" 0.02] ["Marsh_thistle" 0.023] ["Spear_thistle" 0.007] ["Hawthorn" 2.733] ["Foxglove" 0.02] ["Ground_ivy" 0.102] ["Bluebell" 0.599] ["St_Johns_wort" 0.01] ["Field_scabious" 0.004] ["White_dead_nettle" 0.008] ["Red_dead_nettle" 0.025] ["Birdsfoot_trefoil" 0.036] ["Selfheal" 0.08] ["Blackthorn" 0.333] ["Buttercup" 0.724] ["Dog_rose" 0.042] ["Bramble" 0.419] ["Ragwort" 0.003] ["Hedge_woundwort" 0.038] ["Dandelion" 0.01] ["Red_clover" 0.005] ["White_clover" 0.083] ["Tufted_vetch" 0.002] ["Common_vetch" 0.038]]  "no info" 
18 "Hedgerow" 105 96 201 625 625 0.2 0.625 1.5 271 360 5 4 2.5 [["Bugle" 0.119] ["Burdock" 0.005] ["Oilseed_rape" 0.052] ["Giant_bindweed" 0.047] ["Common_knapweed" 0.22] ["Rosebay_willowherb" 0.127] ["Marsh_thistle" 0.004] ["Spear_thistle" 0.008] ["Hawthorn" 0.44] ["Foxglove" 0.065] ["Wild_teasel" 0.023] ["Ground_ivy" 0.063] ["Bluebell" 0.057] ["St_Johns_wort" 0.002] ["Field_scabious" 0.008] ["White_dead_nettle" 0.135] ["Red_dead_nettle" 0.1] ["Birdsfoot_trefoil" 0.037] ["Selfheal" 0.038] ["Blackthorn" 0.931] ["Buttercup" 0.381] ["Dog_rose" 0.182] ["Bramble" 0.162] ["Average_Willow" 1.275] ["Ragwort" 0.017] ["Hedge_woundwort" 0.043] ["Comfry" 0.042] ["Dandelion" 0.11] ["Red_clover" 0.046] ["White_clover" 0.395] ["Tufted_vetch" 0.046] ["Common_vetch" 0.132]]  "no info" 
19 "Crop_Maize" 55 136.548 192.363 98125 73790 0.2 0 0 197 210 5 4 2.5 [["Crop_Maize" 42.5]]  "no info" 
20 "Hedgerow" 105 141 201 625 625 0.2 0.625 1.5 271 360 5 4 2.5 [["Bugle" 0.119] ["Burdock" 0.005] ["Oilseed_rape" 0.052] ["Giant_bindweed" 0.047] ["Common_knapweed" 0.22] ["Rosebay_willowherb" 0.127] ["Marsh_thistle" 0.004] ["Spear_thistle" 0.008] ["Hawthorn" 0.44] ["Foxglove" 0.065] ["Wild_teasel" 0.023] ["Ground_ivy" 0.063] ["Bluebell" 0.057] ["St_Johns_wort" 0.002] ["Field_scabious" 0.008] ["White_dead_nettle" 0.135] ["Red_dead_nettle" 0.1] ["Birdsfoot_trefoil" 0.037] ["Selfheal" 0.038] ["Blackthorn" 0.931] ["Buttercup" 0.381] ["Dog_rose" 0.182] ["Bramble" 0.162] ["Average_Willow" 1.275] ["Ragwort" 0.017] ["Hedge_woundwort" 0.043] ["Comfry" 0.042] ["Dandelion" 0.11] ["Red_clover" 0.046] ["White_clover" 0.395] ["Tufted_vetch" 0.046] ["Common_vetch" 0.132]]  "no info" 
21 "Woodland" 35 150.833 199.917 7500 7500 0.2 7.5 1.5 0 0 5 4 2.5 [["Bugle" 0.298] ["Burdock" 0.104] ["Common_knapweed" 0.008] ["Rosebay_willowherb" 0.02] ["Marsh_thistle" 0.023] ["Spear_thistle" 0.007] ["Hawthorn" 2.733] ["Foxglove" 0.02] ["Ground_ivy" 0.102] ["Bluebell" 0.599] ["St_Johns_wort" 0.01] ["Field_scabious" 0.004] ["White_dead_nettle" 0.008] ["Red_dead_nettle" 0.025] ["Birdsfoot_trefoil" 0.036] ["Selfheal" 0.08] ["Blackthorn" 0.333] ["Buttercup" 0.724] ["Dog_rose" 0.042] ["Bramble" 0.419] ["Ragwort" 0.003] ["Hedge_woundwort" 0.038] ["Dandelion" 0.01] ["Red_clover" 0.005] ["White_clover" 0.083] ["Tufted_vetch" 0.002] ["Common_vetch" 0.038]]  "no info" 
22 "Scrub" 125 166 201 625 625 0.2 0.625 1.5 0 0 5 4 2.5 [["Bugle" 0.509] ["Burdock" 0.05] ["Oilseed_rape" 0.018] ["Giant_bindweed" 0.032] ["Common_knapweed" 0.56] ["Greater_knapweed" 0.029] ["Rosebay_willowherb" 0.043] ["Marsh_thistle" 0.016] ["Spear_thistle" 0.006] ["Hawthorn" 0.601] ["Foxglove" 0.086] ["Wild_teasel" 0.037] ["Vipers_bugloss" 0.5] ["Ground_ivy" 0.095] ["Bluebell" 0.256] ["St_Johns_wort" 0.011] ["Field_scabious" 0.023] ["White_dead_nettle" 0.171] ["Red_dead_nettle" 0.028] ["Birdsfoot_trefoil" 0.215] ["Selfheal" 0.06] ["Blackthorn" 1.292] ["Buttercup" 0.792] ["Dog_rose" 0.055] ["Bramble" 0.211] ["Average_Willow" 1.208] ["Ragwort" 0.063] ["Hedge_woundwort" 0.287] ["Dandelion" 0.113] ["Red_clover" 0.046] ["White_clover" 0.76] ["Tufted_vetch" 0.026] ["Common_vetch" 0.011]]  "no info" 
23 "Woodland" 35 196.5 201 3750 3750 0.2 3.75 1.5 0 0 5 4 2.5 [["Bugle" 0.298] ["Burdock" 0.104] ["Common_knapweed" 0.008] ["Rosebay_willowherb" 0.02] ["Marsh_thistle" 0.023] ["Spear_thistle" 0.007] ["Hawthorn" 2.733] ["Foxglove" 0.02] ["Ground_ivy" 0.102] ["Bluebell" 0.599] ["St_Johns_wort" 0.01] ["Field_scabious" 0.004] ["White_dead_nettle" 0.008] ["Red_dead_nettle" 0.025] ["Birdsfoot_trefoil" 0.036] ["Selfheal" 0.08] ["Blackthorn" 0.333] ["Buttercup" 0.724] ["Dog_rose" 0.042] ["Bramble" 0.419] ["Ragwort" 0.003] ["Hedge_woundwort" 0.038] ["Dandelion" 0.01] ["Red_clover" 0.005] ["White_clover" 0.083] ["Tufted_vetch" 0.002] ["Common_vetch" 0.038]]  "no info" 
24 "Scrub" 125 224 198 7500 7500 0.2 7.5 1.5 0 0 5 4 2.5 [["Bugle" 0.509] ["Burdock" 0.05] ["Oilseed_rape" 0.018] ["Giant_bindweed" 0.032] ["Common_knapweed" 0.56] ["Greater_knapweed" 0.029] ["Rosebay_willowherb" 0.043] ["Marsh_thistle" 0.016] ["Spear_thistle" 0.006] ["Hawthorn" 0.601] ["Foxglove" 0.086] ["Wild_teasel" 0.037] ["Vipers_bugloss" 0.5] ["Ground_ivy" 0.095] ["Bluebell" 0.256] ["St_Johns_wort" 0.011] ["Field_scabious" 0.023] ["White_dead_nettle" 0.171] ["Red_dead_nettle" 0.028] ["Birdsfoot_trefoil" 0.215] ["Selfheal" 0.06] ["Blackthorn" 1.292] ["Buttercup" 0.792] ["Dog_rose" 0.055] ["Bramble" 0.211] ["Average_Willow" 1.208] ["Ragwort" 0.063] ["Hedge_woundwort" 0.287] ["Dandelion" 0.113] ["Red_clover" 0.046] ["White_clover" 0.76] ["Tufted_vetch" 0.026] ["Common_vetch" 0.011]]  "no info" 
25 "Hedgerow" 105 120 200 625 625 0.2 0.625 1.5 271 360 5 4 2.5 [["Bugle" 0.119] ["Burdock" 0.005] ["Oilseed_rape" 0.052] ["Giant_bindweed" 0.047] ["Common_knapweed" 0.22] ["Rosebay_willowherb" 0.127] ["Marsh_thistle" 0.004] ["Spear_thistle" 0.008] ["Hawthorn" 0.44] ["Foxglove" 0.065] ["Wild_teasel" 0.023] ["Ground_ivy" 0.063] ["Bluebell" 0.057] ["St_Johns_wort" 0.002] ["Field_scabious" 0.008] ["White_dead_nettle" 0.135] ["Red_dead_nettle" 0.1] ["Birdsfoot_trefoil" 0.037] ["Selfheal" 0.038] ["Blackthorn" 0.931] ["Buttercup" 0.381] ["Dog_rose" 0.182] ["Bramble" 0.162] ["Average_Willow" 1.275] ["Ragwort" 0.017] ["Hedge_woundwort" 0.043] ["Comfry" 0.042] ["Dandelion" 0.11] ["Red_clover" 0.046] ["White_clover" 0.395] ["Tufted_vetch" 0.046] ["Common_vetch" 0.132]]  "no info" 
26 "Hedgerow" 105 133 200 625 625 0.2 0.625 1.5 271 360 5 4 2.5 [["Bugle" 0.119] ["Burdock" 0.005] ["Oilseed_rape" 0.052] ["Giant_bindweed" 0.047] ["Common_knapweed" 0.22] ["Rosebay_willowherb" 0.127] ["Marsh_thistle" 0.004] ["Spear_thistle" 0.008] ["Hawthorn" 0.44] ["Foxglove" 0.065] ["Wild_teasel" 0.023] ["Ground_ivy" 0.063] ["Bluebell" 0.057] ["St_Johns_wort" 0.002] ["Field_scabious" 0.008] ["White_dead_nettle" 0.135] ["Red_dead_nettle" 0.1] ["Birdsfoot_trefoil" 0.037] ["Selfheal" 0.038] ["Blackthorn" 0.931] ["Buttercup" 0.381] ["Dog_rose" 0.182] ["Bramble" 0.162] ["Average_Willow" 1.275] ["Ragwort" 0.017] ["Hedge_woundwort" 0.043] ["Comfry" 0.042] ["Dandelion" 0.11] ["Red_clover" 0.046] ["White_clover" 0.395] ["Tufted_vetch" 0.046] ["Common_vetch" 0.132]]  "no info" 
27 "Woodland" 35 145 197 5000 5000 0.2 5 1.5 0 0 5 4 2.5 [["Bugle" 0.298] ["Burdock" 0.104] ["Common_knapweed" 0.008] ["Rosebay_willowherb" 0.02] ["Marsh_thistle" 0.023] ["Spear_thistle" 0.007] ["Hawthorn" 2.733] ["Foxglove" 0.02] ["Ground_ivy" 0.102] ["Bluebell" 0.599] ["St_Johns_wort" 0.01] ["Field_scabious" 0.004] ["White_dead_nettle" 0.008] ["Red_dead_nettle" 0.025] ["Birdsfoot_trefoil" 0.036] ["Selfheal" 0.08] ["Blackthorn" 0.333] ["Buttercup" 0.724] ["Dog_rose" 0.042] ["Bramble" 0.419] ["Ragwort" 0.003] ["Hedge_woundwort" 0.038] ["Dandelion" 0.01] ["Red_clover" 0.005] ["White_clover" 0.083] ["Tufted_vetch" 0.002] ["Common_vetch" 0.038]]  "no info" 
28 "Woodland" 35 176.774 196.581 19375 19375 0.2 19.375 1.5 0 0 5 4 2.5 [["Bugle" 0.298] ["Burdock" 0.104] ["Common_knapweed" 0.008] ["Rosebay_willowherb" 0.02] ["Marsh_thistle" 0.023] ["Spear_thistle" 0.007] ["Hawthorn" 2.733] ["Foxglove" 0.02] ["Ground_ivy" 0.102] ["Bluebell" 0.599] ["St_Johns_wort" 0.01] ["Field_scabious" 0.004] ["White_dead_nettle" 0.008] ["Red_dead_nettle" 0.025] ["Birdsfoot_trefoil" 0.036] ["Selfheal" 0.08] ["Blackthorn" 0.333] ["Buttercup" 0.724] ["Dog_rose" 0.042] ["Bramble" 0.419] ["Ragwort" 0.003] ["Hedge_woundwort" 0.038] ["Dandelion" 0.01] ["Red_clover" 0.005] ["White_clover" 0.083] ["Tufted_vetch" 0.002] ["Common_vetch" 0.038]]  "no info" 
29 "Hedgerow" 105 202.5 199.5 1250 1250 0.2 1.25 1.5 271 360 5 4 2.5 [["Bugle" 0.119] ["Burdock" 0.005] ["Oilseed_rape" 0.052] ["Giant_bindweed" 0.047] ["Common_knapweed" 0.22] ["Rosebay_willowherb" 0.127] ["Marsh_thistle" 0.004] ["Spear_thistle" 0.008] ["Hawthorn" 0.44] ["Foxglove" 0.065] ["Wild_teasel" 0.023] ["Ground_ivy" 0.063] ["Bluebell" 0.057] ["St_Johns_wort" 0.002] ["Field_scabious" 0.008] ["White_dead_nettle" 0.135] ["Red_dead_nettle" 0.1] ["Birdsfoot_trefoil" 0.037] ["Selfheal" 0.038] ["Blackthorn" 0.931] ["Buttercup" 0.381] ["Dog_rose" 0.182] ["Bramble" 0.162] ["Average_Willow" 1.275] ["Ragwort" 0.017] ["Hedge_woundwort" 0.043] ["Comfry" 0.042] ["Dandelion" 0.11] ["Red_clover" 0.046] ["White_clover" 0.395] ["Tufted_vetch" 0.046] ["Common_vetch" 0.132]]  "no info" 
30 "Woodland" 35 66 198 3125 3125 0.2 3.125 1.5 0 0 5 4 2.5 [["Bugle" 0.298] ["Burdock" 0.104] ["Common_knapweed" 0.008] ["Rosebay_willowherb" 0.02] ["Marsh_thistle" 0.023] ["Spear_thistle" 0.007] ["Hawthorn" 2.733] ["Foxglove" 0.02] ["Ground_ivy" 0.102] ["Bluebell" 0.599] ["St_Johns_wort" 0.01] ["Field_scabious" 0.004] ["White_dead_nettle" 0.008] ["Red_dead_nettle" 0.025] ["Birdsfoot_trefoil" 0.036] ["Selfheal" 0.08] ["Blackthorn" 0.333] ["Buttercup" 0.724] ["Dog_rose" 0.042] ["Bramble" 0.419] ["Ragwort" 0.003] ["Hedge_woundwort" 0.038] ["Dandelion" 0.01] ["Red_clover" 0.005] ["White_clover" 0.083] ["Tufted_vetch" 0.002] ["Common_vetch" 0.038]]  "no info" 
31 "Hedgerow" 105 81 199 625 625 0.2 0.625 1.5 271 360 5 4 2.5 [["Bugle" 0.119] ["Burdock" 0.005] ["Oilseed_rape" 0.052] ["Giant_bindweed" 0.047] ["Common_knapweed" 0.22] ["Rosebay_willowherb" 0.127] ["Marsh_thistle" 0.004] ["Spear_thistle" 0.008] ["Hawthorn" 0.44] ["Foxglove" 0.065] ["Wild_teasel" 0.023] ["Ground_ivy" 0.063] ["Bluebell" 0.057] ["St_Johns_wort" 0.002] ["Field_scabious" 0.008] ["White_dead_nettle" 0.135] ["Red_dead_nettle" 0.1] ["Birdsfoot_trefoil" 0.037] ["Selfheal" 0.038] ["Blackthorn" 0.931] ["Buttercup" 0.381] ["Dog_rose" 0.182] ["Bramble" 0.162] ["Average_Willow" 1.275] ["Ragwort" 0.017] ["Hedge_woundwort" 0.043] ["Comfry" 0.042] ["Dandelion" 0.11] ["Red_clover" 0.046] ["White_clover" 0.395] ["Tufted_vetch" 0.046] ["Common_vetch" 0.132]]  "no info" 
32 "Grassland" 135 88.774 193.161 38750 38750 0.2 38.75 1.5 0 0 5 4 2.5 [["Bugle" 0.028] ["Burdock" 0.017] ["Common_knapweed" 0.011] ["Spear_thistle" 0.005] ["Hawthorn" 0.617] ["Ground_ivy" 0.059] ["Bluebell" 0.487] ["Field_scabious" 0.017] ["White_dead_nettle" 0.025] ["Red_dead_nettle" 0.026] ["Birdsfoot_trefoil" 0.352] ["Selfheal" 0.113] ["Blackthorn" 0.225] ["Buttercup" 2.161] ["Bramble" 0.017] ["Ragwort" 0.023] ["Hedge_woundwort" 0.004] ["Dandelion" 0.121] ["Red_clover" 0.253] ["White_clover" 1.667] ["Tufted_vetch" 0.117] ["Common_vetch" 0.034]]  "no info" 
33 "Hedgerow" 105 95 199 625 625 0.2 0.625 1.5 271 360 5 4 2.5 [["Bugle" 0.119] ["Burdock" 0.005] ["Oilseed_rape" 0.052] ["Giant_bindweed" 0.047] ["Common_knapweed" 0.22] ["Rosebay_willowherb" 0.127] ["Marsh_thistle" 0.004] ["Spear_thistle" 0.008] ["Hawthorn" 0.44] ["Foxglove" 0.065] ["Wild_teasel" 0.023] ["Ground_ivy" 0.063] ["Bluebell" 0.057] ["St_Johns_wort" 0.002] ["Field_scabious" 0.008] ["White_dead_nettle" 0.135] ["Red_dead_nettle" 0.1] ["Birdsfoot_trefoil" 0.037] ["Selfheal" 0.038] ["Blackthorn" 0.931] ["Buttercup" 0.381] ["Dog_rose" 0.182] ["Bramble" 0.162] ["Average_Willow" 1.275] ["Ragwort" 0.017] ["Hedge_woundwort" 0.043] ["Comfry" 0.042] ["Dandelion" 0.11] ["Red_clover" 0.046] ["White_clover" 0.395] ["Tufted_vetch" 0.046] ["Common_vetch" 0.132]]  "no info" 
34 "Scrub" 125 109.625 197.25 5000 5000 0.2 5 1.5 0 0 5 4 2.5 [["Bugle" 0.509] ["Burdock" 0.05] ["Oilseed_rape" 0.018] ["Giant_bindweed" 0.032] ["Common_knapweed" 0.56] ["Greater_knapweed" 0.029] ["Rosebay_willowherb" 0.043] ["Marsh_thistle" 0.016] ["Spear_thistle" 0.006] ["Hawthorn" 0.601] ["Foxglove" 0.086] ["Wild_teasel" 0.037] ["Vipers_bugloss" 0.5] ["Ground_ivy" 0.095] ["Bluebell" 0.256] ["St_Johns_wort" 0.011] ["Field_scabious" 0.023] ["White_dead_nettle" 0.171] ["Red_dead_nettle" 0.028] ["Birdsfoot_trefoil" 0.215] ["Selfheal" 0.06] ["Blackthorn" 1.292] ["Buttercup" 0.792] ["Dog_rose" 0.055] ["Bramble" 0.211] ["Average_Willow" 1.208] ["Ragwort" 0.063] ["Hedge_woundwort" 0.287] ["Dandelion" 0.113] ["Red_clover" 0.046] ["White_clover" 0.76] ["Tufted_vetch" 0.026] ["Common_vetch" 0.011]]  "no info" 
35 "Grassland" 135 113.5 198 2500 2500 0.2 2.5 1.5 0 0 5 4 2.5 [["Bugle" 0.028] ["Burdock" 0.017] ["Common_knapweed" 0.011] ["Spear_thistle" 0.005] ["Hawthorn" 0.617] ["Ground_ivy" 0.059] ["Bluebell" 0.487] ["Field_scabious" 0.017] ["White_dead_nettle" 0.025] ["Red_dead_nettle" 0.026] ["Birdsfoot_trefoil" 0.352] ["Selfheal" 0.113] ["Blackthorn" 0.225] ["Buttercup" 2.161] ["Bramble" 0.017] ["Ragwort" 0.023] ["Hedge_woundwort" 0.004] ["Dandelion" 0.121] ["Red_clover" 0.253] ["White_clover" 1.667] ["Tufted_vetch" 0.117] ["Common_vetch" 0.034]]  "no info" 
36 "Hedgerow" 105 118 199 625 625 0.2 0.625 1.5 271 360 5 4 2.5 [["Bugle" 0.119] ["Burdock" 0.005] ["Oilseed_rape" 0.052] ["Giant_bindweed" 0.047] ["Common_knapweed" 0.22] ["Rosebay_willowherb" 0.127] ["Marsh_thistle" 0.004] ["Spear_thistle" 0.008] ["Hawthorn" 0.44] ["Foxglove" 0.065] ["Wild_teasel" 0.023] ["Ground_ivy" 0.063] ["Bluebell" 0.057] ["St_Johns_wort" 0.002] ["Field_scabious" 0.008] ["White_dead_nettle" 0.135] ["Red_dead_nettle" 0.1] ["Birdsfoot_trefoil" 0.037] ["Selfheal" 0.038] ["Blackthorn" 0.931] ["Buttercup" 0.381] ["Dog_rose" 0.182] ["Bramble" 0.162] ["Average_Willow" 1.275] ["Ragwort" 0.017] ["Hedge_woundwort" 0.043] ["Comfry" 0.042] ["Dandelion" 0.11] ["Red_clover" 0.046] ["White_clover" 0.395] ["Tufted_vetch" 0.046] ["Common_vetch" 0.132]]  "no info" 
37 "Hedgerow" 105 190 199 625 625 0.2 0.625 1.5 271 360 5 4 2.5 [["Bugle" 0.119] ["Burdock" 0.005] ["Oilseed_rape" 0.052] ["Giant_bindweed" 0.047] ["Common_knapweed" 0.22] ["Rosebay_willowherb" 0.127] ["Marsh_thistle" 0.004] ["Spear_thistle" 0.008] ["Hawthorn" 0.44] ["Foxglove" 0.065] ["Wild_teasel" 0.023] ["Ground_ivy" 0.063] ["Bluebell" 0.057] ["St_Johns_wort" 0.002] ["Field_scabious" 0.008] ["White_dead_nettle" 0.135] ["Red_dead_nettle" 0.1] ["Birdsfoot_trefoil" 0.037] ["Selfheal" 0.038] ["Blackthorn" 0.931] ["Buttercup" 0.381] ["Dog_rose" 0.182] ["Bramble" 0.162] ["Average_Willow" 1.275] ["Ragwort" 0.017] ["Hedge_woundwort" 0.043] ["Comfry" 0.042] ["Dandelion" 0.11] ["Red_clover" 0.046] ["White_clover" 0.395] ["Tufted_vetch" 0.046] ["Common_vetch" 0.132]]  "no info" 
38 "Woodland" 35 57.905 191.276 65625 65625 0.2 65.625 1.5 0 0 5 4 2.5 [["Bugle" 0.298] ["Burdock" 0.104] ["Common_knapweed" 0.008] ["Rosebay_willowherb" 0.02] ["Marsh_thistle" 0.023] ["Spear_thistle" 0.007] ["Hawthorn" 2.733] ["Foxglove" 0.02] ["Ground_ivy" 0.102] ["Bluebell" 0.599] ["St_Johns_wort" 0.01] ["Field_scabious" 0.004] ["White_dead_nettle" 0.008] ["Red_dead_nettle" 0.025] ["Birdsfoot_trefoil" 0.036] ["Selfheal" 0.08] ["Blackthorn" 0.333] ["Buttercup" 0.724] ["Dog_rose" 0.042] ["Bramble" 0.419] ["Ragwort" 0.003] ["Hedge_woundwort" 0.038] ["Dandelion" 0.01] ["Red_clover" 0.005] ["White_clover" 0.083] ["Tufted_vetch" 0.002] ["Common_vetch" 0.038]]  "no info" 
39 "Woodland" 35 108.6 195.467 9375 9375 0.2 9.375 1.5 0 0 5 4 2.5 [["Bugle" 0.298] ["Burdock" 0.104] ["Common_knapweed" 0.008] ["Rosebay_willowherb" 0.02] ["Marsh_thistle" 0.023] ["Spear_thistle" 0.007] ["Hawthorn" 2.733] ["Foxglove" 0.02] ["Ground_ivy" 0.102] ["Bluebell" 0.599] ["St_Johns_wort" 0.01] ["Field_scabious" 0.004] ["White_dead_nettle" 0.008] ["Red_dead_nettle" 0.025] ["Birdsfoot_trefoil" 0.036] ["Selfheal" 0.08] ["Blackthorn" 0.333] ["Buttercup" 0.724] ["Dog_rose" 0.042] ["Bramble" 0.419] ["Ragwort" 0.003] ["Hedge_woundwort" 0.038] ["Dandelion" 0.01] ["Red_clover" 0.005] ["White_clover" 0.083] ["Tufted_vetch" 0.002] ["Common_vetch" 0.038]]  "no info" 
40 "Hedgerow" 105 116 198 625 625 0.2 0.625 1.5 271 360 5 4 2.5 [["Bugle" 0.119] ["Burdock" 0.005] ["Oilseed_rape" 0.052] ["Giant_bindweed" 0.047] ["Common_knapweed" 0.22] ["Rosebay_willowherb" 0.127] ["Marsh_thistle" 0.004] ["Spear_thistle" 0.008] ["Hawthorn" 0.44] ["Foxglove" 0.065] ["Wild_teasel" 0.023] ["Ground_ivy" 0.063] ["Bluebell" 0.057] ["St_Johns_wort" 0.002] ["Field_scabious" 0.008] ["White_dead_nettle" 0.135] ["Red_dead_nettle" 0.1] ["Birdsfoot_trefoil" 0.037] ["Selfheal" 0.038] ["Blackthorn" 0.931] ["Buttercup" 0.381] ["Dog_rose" 0.182] ["Bramble" 0.162] ["Average_Willow" 1.275] ["Ragwort" 0.017] ["Hedge_woundwort" 0.043] ["Comfry" 0.042] ["Dandelion" 0.11] ["Red_clover" 0.046] ["White_clover" 0.395] ["Tufted_vetch" 0.046] ["Common_vetch" 0.132]]  "no info" 
41 "Hedgerow" 105 206 197 1875 1875 0.2 1.875 1.5 271 360 5 4 2.5 [["Bugle" 0.119] ["Burdock" 0.005] ["Oilseed_rape" 0.052] ["Giant_bindweed" 0.047] ["Common_knapweed" 0.22] ["Rosebay_willowherb" 0.127] ["Marsh_thistle" 0.004] ["Spear_thistle" 0.008] ["Hawthorn" 0.44] ["Foxglove" 0.065] ["Wild_teasel" 0.023] ["Ground_ivy" 0.063] ["Bluebell" 0.057] ["St_Johns_wort" 0.002] ["Field_scabious" 0.008] ["White_dead_nettle" 0.135] ["Red_dead_nettle" 0.1] ["Birdsfoot_trefoil" 0.037] ["Selfheal" 0.038] ["Blackthorn" 0.931] ["Buttercup" 0.381] ["Dog_rose" 0.182] ["Bramble" 0.162] ["Average_Willow" 1.275] ["Ragwort" 0.017] ["Hedge_woundwort" 0.043] ["Comfry" 0.042] ["Dandelion" 0.11] ["Red_clover" 0.046] ["White_clover" 0.395] ["Tufted_vetch" 0.046] ["Common_vetch" 0.132]]  "no info" 
42 "Crop_Maize" 55 212 188.641 57500 43240 0.2 0 0 197 210 5 4 2.5 [["Crop_Maize" 42.5]]  "no info" 
43 "Hedgerow" 105 216 198 625 625 0.2 0.625 1.5 271 360 5 4 2.5 [["Bugle" 0.119] ["Burdock" 0.005] ["Oilseed_rape" 0.052] ["Giant_bindweed" 0.047] ["Common_knapweed" 0.22] ["Rosebay_willowherb" 0.127] ["Marsh_thistle" 0.004] ["Spear_thistle" 0.008] ["Hawthorn" 0.44] ["Foxglove" 0.065] ["Wild_teasel" 0.023] ["Ground_ivy" 0.063] ["Bluebell" 0.057] ["St_Johns_wort" 0.002] ["Field_scabious" 0.008] ["White_dead_nettle" 0.135] ["Red_dead_nettle" 0.1] ["Birdsfoot_trefoil" 0.037] ["Selfheal" 0.038] ["Blackthorn" 0.931] ["Buttercup" 0.381] ["Dog_rose" 0.182] ["Bramble" 0.162] ["Average_Willow" 1.275] ["Ragwort" 0.017] ["Hedge_woundwort" 0.043] ["Comfry" 0.042] ["Dandelion" 0.11] ["Red_clover" 0.046] ["White_clover" 0.395] ["Tufted_vetch" 0.046] ["Common_vetch" 0.132]]  "no info" 
44 "Hedgerow" 105 69 197 625 625 0.2 0.625 1.5 271 360 5 4 2.5 [["Bugle" 0.119] ["Burdock" 0.005] ["Oilseed_rape" 0.052] ["Giant_bindweed" 0.047] ["Common_knapweed" 0.22] ["Rosebay_willowherb" 0.127] ["Marsh_thistle" 0.004] ["Spear_thistle" 0.008] ["Hawthorn" 0.44] ["Foxglove" 0.065] ["Wild_teasel" 0.023] ["Ground_ivy" 0.063] ["Bluebell" 0.057] ["St_Johns_wort" 0.002] ["Field_scabious" 0.008] ["White_dead_nettle" 0.135] ["Red_dead_nettle" 0.1] ["Birdsfoot_trefoil" 0.037] ["Selfheal" 0.038] ["Blackthorn" 0.931] ["Buttercup" 0.381] ["Dog_rose" 0.182] ["Bramble" 0.162] ["Average_Willow" 1.275] ["Ragwort" 0.017] ["Hedge_woundwort" 0.043] ["Comfry" 0.042] ["Dandelion" 0.11] ["Red_clover" 0.046] ["White_clover" 0.395] ["Tufted_vetch" 0.046] ["Common_vetch" 0.132]]  "no info" 
45 "Grassland" 135 100.852 194.333 16875 16875 0.2 16.875 1.5 0 0 5 4 2.5 [["Bugle" 0.028] ["Burdock" 0.017] ["Common_knapweed" 0.011] ["Spear_thistle" 0.005] ["Hawthorn" 0.617] ["Ground_ivy" 0.059] ["Bluebell" 0.487] ["Field_scabious" 0.017] ["White_dead_nettle" 0.025] ["Red_dead_nettle" 0.026] ["Birdsfoot_trefoil" 0.352] ["Selfheal" 0.113] ["Blackthorn" 0.225] ["Buttercup" 2.161] ["Bramble" 0.017] ["Ragwort" 0.023] ["Hedge_woundwort" 0.004] ["Dandelion" 0.121] ["Red_clover" 0.253] ["White_clover" 1.667] ["Tufted_vetch" 0.117] ["Common_vetch" 0.034]]  "no info" 
46 "Hedgerow" 105 114 197 625 625 0.2 0.625 1.5 271 360 5 4 2.5 [["Bugle" 0.119] ["Burdock" 0.005] ["Oilseed_rape" 0.052] ["Giant_bindweed" 0.047] ["Common_knapweed" 0.22] ["Rosebay_willowherb" 0.127] ["Marsh_thistle" 0.004] ["Spear_thistle" 0.008] ["Hawthorn" 0.44] ["Foxglove" 0.065] ["Wild_teasel" 0.023] ["Ground_ivy" 0.063] ["Bluebell" 0.057] ["St_Johns_wort" 0.002] ["Field_scabious" 0.008] ["White_dead_nettle" 0.135] ["Red_dead_nettle" 0.1] ["Birdsfoot_trefoil" 0.037] ["Selfheal" 0.038] ["Blackthorn" 0.931] ["Buttercup" 0.381] ["Dog_rose" 0.182] ["Bramble" 0.162] ["Average_Willow" 1.275] ["Ragwort" 0.017] ["Hedge_woundwort" 0.043] ["Comfry" 0.042] ["Dandelion" 0.11] ["Red_clover" 0.046] ["White_clover" 0.395] ["Tufted_vetch" 0.046] ["Common_vetch" 0.132]]  "no info" 
47 "Hedgerow" 105 193 197 625 625 0.2 0.625 1.5 271 360 5 4 2.5 [["Bugle" 0.119] ["Burdock" 0.005] ["Oilseed_rape" 0.052] ["Giant_bindweed" 0.047] ["Common_knapweed" 0.22] ["Rosebay_willowherb" 0.127] ["Marsh_thistle" 0.004] ["Spear_thistle" 0.008] ["Hawthorn" 0.44] ["Foxglove" 0.065] ["Wild_teasel" 0.023] ["Ground_ivy" 0.063] ["Bluebell" 0.057] ["St_Johns_wort" 0.002] ["Field_scabious" 0.008] ["White_dead_nettle" 0.135] ["Red_dead_nettle" 0.1] ["Birdsfoot_trefoil" 0.037] ["Selfheal" 0.038] ["Blackthorn" 0.931] ["Buttercup" 0.381] ["Dog_rose" 0.182] ["Bramble" 0.162] ["Average_Willow" 1.275] ["Ragwort" 0.017] ["Hedge_woundwort" 0.043] ["Comfry" 0.042] ["Dandelion" 0.11] ["Red_clover" 0.046] ["White_clover" 0.395] ["Tufted_vetch" 0.046] ["Common_vetch" 0.132]]  "no info" 
48 "Woodland" 35 97 196 5000 5000 0.2 5 1.5 0 0 5 4 2.5 [["Bugle" 0.298] ["Burdock" 0.104] ["Common_knapweed" 0.008] ["Rosebay_willowherb" 0.02] ["Marsh_thistle" 0.023] ["Spear_thistle" 0.007] ["Hawthorn" 2.733] ["Foxglove" 0.02] ["Ground_ivy" 0.102] ["Bluebell" 0.599] ["St_Johns_wort" 0.01] ["Field_scabious" 0.004] ["White_dead_nettle" 0.008] ["Red_dead_nettle" 0.025] ["Birdsfoot_trefoil" 0.036] ["Selfheal" 0.08] ["Blackthorn" 0.333] ["Buttercup" 0.724] ["Dog_rose" 0.042] ["Bramble" 0.419] ["Ragwort" 0.003] ["Hedge_woundwort" 0.038] ["Dandelion" 0.01] ["Red_clover" 0.005] ["White_clover" 0.083] ["Tufted_vetch" 0.002] ["Common_vetch" 0.038]]  "no info" 
49 "Hedgerow" 105 211 195 1875 1875 0.2 1.875 1.5 271 360 5 4 2.5 [["Bugle" 0.119] ["Burdock" 0.005] ["Oilseed_rape" 0.052] ["Giant_bindweed" 0.047] ["Common_knapweed" 0.22] ["Rosebay_willowherb" 0.127] ["Marsh_thistle" 0.004] ["Spear_thistle" 0.008] ["Hawthorn" 0.44] ["Foxglove" 0.065] ["Wild_teasel" 0.023] ["Ground_ivy" 0.063] ["Bluebell" 0.057] ["St_Johns_wort" 0.002] ["Field_scabious" 0.008] ["White_dead_nettle" 0.135] ["Red_dead_nettle" 0.1] ["Birdsfoot_trefoil" 0.037] ["Selfheal" 0.038] ["Blackthorn" 0.931] ["Buttercup" 0.381] ["Dog_rose" 0.182] ["Bramble" 0.162] ["Average_Willow" 1.275] ["Ragwort" 0.017] ["Hedge_woundwort" 0.043] ["Comfry" 0.042] ["Dandelion" 0.11] ["Red_clover" 0.046] ["White_clover" 0.395] ["Tufted_vetch" 0.046] ["Common_vetch" 0.132]]  "no info" 
50 "Hedgerow" 105 218 196 625 625 0.2 0.625 1.5 271 360 5 4 2.5 [["Bugle" 0.119] ["Burdock" 0.005] ["Oilseed_rape" 0.052] ["Giant_bindweed" 0.047] ["Common_knapweed" 0.22] ["Rosebay_willowherb" 0.127] ["Marsh_thistle" 0.004] ["Spear_thistle" 0.008] ["Hawthorn" 0.44] ["Foxglove" 0.065] ["Wild_teasel" 0.023] ["Ground_ivy" 0.063] ["Bluebell" 0.057] ["St_Johns_wort" 0.002] ["Field_scabious" 0.008] ["White_dead_nettle" 0.135] ["Red_dead_nettle" 0.1] ["Birdsfoot_trefoil" 0.037] ["Selfheal" 0.038] ["Blackthorn" 0.931] ["Buttercup" 0.381] ["Dog_rose" 0.182] ["Bramble" 0.162] ["Average_Willow" 1.275] ["Ragwort" 0.017] ["Hedge_woundwort" 0.043] ["Comfry" 0.042] ["Dandelion" 0.11] ["Red_clover" 0.046] ["White_clover" 0.395] ["Tufted_vetch" 0.046] ["Common_vetch" 0.132]]  "no info" 
51 "Hedgerow" 105 76 195 625 625 0.2 0.625 1.5 271 360 5 4 2.5 [["Bugle" 0.119] ["Burdock" 0.005] ["Oilseed_rape" 0.052] ["Giant_bindweed" 0.047] ["Common_knapweed" 0.22] ["Rosebay_willowherb" 0.127] ["Marsh_thistle" 0.004] ["Spear_thistle" 0.008] ["Hawthorn" 0.44] ["Foxglove" 0.065] ["Wild_teasel" 0.023] ["Ground_ivy" 0.063] ["Bluebell" 0.057] ["St_Johns_wort" 0.002] ["Field_scabious" 0.008] ["White_dead_nettle" 0.135] ["Red_dead_nettle" 0.1] ["Birdsfoot_trefoil" 0.037] ["Selfheal" 0.038] ["Blackthorn" 0.931] ["Buttercup" 0.381] ["Dog_rose" 0.182] ["Bramble" 0.162] ["Average_Willow" 1.275] ["Ragwort" 0.017] ["Hedge_woundwort" 0.043] ["Comfry" 0.042] ["Dandelion" 0.11] ["Red_clover" 0.046] ["White_clover" 0.395] ["Tufted_vetch" 0.046] ["Common_vetch" 0.132]]  "no info" 
52 "Hedgerow" 105 112 195 625 625 0.2 0.625 1.5 271 360 5 4 2.5 [["Bugle" 0.119] ["Burdock" 0.005] ["Oilseed_rape" 0.052] ["Giant_bindweed" 0.047] ["Common_knapweed" 0.22] ["Rosebay_willowherb" 0.127] ["Marsh_thistle" 0.004] ["Spear_thistle" 0.008] ["Hawthorn" 0.44] ["Foxglove" 0.065] ["Wild_teasel" 0.023] ["Ground_ivy" 0.063] ["Bluebell" 0.057] ["St_Johns_wort" 0.002] ["Field_scabious" 0.008] ["White_dead_nettle" 0.135] ["Red_dead_nettle" 0.1] ["Birdsfoot_trefoil" 0.037] ["Selfheal" 0.038] ["Blackthorn" 0.931] ["Buttercup" 0.381] ["Dog_rose" 0.182] ["Bramble" 0.162] ["Average_Willow" 1.275] ["Ragwort" 0.017] ["Hedge_woundwort" 0.043] ["Comfry" 0.042] ["Dandelion" 0.11] ["Red_clover" 0.046] ["White_clover" 0.395] ["Tufted_vetch" 0.046] ["Common_vetch" 0.132]]  "no info" 
53 "Hedgerow" 105 172 195 625 625 0.2 0.625 1.5 271 360 5 4 2.5 [["Bugle" 0.119] ["Burdock" 0.005] ["Oilseed_rape" 0.052] ["Giant_bindweed" 0.047] ["Common_knapweed" 0.22] ["Rosebay_willowherb" 0.127] ["Marsh_thistle" 0.004] ["Spear_thistle" 0.008] ["Hawthorn" 0.44] ["Foxglove" 0.065] ["Wild_teasel" 0.023] ["Ground_ivy" 0.063] ["Bluebell" 0.057] ["St_Johns_wort" 0.002] ["Field_scabious" 0.008] ["White_dead_nettle" 0.135] ["Red_dead_nettle" 0.1] ["Birdsfoot_trefoil" 0.037] ["Selfheal" 0.038] ["Blackthorn" 0.931] ["Buttercup" 0.381] ["Dog_rose" 0.182] ["Bramble" 0.162] ["Average_Willow" 1.275] ["Ragwort" 0.017] ["Hedge_woundwort" 0.043] ["Comfry" 0.042] ["Dandelion" 0.11] ["Red_clover" 0.046] ["White_clover" 0.395] ["Tufted_vetch" 0.046] ["Common_vetch" 0.132]]  "no info" 
54 "Hedgerow" 105 235.5 194.5 1250 1250 0.2 1.25 1.5 271 360 5 4 2.5 [["Bugle" 0.119] ["Burdock" 0.005] ["Oilseed_rape" 0.052] ["Giant_bindweed" 0.047] ["Common_knapweed" 0.22] ["Rosebay_willowherb" 0.127] ["Marsh_thistle" 0.004] ["Spear_thistle" 0.008] ["Hawthorn" 0.44] ["Foxglove" 0.065] ["Wild_teasel" 0.023] ["Ground_ivy" 0.063] ["Bluebell" 0.057] ["St_Johns_wort" 0.002] ["Field_scabious" 0.008] ["White_dead_nettle" 0.135] ["Red_dead_nettle" 0.1] ["Birdsfoot_trefoil" 0.037] ["Selfheal" 0.038] ["Blackthorn" 0.931] ["Buttercup" 0.381] ["Dog_rose" 0.182] ["Bramble" 0.162] ["Average_Willow" 1.275] ["Ragwort" 0.017] ["Hedge_woundwort" 0.043] ["Comfry" 0.042] ["Dandelion" 0.11] ["Red_clover" 0.046] ["White_clover" 0.395] ["Tufted_vetch" 0.046] ["Common_vetch" 0.132]]  "no info" 
55 "Woodland" 35 246 192 5625 5625 0.2 5.625 1.5 0 0 5 4 2.5 [["Bugle" 0.298] ["Burdock" 0.104] ["Common_knapweed" 0.008] ["Rosebay_willowherb" 0.02] ["Marsh_thistle" 0.023] ["Spear_thistle" 0.007] ["Hawthorn" 2.733] ["Foxglove" 0.02] ["Ground_ivy" 0.102] ["Bluebell" 0.599] ["St_Johns_wort" 0.01] ["Field_scabious" 0.004] ["White_dead_nettle" 0.008] ["Red_dead_nettle" 0.025] ["Birdsfoot_trefoil" 0.036] ["Selfheal" 0.08] ["Blackthorn" 0.333] ["Buttercup" 0.724] ["Dog_rose" 0.042] ["Bramble" 0.419] ["Ragwort" 0.003] ["Hedge_woundwort" 0.038] ["Dandelion" 0.01] ["Red_clover" 0.005] ["White_clover" 0.083] ["Tufted_vetch" 0.002] ["Common_vetch" 0.038]]  "no info" 
56 "Hedgerow" 105 146 194 625 625 0.2 0.625 1.5 271 360 5 4 2.5 [["Bugle" 0.119] ["Burdock" 0.005] ["Oilseed_rape" 0.052] ["Giant_bindweed" 0.047] ["Common_knapweed" 0.22] ["Rosebay_willowherb" 0.127] ["Marsh_thistle" 0.004] ["Spear_thistle" 0.008] ["Hawthorn" 0.44] ["Foxglove" 0.065] ["Wild_teasel" 0.023] ["Ground_ivy" 0.063] ["Bluebell" 0.057] ["St_Johns_wort" 0.002] ["Field_scabious" 0.008] ["White_dead_nettle" 0.135] ["Red_dead_nettle" 0.1] ["Birdsfoot_trefoil" 0.037] ["Selfheal" 0.038] ["Blackthorn" 0.931] ["Buttercup" 0.381] ["Dog_rose" 0.182] ["Bramble" 0.162] ["Average_Willow" 1.275] ["Ragwort" 0.017] ["Hedge_woundwort" 0.043] ["Comfry" 0.042] ["Dandelion" 0.11] ["Red_clover" 0.046] ["White_clover" 0.395] ["Tufted_vetch" 0.046] ["Common_vetch" 0.132]]  "no info" 
57 "Hedgerow" 105 203 194 625 625 0.2 0.625 1.5 271 360 5 4 2.5 [["Bugle" 0.119] ["Burdock" 0.005] ["Oilseed_rape" 0.052] ["Giant_bindweed" 0.047] ["Common_knapweed" 0.22] ["Rosebay_willowherb" 0.127] ["Marsh_thistle" 0.004] ["Spear_thistle" 0.008] ["Hawthorn" 0.44] ["Foxglove" 0.065] ["Wild_teasel" 0.023] ["Ground_ivy" 0.063] ["Bluebell" 0.057] ["St_Johns_wort" 0.002] ["Field_scabious" 0.008] ["White_dead_nettle" 0.135] ["Red_dead_nettle" 0.1] ["Birdsfoot_trefoil" 0.037] ["Selfheal" 0.038] ["Blackthorn" 0.931] ["Buttercup" 0.381] ["Dog_rose" 0.182] ["Bramble" 0.162] ["Average_Willow" 1.275] ["Ragwort" 0.017] ["Hedge_woundwort" 0.043] ["Comfry" 0.042] ["Dandelion" 0.11] ["Red_clover" 0.046] ["White_clover" 0.395] ["Tufted_vetch" 0.046] ["Common_vetch" 0.132]]  "no info" 
58 "Scrub" 125 206 193.5 1250 1250 0.2 1.25 1.5 0 0 5 4 2.5 [["Bugle" 0.509] ["Burdock" 0.05] ["Oilseed_rape" 0.018] ["Giant_bindweed" 0.032] ["Common_knapweed" 0.56] ["Greater_knapweed" 0.029] ["Rosebay_willowherb" 0.043] ["Marsh_thistle" 0.016] ["Spear_thistle" 0.006] ["Hawthorn" 0.601] ["Foxglove" 0.086] ["Wild_teasel" 0.037] ["Vipers_bugloss" 0.5] ["Ground_ivy" 0.095] ["Bluebell" 0.256] ["St_Johns_wort" 0.011] ["Field_scabious" 0.023] ["White_dead_nettle" 0.171] ["Red_dead_nettle" 0.028] ["Birdsfoot_trefoil" 0.215] ["Selfheal" 0.06] ["Blackthorn" 1.292] ["Buttercup" 0.792] ["Dog_rose" 0.055] ["Bramble" 0.211] ["Average_Willow" 1.208] ["Ragwort" 0.063] ["Hedge_woundwort" 0.287] ["Dandelion" 0.113] ["Red_clover" 0.046] ["White_clover" 0.76] ["Tufted_vetch" 0.026] ["Common_vetch" 0.011]]  "no info" 
59 "Grassland" 135 77.863 186 50000 50000 0.2 50 1.5 0 0 5 4 2.5 [["Bugle" 0.028] ["Burdock" 0.017] ["Common_knapweed" 0.011] ["Spear_thistle" 0.005] ["Hawthorn" 0.617] ["Ground_ivy" 0.059] ["Bluebell" 0.487] ["Field_scabious" 0.017] ["White_dead_nettle" 0.025] ["Red_dead_nettle" 0.026] ["Birdsfoot_trefoil" 0.352] ["Selfheal" 0.113] ["Blackthorn" 0.225] ["Buttercup" 2.161] ["Bramble" 0.017] ["Ragwort" 0.023] ["Hedge_woundwort" 0.004] ["Dandelion" 0.121] ["Red_clover" 0.253] ["White_clover" 1.667] ["Tufted_vetch" 0.117] ["Common_vetch" 0.034]]  "no info" 
60 "Crop_Maize" 55 102.227 180.49 121250 91180 0.2 0 0 197 210 5 4 2.5 [["Crop_Maize" 42.5]]  "no info" 
61 "Hedgerow" 105 132 193 625 625 0.2 0.625 1.5 271 360 5 4 2.5 [["Bugle" 0.119] ["Burdock" 0.005] ["Oilseed_rape" 0.052] ["Giant_bindweed" 0.047] ["Common_knapweed" 0.22] ["Rosebay_willowherb" 0.127] ["Marsh_thistle" 0.004] ["Spear_thistle" 0.008] ["Hawthorn" 0.44] ["Foxglove" 0.065] ["Wild_teasel" 0.023] ["Ground_ivy" 0.063] ["Bluebell" 0.057] ["St_Johns_wort" 0.002] ["Field_scabious" 0.008] ["White_dead_nettle" 0.135] ["Red_dead_nettle" 0.1] ["Birdsfoot_trefoil" 0.037] ["Selfheal" 0.038] ["Blackthorn" 0.931] ["Buttercup" 0.381] ["Dog_rose" 0.182] ["Bramble" 0.162] ["Average_Willow" 1.275] ["Ragwort" 0.017] ["Hedge_woundwort" 0.043] ["Comfry" 0.042] ["Dandelion" 0.11] ["Red_clover" 0.046] ["White_clover" 0.395] ["Tufted_vetch" 0.046] ["Common_vetch" 0.132]]  "no info" 
62 "Grassland" 135 145.045 187.364 13750 13750 0.2 13.75 1.5 0 0 5 4 2.5 [["Bugle" 0.028] ["Burdock" 0.017] ["Common_knapweed" 0.011] ["Spear_thistle" 0.005] ["Hawthorn" 0.617] ["Ground_ivy" 0.059] ["Bluebell" 0.487] ["Field_scabious" 0.017] ["White_dead_nettle" 0.025] ["Red_dead_nettle" 0.026] ["Birdsfoot_trefoil" 0.352] ["Selfheal" 0.113] ["Blackthorn" 0.225] ["Buttercup" 2.161] ["Bramble" 0.017] ["Ragwort" 0.023] ["Hedge_woundwort" 0.004] ["Dandelion" 0.121] ["Red_clover" 0.253] ["White_clover" 1.667] ["Tufted_vetch" 0.117] ["Common_vetch" 0.034]]  "no info" 
63 "Hedgerow" 105 189 192.5 1250 1250 0.2 1.25 1.5 271 360 5 4 2.5 [["Bugle" 0.119] ["Burdock" 0.005] ["Oilseed_rape" 0.052] ["Giant_bindweed" 0.047] ["Common_knapweed" 0.22] ["Rosebay_willowherb" 0.127] ["Marsh_thistle" 0.004] ["Spear_thistle" 0.008] ["Hawthorn" 0.44] ["Foxglove" 0.065] ["Wild_teasel" 0.023] ["Ground_ivy" 0.063] ["Bluebell" 0.057] ["St_Johns_wort" 0.002] ["Field_scabious" 0.008] ["White_dead_nettle" 0.135] ["Red_dead_nettle" 0.1] ["Birdsfoot_trefoil" 0.037] ["Selfheal" 0.038] ["Blackthorn" 0.931] ["Buttercup" 0.381] ["Dog_rose" 0.182] ["Bramble" 0.162] ["Average_Willow" 1.275] ["Ragwort" 0.017] ["Hedge_woundwort" 0.043] ["Comfry" 0.042] ["Dandelion" 0.11] ["Red_clover" 0.046] ["White_clover" 0.395] ["Tufted_vetch" 0.046] ["Common_vetch" 0.132]]  "no info" 
64 "Hedgerow" 105 239 193 625 625 0.2 0.625 1.5 271 360 5 4 2.5 [["Bugle" 0.119] ["Burdock" 0.005] ["Oilseed_rape" 0.052] ["Giant_bindweed" 0.047] ["Common_knapweed" 0.22] ["Rosebay_willowherb" 0.127] ["Marsh_thistle" 0.004] ["Spear_thistle" 0.008] ["Hawthorn" 0.44] ["Foxglove" 0.065] ["Wild_teasel" 0.023] ["Ground_ivy" 0.063] ["Bluebell" 0.057] ["St_Johns_wort" 0.002] ["Field_scabious" 0.008] ["White_dead_nettle" 0.135] ["Red_dead_nettle" 0.1] ["Birdsfoot_trefoil" 0.037] ["Selfheal" 0.038] ["Blackthorn" 0.931] ["Buttercup" 0.381] ["Dog_rose" 0.182] ["Bramble" 0.162] ["Average_Willow" 1.275] ["Ragwort" 0.017] ["Hedge_woundwort" 0.043] ["Comfry" 0.042] ["Dandelion" 0.11] ["Red_clover" 0.046] ["White_clover" 0.395] ["Tufted_vetch" 0.046] ["Common_vetch" 0.132]]  "no info" 
65 "Woodland" 35 98.5 191.5 5000 5000 0.2 5 1.5 0 0 5 4 2.5 [["Bugle" 0.298] ["Burdock" 0.104] ["Common_knapweed" 0.008] ["Rosebay_willowherb" 0.02] ["Marsh_thistle" 0.023] ["Spear_thistle" 0.007] ["Hawthorn" 2.733] ["Foxglove" 0.02] ["Ground_ivy" 0.102] ["Bluebell" 0.599] ["St_Johns_wort" 0.01] ["Field_scabious" 0.004] ["White_dead_nettle" 0.008] ["Red_dead_nettle" 0.025] ["Birdsfoot_trefoil" 0.036] ["Selfheal" 0.08] ["Blackthorn" 0.333] ["Buttercup" 0.724] ["Dog_rose" 0.042] ["Bramble" 0.419] ["Ragwort" 0.003] ["Hedge_woundwort" 0.038] ["Dandelion" 0.01] ["Red_clover" 0.005] ["White_clover" 0.083] ["Tufted_vetch" 0.002] ["Common_vetch" 0.038]]  "no info" 
66 "Woodland" 35 141.067 188 9375 9375 0.2 9.375 1.5 0 0 5 4 2.5 [["Bugle" 0.298] ["Burdock" 0.104] ["Common_knapweed" 0.008] ["Rosebay_willowherb" 0.02] ["Marsh_thistle" 0.023] ["Spear_thistle" 0.007] ["Hawthorn" 2.733] ["Foxglove" 0.02] ["Ground_ivy" 0.102] ["Bluebell" 0.599] ["St_Johns_wort" 0.01] ["Field_scabious" 0.004] ["White_dead_nettle" 0.008] ["Red_dead_nettle" 0.025] ["Birdsfoot_trefoil" 0.036] ["Selfheal" 0.08] ["Blackthorn" 0.333] ["Buttercup" 0.724] ["Dog_rose" 0.042] ["Bramble" 0.419] ["Ragwort" 0.003] ["Hedge_woundwort" 0.038] ["Dandelion" 0.01] ["Red_clover" 0.005] ["White_clover" 0.083] ["Tufted_vetch" 0.002] ["Common_vetch" 0.038]]  "no info" 
67 "Hedgerow" 105 197 192 625 625 0.2 0.625 1.5 271 360 5 4 2.5 [["Bugle" 0.119] ["Burdock" 0.005] ["Oilseed_rape" 0.052] ["Giant_bindweed" 0.047] ["Common_knapweed" 0.22] ["Rosebay_willowherb" 0.127] ["Marsh_thistle" 0.004] ["Spear_thistle" 0.008] ["Hawthorn" 0.44] ["Foxglove" 0.065] ["Wild_teasel" 0.023] ["Ground_ivy" 0.063] ["Bluebell" 0.057] ["St_Johns_wort" 0.002] ["Field_scabious" 0.008] ["White_dead_nettle" 0.135] ["Red_dead_nettle" 0.1] ["Birdsfoot_trefoil" 0.037] ["Selfheal" 0.038] ["Blackthorn" 0.931] ["Buttercup" 0.381] ["Dog_rose" 0.182] ["Bramble" 0.162] ["Average_Willow" 1.275] ["Ragwort" 0.017] ["Hedge_woundwort" 0.043] ["Comfry" 0.042] ["Dandelion" 0.11] ["Red_clover" 0.046] ["White_clover" 0.395] ["Tufted_vetch" 0.046] ["Common_vetch" 0.132]]  "no info" 
68 "Hedgerow" 105 226 192 625 625 0.2 0.625 1.5 271 360 5 4 2.5 [["Bugle" 0.119] ["Burdock" 0.005] ["Oilseed_rape" 0.052] ["Giant_bindweed" 0.047] ["Common_knapweed" 0.22] ["Rosebay_willowherb" 0.127] ["Marsh_thistle" 0.004] ["Spear_thistle" 0.008] ["Hawthorn" 0.44] ["Foxglove" 0.065] ["Wild_teasel" 0.023] ["Ground_ivy" 0.063] ["Bluebell" 0.057] ["St_Johns_wort" 0.002] ["Field_scabious" 0.008] ["White_dead_nettle" 0.135] ["Red_dead_nettle" 0.1] ["Birdsfoot_trefoil" 0.037] ["Selfheal" 0.038] ["Blackthorn" 0.931] ["Buttercup" 0.381] ["Dog_rose" 0.182] ["Bramble" 0.162] ["Average_Willow" 1.275] ["Ragwort" 0.017] ["Hedge_woundwort" 0.043] ["Comfry" 0.042] ["Dandelion" 0.11] ["Red_clover" 0.046] ["White_clover" 0.395] ["Tufted_vetch" 0.046] ["Common_vetch" 0.132]]  "no info" 
69 "Woodland" 35 239.875 191.125 5000 5000 0.2 5 1.5 0 0 5 4 2.5 [["Bugle" 0.298] ["Burdock" 0.104] ["Common_knapweed" 0.008] ["Rosebay_willowherb" 0.02] ["Marsh_thistle" 0.023] ["Spear_thistle" 0.007] ["Hawthorn" 2.733] ["Foxglove" 0.02] ["Ground_ivy" 0.102] ["Bluebell" 0.599] ["St_Johns_wort" 0.01] ["Field_scabious" 0.004] ["White_dead_nettle" 0.008] ["Red_dead_nettle" 0.025] ["Birdsfoot_trefoil" 0.036] ["Selfheal" 0.08] ["Blackthorn" 0.333] ["Buttercup" 0.724] ["Dog_rose" 0.042] ["Bramble" 0.419] ["Ragwort" 0.003] ["Hedge_woundwort" 0.038] ["Dandelion" 0.01] ["Red_clover" 0.005] ["White_clover" 0.083] ["Tufted_vetch" 0.002] ["Common_vetch" 0.038]]  "no info" 
70 "Hedgerow" 105 248 191.5 1250 1250 0.2 1.25 1.5 271 360 5 4 2.5 [["Bugle" 0.119] ["Burdock" 0.005] ["Oilseed_rape" 0.052] ["Giant_bindweed" 0.047] ["Common_knapweed" 0.22] ["Rosebay_willowherb" 0.127] ["Marsh_thistle" 0.004] ["Spear_thistle" 0.008] ["Hawthorn" 0.44] ["Foxglove" 0.065] ["Wild_teasel" 0.023] ["Ground_ivy" 0.063] ["Bluebell" 0.057] ["St_Johns_wort" 0.002] ["Field_scabious" 0.008] ["White_dead_nettle" 0.135] ["Red_dead_nettle" 0.1] ["Birdsfoot_trefoil" 0.037] ["Selfheal" 0.038] ["Blackthorn" 0.931] ["Buttercup" 0.381] ["Dog_rose" 0.182] ["Bramble" 0.162] ["Average_Willow" 1.275] ["Ragwort" 0.017] ["Hedge_woundwort" 0.043] ["Comfry" 0.042] ["Dandelion" 0.11] ["Red_clover" 0.046] ["White_clover" 0.395] ["Tufted_vetch" 0.046] ["Common_vetch" 0.132]]  "no info" 
71 "Woodland" 35 102 191 625 625 0.2 0.625 1.5 0 0 5 4 2.5 [["Bugle" 0.298] ["Burdock" 0.104] ["Common_knapweed" 0.008] ["Rosebay_willowherb" 0.02] ["Marsh_thistle" 0.023] ["Spear_thistle" 0.007] ["Hawthorn" 2.733] ["Foxglove" 0.02] ["Ground_ivy" 0.102] ["Bluebell" 0.599] ["St_Johns_wort" 0.01] ["Field_scabious" 0.004] ["White_dead_nettle" 0.008] ["Red_dead_nettle" 0.025] ["Birdsfoot_trefoil" 0.036] ["Selfheal" 0.08] ["Blackthorn" 0.333] ["Buttercup" 0.724] ["Dog_rose" 0.042] ["Bramble" 0.419] ["Ragwort" 0.003] ["Hedge_woundwort" 0.038] ["Dandelion" 0.01] ["Red_clover" 0.005] ["White_clover" 0.083] ["Tufted_vetch" 0.002] ["Common_vetch" 0.038]]  "no info" 
72 "Hedgerow" 105 132 190 1875 1875 0.2 1.875 1.5 271 360 5 4 2.5 [["Bugle" 0.119] ["Burdock" 0.005] ["Oilseed_rape" 0.052] ["Giant_bindweed" 0.047] ["Common_knapweed" 0.22] ["Rosebay_willowherb" 0.127] ["Marsh_thistle" 0.004] ["Spear_thistle" 0.008] ["Hawthorn" 0.44] ["Foxglove" 0.065] ["Wild_teasel" 0.023] ["Ground_ivy" 0.063] ["Bluebell" 0.057] ["St_Johns_wort" 0.002] ["Field_scabious" 0.008] ["White_dead_nettle" 0.135] ["Red_dead_nettle" 0.1] ["Birdsfoot_trefoil" 0.037] ["Selfheal" 0.038] ["Blackthorn" 0.931] ["Buttercup" 0.381] ["Dog_rose" 0.182] ["Bramble" 0.162] ["Average_Willow" 1.275] ["Ragwort" 0.017] ["Hedge_woundwort" 0.043] ["Comfry" 0.042] ["Dandelion" 0.11] ["Red_clover" 0.046] ["White_clover" 0.395] ["Tufted_vetch" 0.046] ["Common_vetch" 0.132]]  "no info" 
73 "Hedgerow" 105 147 190.5 1250 1250 0.2 1.25 1.5 271 360 5 4 2.5 [["Bugle" 0.119] ["Burdock" 0.005] ["Oilseed_rape" 0.052] ["Giant_bindweed" 0.047] ["Common_knapweed" 0.22] ["Rosebay_willowherb" 0.127] ["Marsh_thistle" 0.004] ["Spear_thistle" 0.008] ["Hawthorn" 0.44] ["Foxglove" 0.065] ["Wild_teasel" 0.023] ["Ground_ivy" 0.063] ["Bluebell" 0.057] ["St_Johns_wort" 0.002] ["Field_scabious" 0.008] ["White_dead_nettle" 0.135] ["Red_dead_nettle" 0.1] ["Birdsfoot_trefoil" 0.037] ["Selfheal" 0.038] ["Blackthorn" 0.931] ["Buttercup" 0.381] ["Dog_rose" 0.182] ["Bramble" 0.162] ["Average_Willow" 1.275] ["Ragwort" 0.017] ["Hedge_woundwort" 0.043] ["Comfry" 0.042] ["Dandelion" 0.11] ["Red_clover" 0.046] ["White_clover" 0.395] ["Tufted_vetch" 0.046] ["Common_vetch" 0.132]]  "no info" 
74 "Hedgerow" 105 153 191 625 625 0.2 0.625 1.5 271 360 5 4 2.5 [["Bugle" 0.119] ["Burdock" 0.005] ["Oilseed_rape" 0.052] ["Giant_bindweed" 0.047] ["Common_knapweed" 0.22] ["Rosebay_willowherb" 0.127] ["Marsh_thistle" 0.004] ["Spear_thistle" 0.008] ["Hawthorn" 0.44] ["Foxglove" 0.065] ["Wild_teasel" 0.023] ["Ground_ivy" 0.063] ["Bluebell" 0.057] ["St_Johns_wort" 0.002] ["Field_scabious" 0.008] ["White_dead_nettle" 0.135] ["Red_dead_nettle" 0.1] ["Birdsfoot_trefoil" 0.037] ["Selfheal" 0.038] ["Blackthorn" 0.931] ["Buttercup" 0.381] ["Dog_rose" 0.182] ["Bramble" 0.162] ["Average_Willow" 1.275] ["Ragwort" 0.017] ["Hedge_woundwort" 0.043] ["Comfry" 0.042] ["Dandelion" 0.11] ["Red_clover" 0.046] ["White_clover" 0.395] ["Tufted_vetch" 0.046] ["Common_vetch" 0.132]]  "no info" 
75 "Hedgerow" 105 169 191 3125 3125 0.2 3.125 1.5 271 360 5 4 2.5 [["Bugle" 0.119] ["Burdock" 0.005] ["Oilseed_rape" 0.052] ["Giant_bindweed" 0.047] ["Common_knapweed" 0.22] ["Rosebay_willowherb" 0.127] ["Marsh_thistle" 0.004] ["Spear_thistle" 0.008] ["Hawthorn" 0.44] ["Foxglove" 0.065] ["Wild_teasel" 0.023] ["Ground_ivy" 0.063] ["Bluebell" 0.057] ["St_Johns_wort" 0.002] ["Field_scabious" 0.008] ["White_dead_nettle" 0.135] ["Red_dead_nettle" 0.1] ["Birdsfoot_trefoil" 0.037] ["Selfheal" 0.038] ["Blackthorn" 0.931] ["Buttercup" 0.381] ["Dog_rose" 0.182] ["Bramble" 0.162] ["Average_Willow" 1.275] ["Ragwort" 0.017] ["Hedge_woundwort" 0.043] ["Comfry" 0.042] ["Dandelion" 0.11] ["Red_clover" 0.046] ["White_clover" 0.395] ["Tufted_vetch" 0.046] ["Common_vetch" 0.132]]  "no info" 
76 "Scrub" 125 176 189 3125 3125 0.2 3.125 1.5 0 0 5 4 2.5 [["Bugle" 0.509] ["Burdock" 0.05] ["Oilseed_rape" 0.018] ["Giant_bindweed" 0.032] ["Common_knapweed" 0.56] ["Greater_knapweed" 0.029] ["Rosebay_willowherb" 0.043] ["Marsh_thistle" 0.016] ["Spear_thistle" 0.006] ["Hawthorn" 0.601] ["Foxglove" 0.086] ["Wild_teasel" 0.037] ["Vipers_bugloss" 0.5] ["Ground_ivy" 0.095] ["Bluebell" 0.256] ["St_Johns_wort" 0.011] ["Field_scabious" 0.023] ["White_dead_nettle" 0.171] ["Red_dead_nettle" 0.028] ["Birdsfoot_trefoil" 0.215] ["Selfheal" 0.06] ["Blackthorn" 1.292] ["Buttercup" 0.792] ["Dog_rose" 0.055] ["Bramble" 0.211] ["Average_Willow" 1.208] ["Ragwort" 0.063] ["Hedge_woundwort" 0.287] ["Dandelion" 0.113] ["Red_clover" 0.046] ["White_clover" 0.76] ["Tufted_vetch" 0.026] ["Common_vetch" 0.011]]  "no info" 
77 "Hedgerow" 105 201 191 625 625 0.2 0.625 1.5 271 360 5 4 2.5 [["Bugle" 0.119] ["Burdock" 0.005] ["Oilseed_rape" 0.052] ["Giant_bindweed" 0.047] ["Common_knapweed" 0.22] ["Rosebay_willowherb" 0.127] ["Marsh_thistle" 0.004] ["Spear_thistle" 0.008] ["Hawthorn" 0.44] ["Foxglove" 0.065] ["Wild_teasel" 0.023] ["Ground_ivy" 0.063] ["Bluebell" 0.057] ["St_Johns_wort" 0.002] ["Field_scabious" 0.008] ["White_dead_nettle" 0.135] ["Red_dead_nettle" 0.1] ["Birdsfoot_trefoil" 0.037] ["Selfheal" 0.038] ["Blackthorn" 0.931] ["Buttercup" 0.381] ["Dog_rose" 0.182] ["Bramble" 0.162] ["Average_Willow" 1.275] ["Ragwort" 0.017] ["Hedge_woundwort" 0.043] ["Comfry" 0.042] ["Dandelion" 0.11] ["Red_clover" 0.046] ["White_clover" 0.395] ["Tufted_vetch" 0.046] ["Common_vetch" 0.132]]  "no info" 
78 "Hedgerow" 105 92 190 625 625 0.2 0.625 1.5 271 360 5 4 2.5 [["Bugle" 0.119] ["Burdock" 0.005] ["Oilseed_rape" 0.052] ["Giant_bindweed" 0.047] ["Common_knapweed" 0.22] ["Rosebay_willowherb" 0.127] ["Marsh_thistle" 0.004] ["Spear_thistle" 0.008] ["Hawthorn" 0.44] ["Foxglove" 0.065] ["Wild_teasel" 0.023] ["Ground_ivy" 0.063] ["Bluebell" 0.057] ["St_Johns_wort" 0.002] ["Field_scabious" 0.008] ["White_dead_nettle" 0.135] ["Red_dead_nettle" 0.1] ["Birdsfoot_trefoil" 0.037] ["Selfheal" 0.038] ["Blackthorn" 0.931] ["Buttercup" 0.381] ["Dog_rose" 0.182] ["Bramble" 0.162] ["Average_Willow" 1.275] ["Ragwort" 0.017] ["Hedge_woundwort" 0.043] ["Comfry" 0.042] ["Dandelion" 0.11] ["Red_clover" 0.046] ["White_clover" 0.395] ["Tufted_vetch" 0.046] ["Common_vetch" 0.132]]  "no info" 
79 "Woodland" 35 110.226 184.774 52500 52500 0.2 52.5 1.5 0 0 5 4 2.5 [["Bugle" 0.298] ["Burdock" 0.104] ["Common_knapweed" 0.008] ["Rosebay_willowherb" 0.02] ["Marsh_thistle" 0.023] ["Spear_thistle" 0.007] ["Hawthorn" 2.733] ["Foxglove" 0.02] ["Ground_ivy" 0.102] ["Bluebell" 0.599] ["St_Johns_wort" 0.01] ["Field_scabious" 0.004] ["White_dead_nettle" 0.008] ["Red_dead_nettle" 0.025] ["Birdsfoot_trefoil" 0.036] ["Selfheal" 0.08] ["Blackthorn" 0.333] ["Buttercup" 0.724] ["Dog_rose" 0.042] ["Bramble" 0.419] ["Ragwort" 0.003] ["Hedge_woundwort" 0.038] ["Dandelion" 0.01] ["Red_clover" 0.005] ["White_clover" 0.083] ["Tufted_vetch" 0.002] ["Common_vetch" 0.038]]  "no info" 
80 "Hedgerow" 105 118 190 625 625 0.2 0.625 1.5 271 360 5 4 2.5 [["Bugle" 0.119] ["Burdock" 0.005] ["Oilseed_rape" 0.052] ["Giant_bindweed" 0.047] ["Common_knapweed" 0.22] ["Rosebay_willowherb" 0.127] ["Marsh_thistle" 0.004] ["Spear_thistle" 0.008] ["Hawthorn" 0.44] ["Foxglove" 0.065] ["Wild_teasel" 0.023] ["Ground_ivy" 0.063] ["Bluebell" 0.057] ["St_Johns_wort" 0.002] ["Field_scabious" 0.008] ["White_dead_nettle" 0.135] ["Red_dead_nettle" 0.1] ["Birdsfoot_trefoil" 0.037] ["Selfheal" 0.038] ["Blackthorn" 0.931] ["Buttercup" 0.381] ["Dog_rose" 0.182] ["Bramble" 0.162] ["Average_Willow" 1.275] ["Ragwort" 0.017] ["Hedge_woundwort" 0.043] ["Comfry" 0.042] ["Dandelion" 0.11] ["Red_clover" 0.046] ["White_clover" 0.395] ["Tufted_vetch" 0.046] ["Common_vetch" 0.132]]  "no info" 
81 "Scrub" 125 120.5 189.5 2500 2500 0.2 2.5 1.5 0 0 5 4 2.5 [["Bugle" 0.509] ["Burdock" 0.05] ["Oilseed_rape" 0.018] ["Giant_bindweed" 0.032] ["Common_knapweed" 0.56] ["Greater_knapweed" 0.029] ["Rosebay_willowherb" 0.043] ["Marsh_thistle" 0.016] ["Spear_thistle" 0.006] ["Hawthorn" 0.601] ["Foxglove" 0.086] ["Wild_teasel" 0.037] ["Vipers_bugloss" 0.5] ["Ground_ivy" 0.095] ["Bluebell" 0.256] ["St_Johns_wort" 0.011] ["Field_scabious" 0.023] ["White_dead_nettle" 0.171] ["Red_dead_nettle" 0.028] ["Birdsfoot_trefoil" 0.215] ["Selfheal" 0.06] ["Blackthorn" 1.292] ["Buttercup" 0.792] ["Dog_rose" 0.055] ["Bramble" 0.211] ["Average_Willow" 1.208] ["Ragwort" 0.063] ["Hedge_woundwort" 0.287] ["Dandelion" 0.113] ["Red_clover" 0.046] ["White_clover" 0.76] ["Tufted_vetch" 0.026] ["Common_vetch" 0.011]]  "no info" 
82 "Hedgerow" 105 189 190 625 625 0.2 0.625 1.5 271 360 5 4 2.5 [["Bugle" 0.119] ["Burdock" 0.005] ["Oilseed_rape" 0.052] ["Giant_bindweed" 0.047] ["Common_knapweed" 0.22] ["Rosebay_willowherb" 0.127] ["Marsh_thistle" 0.004] ["Spear_thistle" 0.008] ["Hawthorn" 0.44] ["Foxglove" 0.065] ["Wild_teasel" 0.023] ["Ground_ivy" 0.063] ["Bluebell" 0.057] ["St_Johns_wort" 0.002] ["Field_scabious" 0.008] ["White_dead_nettle" 0.135] ["Red_dead_nettle" 0.1] ["Birdsfoot_trefoil" 0.037] ["Selfheal" 0.038] ["Blackthorn" 0.931] ["Buttercup" 0.381] ["Dog_rose" 0.182] ["Bramble" 0.162] ["Average_Willow" 1.275] ["Ragwort" 0.017] ["Hedge_woundwort" 0.043] ["Comfry" 0.042] ["Dandelion" 0.11] ["Red_clover" 0.046] ["White_clover" 0.395] ["Tufted_vetch" 0.046] ["Common_vetch" 0.132]]  "no info" 
83 "Hedgerow" 105 210 190 625 625 0.2 0.625 1.5 271 360 5 4 2.5 [["Bugle" 0.119] ["Burdock" 0.005] ["Oilseed_rape" 0.052] ["Giant_bindweed" 0.047] ["Common_knapweed" 0.22] ["Rosebay_willowherb" 0.127] ["Marsh_thistle" 0.004] ["Spear_thistle" 0.008] ["Hawthorn" 0.44] ["Foxglove" 0.065] ["Wild_teasel" 0.023] ["Ground_ivy" 0.063] ["Bluebell" 0.057] ["St_Johns_wort" 0.002] ["Field_scabious" 0.008] ["White_dead_nettle" 0.135] ["Red_dead_nettle" 0.1] ["Birdsfoot_trefoil" 0.037] ["Selfheal" 0.038] ["Blackthorn" 0.931] ["Buttercup" 0.381] ["Dog_rose" 0.182] ["Bramble" 0.162] ["Average_Willow" 1.275] ["Ragwort" 0.017] ["Hedge_woundwort" 0.043] ["Comfry" 0.042] ["Dandelion" 0.11] ["Red_clover" 0.046] ["White_clover" 0.395] ["Tufted_vetch" 0.046] ["Common_vetch" 0.132]]  "no info" 
84 "Woodland" 35 90.333 181.716 50625 50625 0.2 50.625 1.5 0 0 5 4 2.5 [["Bugle" 0.298] ["Burdock" 0.104] ["Common_knapweed" 0.008] ["Rosebay_willowherb" 0.02] ["Marsh_thistle" 0.023] ["Spear_thistle" 0.007] ["Hawthorn" 2.733] ["Foxglove" 0.02] ["Ground_ivy" 0.102] ["Bluebell" 0.599] ["St_Johns_wort" 0.01] ["Field_scabious" 0.004] ["White_dead_nettle" 0.008] ["Red_dead_nettle" 0.025] ["Birdsfoot_trefoil" 0.036] ["Selfheal" 0.08] ["Blackthorn" 0.333] ["Buttercup" 0.724] ["Dog_rose" 0.042] ["Bramble" 0.419] ["Ragwort" 0.003] ["Hedge_woundwort" 0.038] ["Dandelion" 0.01] ["Red_clover" 0.005] ["White_clover" 0.083] ["Tufted_vetch" 0.002] ["Common_vetch" 0.038]]  "no info" 
85 "Hedgerow" 105 115 189 625 625 0.2 0.625 1.5 271 360 5 4 2.5 [["Bugle" 0.119] ["Burdock" 0.005] ["Oilseed_rape" 0.052] ["Giant_bindweed" 0.047] ["Common_knapweed" 0.22] ["Rosebay_willowherb" 0.127] ["Marsh_thistle" 0.004] ["Spear_thistle" 0.008] ["Hawthorn" 0.44] ["Foxglove" 0.065] ["Wild_teasel" 0.023] ["Ground_ivy" 0.063] ["Bluebell" 0.057] ["St_Johns_wort" 0.002] ["Field_scabious" 0.008] ["White_dead_nettle" 0.135] ["Red_dead_nettle" 0.1] ["Birdsfoot_trefoil" 0.037] ["Selfheal" 0.038] ["Blackthorn" 0.931] ["Buttercup" 0.381] ["Dog_rose" 0.182] ["Bramble" 0.162] ["Average_Willow" 1.275] ["Ragwort" 0.017] ["Hedge_woundwort" 0.043] ["Comfry" 0.042] ["Dandelion" 0.11] ["Red_clover" 0.046] ["White_clover" 0.395] ["Tufted_vetch" 0.046] ["Common_vetch" 0.132]]  "no info" 
86 "Hedgerow" 105 204 189 625 625 0.2 0.625 1.5 271 360 5 4 2.5 [["Bugle" 0.119] ["Burdock" 0.005] ["Oilseed_rape" 0.052] ["Giant_bindweed" 0.047] ["Common_knapweed" 0.22] ["Rosebay_willowherb" 0.127] ["Marsh_thistle" 0.004] ["Spear_thistle" 0.008] ["Hawthorn" 0.44] ["Foxglove" 0.065] ["Wild_teasel" 0.023] ["Ground_ivy" 0.063] ["Bluebell" 0.057] ["St_Johns_wort" 0.002] ["Field_scabious" 0.008] ["White_dead_nettle" 0.135] ["Red_dead_nettle" 0.1] ["Birdsfoot_trefoil" 0.037] ["Selfheal" 0.038] ["Blackthorn" 0.931] ["Buttercup" 0.381] ["Dog_rose" 0.182] ["Bramble" 0.162] ["Average_Willow" 1.275] ["Ragwort" 0.017] ["Hedge_woundwort" 0.043] ["Comfry" 0.042] ["Dandelion" 0.11] ["Red_clover" 0.046] ["White_clover" 0.395] ["Tufted_vetch" 0.046] ["Common_vetch" 0.132]]  "no info" 
87 "Woodland" 35 235.333 187.533 9375 9375 0.2 9.375 1.5 0 0 5 4 2.5 [["Bugle" 0.298] ["Burdock" 0.104] ["Common_knapweed" 0.008] ["Rosebay_willowherb" 0.02] ["Marsh_thistle" 0.023] ["Spear_thistle" 0.007] ["Hawthorn" 2.733] ["Foxglove" 0.02] ["Ground_ivy" 0.102] ["Bluebell" 0.599] ["St_Johns_wort" 0.01] ["Field_scabious" 0.004] ["White_dead_nettle" 0.008] ["Red_dead_nettle" 0.025] ["Birdsfoot_trefoil" 0.036] ["Selfheal" 0.08] ["Blackthorn" 0.333] ["Buttercup" 0.724] ["Dog_rose" 0.042] ["Bramble" 0.419] ["Ragwort" 0.003] ["Hedge_woundwort" 0.038] ["Dandelion" 0.01] ["Red_clover" 0.005] ["White_clover" 0.083] ["Tufted_vetch" 0.002] ["Common_vetch" 0.038]]  "no info" 
88 "Hedgerow" 105 73 188 625 625 0.2 0.625 1.5 271 360 5 4 2.5 [["Bugle" 0.119] ["Burdock" 0.005] ["Oilseed_rape" 0.052] ["Giant_bindweed" 0.047] ["Common_knapweed" 0.22] ["Rosebay_willowherb" 0.127] ["Marsh_thistle" 0.004] ["Spear_thistle" 0.008] ["Hawthorn" 0.44] ["Foxglove" 0.065] ["Wild_teasel" 0.023] ["Ground_ivy" 0.063] ["Bluebell" 0.057] ["St_Johns_wort" 0.002] ["Field_scabious" 0.008] ["White_dead_nettle" 0.135] ["Red_dead_nettle" 0.1] ["Birdsfoot_trefoil" 0.037] ["Selfheal" 0.038] ["Blackthorn" 0.931] ["Buttercup" 0.381] ["Dog_rose" 0.182] ["Bramble" 0.162] ["Average_Willow" 1.275] ["Ragwort" 0.017] ["Hedge_woundwort" 0.043] ["Comfry" 0.042] ["Dandelion" 0.11] ["Red_clover" 0.046] ["White_clover" 0.395] ["Tufted_vetch" 0.046] ["Common_vetch" 0.132]]  "no info" 
89 "Grassland" 135 120.017 177.94 145000 145000 0.2 145 1.5 0 0 5 4 2.5 [["Bugle" 0.028] ["Burdock" 0.017] ["Common_knapweed" 0.011] ["Spear_thistle" 0.005] ["Hawthorn" 0.617] ["Ground_ivy" 0.059] ["Bluebell" 0.487] ["Field_scabious" 0.017] ["White_dead_nettle" 0.025] ["Red_dead_nettle" 0.026] ["Birdsfoot_trefoil" 0.352] ["Selfheal" 0.113] ["Blackthorn" 0.225] ["Buttercup" 2.161] ["Bramble" 0.017] ["Ragwort" 0.023] ["Hedge_woundwort" 0.004] ["Dandelion" 0.121] ["Red_clover" 0.253] ["White_clover" 1.667] ["Tufted_vetch" 0.117] ["Common_vetch" 0.034]]  "no info" 
90 "Hedgerow" 105 189 188 625 625 0.2 0.625 1.5 271 360 5 4 2.5 [["Bugle" 0.119] ["Burdock" 0.005] ["Oilseed_rape" 0.052] ["Giant_bindweed" 0.047] ["Common_knapweed" 0.22] ["Rosebay_willowherb" 0.127] ["Marsh_thistle" 0.004] ["Spear_thistle" 0.008] ["Hawthorn" 0.44] ["Foxglove" 0.065] ["Wild_teasel" 0.023] ["Ground_ivy" 0.063] ["Bluebell" 0.057] ["St_Johns_wort" 0.002] ["Field_scabious" 0.008] ["White_dead_nettle" 0.135] ["Red_dead_nettle" 0.1] ["Birdsfoot_trefoil" 0.037] ["Selfheal" 0.038] ["Blackthorn" 0.931] ["Buttercup" 0.381] ["Dog_rose" 0.182] ["Bramble" 0.162] ["Average_Willow" 1.275] ["Ragwort" 0.017] ["Hedge_woundwort" 0.043] ["Comfry" 0.042] ["Dandelion" 0.11] ["Red_clover" 0.046] ["White_clover" 0.395] ["Tufted_vetch" 0.046] ["Common_vetch" 0.132]]  "no info" 
91 "Hedgerow" 105 199 188 625 625 0.2 0.625 1.5 271 360 5 4 2.5 [["Bugle" 0.119] ["Burdock" 0.005] ["Oilseed_rape" 0.052] ["Giant_bindweed" 0.047] ["Common_knapweed" 0.22] ["Rosebay_willowherb" 0.127] ["Marsh_thistle" 0.004] ["Spear_thistle" 0.008] ["Hawthorn" 0.44] ["Foxglove" 0.065] ["Wild_teasel" 0.023] ["Ground_ivy" 0.063] ["Bluebell" 0.057] ["St_Johns_wort" 0.002] ["Field_scabious" 0.008] ["White_dead_nettle" 0.135] ["Red_dead_nettle" 0.1] ["Birdsfoot_trefoil" 0.037] ["Selfheal" 0.038] ["Blackthorn" 0.931] ["Buttercup" 0.381] ["Dog_rose" 0.182] ["Bramble" 0.162] ["Average_Willow" 1.275] ["Ragwort" 0.017] ["Hedge_woundwort" 0.043] ["Comfry" 0.042] ["Dandelion" 0.11] ["Red_clover" 0.046] ["White_clover" 0.395] ["Tufted_vetch" 0.046] ["Common_vetch" 0.132]]  "no info" 
92 "Grassland" 135 200.777 183.511 58750 58750 0.2 58.75 1.5 0 0 5 4 2.5 [["Bugle" 0.028] ["Burdock" 0.017] ["Common_knapweed" 0.011] ["Spear_thistle" 0.005] ["Hawthorn" 0.617] ["Ground_ivy" 0.059] ["Bluebell" 0.487] ["Field_scabious" 0.017] ["White_dead_nettle" 0.025] ["Red_dead_nettle" 0.026] ["Birdsfoot_trefoil" 0.352] ["Selfheal" 0.113] ["Blackthorn" 0.225] ["Buttercup" 2.161] ["Bramble" 0.017] ["Ragwort" 0.023] ["Hedge_woundwort" 0.004] ["Dandelion" 0.121] ["Red_clover" 0.253] ["White_clover" 1.667] ["Tufted_vetch" 0.117] ["Common_vetch" 0.034]]  "no info" 
93 "Woodland" 35 161 186.5 1250 1250 0.2 1.25 1.5 0 0 5 4 2.5 [["Bugle" 0.298] ["Burdock" 0.104] ["Common_knapweed" 0.008] ["Rosebay_willowherb" 0.02] ["Marsh_thistle" 0.023] ["Spear_thistle" 0.007] ["Hawthorn" 2.733] ["Foxglove" 0.02] ["Ground_ivy" 0.102] ["Bluebell" 0.599] ["St_Johns_wort" 0.01] ["Field_scabious" 0.004] ["White_dead_nettle" 0.008] ["Red_dead_nettle" 0.025] ["Birdsfoot_trefoil" 0.036] ["Selfheal" 0.08] ["Blackthorn" 0.333] ["Buttercup" 0.724] ["Dog_rose" 0.042] ["Bramble" 0.419] ["Ragwort" 0.003] ["Hedge_woundwort" 0.038] ["Dandelion" 0.01] ["Red_clover" 0.005] ["White_clover" 0.083] ["Tufted_vetch" 0.002] ["Common_vetch" 0.038]]  "no info" 
94 "Woodland" 35 164 186.5 1250 1250 0.2 1.25 1.5 0 0 5 4 2.5 [["Bugle" 0.298] ["Burdock" 0.104] ["Common_knapweed" 0.008] ["Rosebay_willowherb" 0.02] ["Marsh_thistle" 0.023] ["Spear_thistle" 0.007] ["Hawthorn" 2.733] ["Foxglove" 0.02] ["Ground_ivy" 0.102] ["Bluebell" 0.599] ["St_Johns_wort" 0.01] ["Field_scabious" 0.004] ["White_dead_nettle" 0.008] ["Red_dead_nettle" 0.025] ["Birdsfoot_trefoil" 0.036] ["Selfheal" 0.08] ["Blackthorn" 0.333] ["Buttercup" 0.724] ["Dog_rose" 0.042] ["Bramble" 0.419] ["Ragwort" 0.003] ["Hedge_woundwort" 0.038] ["Dandelion" 0.01] ["Red_clover" 0.005] ["White_clover" 0.083] ["Tufted_vetch" 0.002] ["Common_vetch" 0.038]]  "no info" 
95 "Scrub" 125 61 186 625 625 0.2 0.625 1.5 0 0 5 4 2.5 [["Bugle" 0.509] ["Burdock" 0.05] ["Oilseed_rape" 0.018] ["Giant_bindweed" 0.032] ["Common_knapweed" 0.56] ["Greater_knapweed" 0.029] ["Rosebay_willowherb" 0.043] ["Marsh_thistle" 0.016] ["Spear_thistle" 0.006] ["Hawthorn" 0.601] ["Foxglove" 0.086] ["Wild_teasel" 0.037] ["Vipers_bugloss" 0.5] ["Ground_ivy" 0.095] ["Bluebell" 0.256] ["St_Johns_wort" 0.011] ["Field_scabious" 0.023] ["White_dead_nettle" 0.171] ["Red_dead_nettle" 0.028] ["Birdsfoot_trefoil" 0.215] ["Selfheal" 0.06] ["Blackthorn" 1.292] ["Buttercup" 0.792] ["Dog_rose" 0.055] ["Bramble" 0.211] ["Average_Willow" 1.208] ["Ragwort" 0.063] ["Hedge_woundwort" 0.287] ["Dandelion" 0.113] ["Red_clover" 0.046] ["White_clover" 0.76] ["Tufted_vetch" 0.026] ["Common_vetch" 0.011]]  "no info" 
96 "Hedgerow" 105 72 186 625 625 0.2 0.625 1.5 271 360 5 4 2.5 [["Bugle" 0.119] ["Burdock" 0.005] ["Oilseed_rape" 0.052] ["Giant_bindweed" 0.047] ["Common_knapweed" 0.22] ["Rosebay_willowherb" 0.127] ["Marsh_thistle" 0.004] ["Spear_thistle" 0.008] ["Hawthorn" 0.44] ["Foxglove" 0.065] ["Wild_teasel" 0.023] ["Ground_ivy" 0.063] ["Bluebell" 0.057] ["St_Johns_wort" 0.002] ["Field_scabious" 0.008] ["White_dead_nettle" 0.135] ["Red_dead_nettle" 0.1] ["Birdsfoot_trefoil" 0.037] ["Selfheal" 0.038] ["Blackthorn" 0.931] ["Buttercup" 0.381] ["Dog_rose" 0.182] ["Bramble" 0.162] ["Average_Willow" 1.275] ["Ragwort" 0.017] ["Hedge_woundwort" 0.043] ["Comfry" 0.042] ["Dandelion" 0.11] ["Red_clover" 0.046] ["White_clover" 0.395] ["Tufted_vetch" 0.046] ["Common_vetch" 0.132]]  "no info" 
97 "Scrub" 125 85 186 625 625 0.2 0.625 1.5 0 0 5 4 2.5 [["Bugle" 0.509] ["Burdock" 0.05] ["Oilseed_rape" 0.018] ["Giant_bindweed" 0.032] ["Common_knapweed" 0.56] ["Greater_knapweed" 0.029] ["Rosebay_willowherb" 0.043] ["Marsh_thistle" 0.016] ["Spear_thistle" 0.006] ["Hawthorn" 0.601] ["Foxglove" 0.086] ["Wild_teasel" 0.037] ["Vipers_bugloss" 0.5] ["Ground_ivy" 0.095] ["Bluebell" 0.256] ["St_Johns_wort" 0.011] ["Field_scabious" 0.023] ["White_dead_nettle" 0.171] ["Red_dead_nettle" 0.028] ["Birdsfoot_trefoil" 0.215] ["Selfheal" 0.06] ["Blackthorn" 1.292] ["Buttercup" 0.792] ["Dog_rose" 0.055] ["Bramble" 0.211] ["Average_Willow" 1.208] ["Ragwort" 0.063] ["Hedge_woundwort" 0.287] ["Dandelion" 0.113] ["Red_clover" 0.046] ["White_clover" 0.76] ["Tufted_vetch" 0.026] ["Common_vetch" 0.011]]  "no info" 
98 "Hedgerow" 105 101 186 625 625 0.2 0.625 1.5 271 360 5 4 2.5 [["Bugle" 0.119] ["Burdock" 0.005] ["Oilseed_rape" 0.052] ["Giant_bindweed" 0.047] ["Common_knapweed" 0.22] ["Rosebay_willowherb" 0.127] ["Marsh_thistle" 0.004] ["Spear_thistle" 0.008] ["Hawthorn" 0.44] ["Foxglove" 0.065] ["Wild_teasel" 0.023] ["Ground_ivy" 0.063] ["Bluebell" 0.057] ["St_Johns_wort" 0.002] ["Field_scabious" 0.008] ["White_dead_nettle" 0.135] ["Red_dead_nettle" 0.1] ["Birdsfoot_trefoil" 0.037] ["Selfheal" 0.038] ["Blackthorn" 0.931] ["Buttercup" 0.381] ["Dog_rose" 0.182] ["Bramble" 0.162] ["Average_Willow" 1.275] ["Ragwort" 0.017] ["Hedge_woundwort" 0.043] ["Comfry" 0.042] ["Dandelion" 0.11] ["Red_clover" 0.046] ["White_clover" 0.395] ["Tufted_vetch" 0.046] ["Common_vetch" 0.132]]  "no info" 
99 "Woodland" 35 120.9 182.4 12500 12500 0.2 12.5 1.5 0 0 5 4 2.5 [["Bugle" 0.298] ["Burdock" 0.104] ["Common_knapweed" 0.008] ["Rosebay_willowherb" 0.02] ["Marsh_thistle" 0.023] ["Spear_thistle" 0.007] ["Hawthorn" 2.733] ["Foxglove" 0.02] ["Ground_ivy" 0.102] ["Bluebell" 0.599] ["St_Johns_wort" 0.01] ["Field_scabious" 0.004] ["White_dead_nettle" 0.008] ["Red_dead_nettle" 0.025] ["Birdsfoot_trefoil" 0.036] ["Selfheal" 0.08] ["Blackthorn" 0.333] ["Buttercup" 0.724] ["Dog_rose" 0.042] ["Bramble" 0.419] ["Ragwort" 0.003] ["Hedge_woundwort" 0.038] ["Dandelion" 0.01] ["Red_clover" 0.005] ["White_clover" 0.083] ["Tufted_vetch" 0.002] ["Common_vetch" 0.038]]  "no info" 
100 "Hedgerow" 105 189.25 185 2500 2500 0.2 2.5 1.5 271 360 5 4 2.5 [["Bugle" 0.119] ["Burdock" 0.005] ["Oilseed_rape" 0.052] ["Giant_bindweed" 0.047] ["Common_knapweed" 0.22] ["Rosebay_willowherb" 0.127] ["Marsh_thistle" 0.004] ["Spear_thistle" 0.008] ["Hawthorn" 0.44] ["Foxglove" 0.065] ["Wild_teasel" 0.023] ["Ground_ivy" 0.063] ["Bluebell" 0.057] ["St_Johns_wort" 0.002] ["Field_scabious" 0.008] ["White_dead_nettle" 0.135] ["Red_dead_nettle" 0.1] ["Birdsfoot_trefoil" 0.037] ["Selfheal" 0.038] ["Blackthorn" 0.931] ["Buttercup" 0.381] ["Dog_rose" 0.182] ["Bramble" 0.162] ["Average_Willow" 1.275] ["Ragwort" 0.017] ["Hedge_woundwort" 0.043] ["Comfry" 0.042] ["Dandelion" 0.11] ["Red_clover" 0.046] ["White_clover" 0.395] ["Tufted_vetch" 0.046] ["Common_vetch" 0.132]]  "no info" 
101 "Hedgerow" 105 209 186 625 625 0.2 0.625 1.5 271 360 5 4 2.5 [["Bugle" 0.119] ["Burdock" 0.005] ["Oilseed_rape" 0.052] ["Giant_bindweed" 0.047] ["Common_knapweed" 0.22] ["Rosebay_willowherb" 0.127] ["Marsh_thistle" 0.004] ["Spear_thistle" 0.008] ["Hawthorn" 0.44] ["Foxglove" 0.065] ["Wild_teasel" 0.023] ["Ground_ivy" 0.063] ["Bluebell" 0.057] ["St_Johns_wort" 0.002] ["Field_scabious" 0.008] ["White_dead_nettle" 0.135] ["Red_dead_nettle" 0.1] ["Birdsfoot_trefoil" 0.037] ["Selfheal" 0.038] ["Blackthorn" 0.931] ["Buttercup" 0.381] ["Dog_rose" 0.182] ["Bramble" 0.162] ["Average_Willow" 1.275] ["Ragwort" 0.017] ["Hedge_woundwort" 0.043] ["Comfry" 0.042] ["Dandelion" 0.11] ["Red_clover" 0.046] ["White_clover" 0.395] ["Tufted_vetch" 0.046] ["Common_vetch" 0.132]]  "no info" 
102 "Grassland" 135 57.733 182 9375 9375 0.2 9.375 1.5 0 0 5 4 2.5 [["Bugle" 0.028] ["Burdock" 0.017] ["Common_knapweed" 0.011] ["Spear_thistle" 0.005] ["Hawthorn" 0.617] ["Ground_ivy" 0.059] ["Bluebell" 0.487] ["Field_scabious" 0.017] ["White_dead_nettle" 0.025] ["Red_dead_nettle" 0.026] ["Birdsfoot_trefoil" 0.352] ["Selfheal" 0.113] ["Blackthorn" 0.225] ["Buttercup" 2.161] ["Bramble" 0.017] ["Ragwort" 0.023] ["Hedge_woundwort" 0.004] ["Dandelion" 0.121] ["Red_clover" 0.253] ["White_clover" 1.667] ["Tufted_vetch" 0.117] ["Common_vetch" 0.034]]  "no info" 
103 "Hedgerow" 105 207 185 625 625 0.2 0.625 1.5 271 360 5 4 2.5 [["Bugle" 0.119] ["Burdock" 0.005] ["Oilseed_rape" 0.052] ["Giant_bindweed" 0.047] ["Common_knapweed" 0.22] ["Rosebay_willowherb" 0.127] ["Marsh_thistle" 0.004] ["Spear_thistle" 0.008] ["Hawthorn" 0.44] ["Foxglove" 0.065] ["Wild_teasel" 0.023] ["Ground_ivy" 0.063] ["Bluebell" 0.057] ["St_Johns_wort" 0.002] ["Field_scabious" 0.008] ["White_dead_nettle" 0.135] ["Red_dead_nettle" 0.1] ["Birdsfoot_trefoil" 0.037] ["Selfheal" 0.038] ["Blackthorn" 0.931] ["Buttercup" 0.381] ["Dog_rose" 0.182] ["Bramble" 0.162] ["Average_Willow" 1.275] ["Ragwort" 0.017] ["Hedge_woundwort" 0.043] ["Comfry" 0.042] ["Dandelion" 0.11] ["Red_clover" 0.046] ["White_clover" 0.395] ["Tufted_vetch" 0.046] ["Common_vetch" 0.132]]  "no info" 
104 "Hedgerow" 105 212 184.5 1250 1250 0.2 1.25 1.5 271 360 5 4 2.5 [["Bugle" 0.119] ["Burdock" 0.005] ["Oilseed_rape" 0.052] ["Giant_bindweed" 0.047] ["Common_knapweed" 0.22] ["Rosebay_willowherb" 0.127] ["Marsh_thistle" 0.004] ["Spear_thistle" 0.008] ["Hawthorn" 0.44] ["Foxglove" 0.065] ["Wild_teasel" 0.023] ["Ground_ivy" 0.063] ["Bluebell" 0.057] ["St_Johns_wort" 0.002] ["Field_scabious" 0.008] ["White_dead_nettle" 0.135] ["Red_dead_nettle" 0.1] ["Birdsfoot_trefoil" 0.037] ["Selfheal" 0.038] ["Blackthorn" 0.931] ["Buttercup" 0.381] ["Dog_rose" 0.182] ["Bramble" 0.162] ["Average_Willow" 1.275] ["Ragwort" 0.017] ["Hedge_woundwort" 0.043] ["Comfry" 0.042] ["Dandelion" 0.11] ["Red_clover" 0.046] ["White_clover" 0.395] ["Tufted_vetch" 0.046] ["Common_vetch" 0.132]]  "no info" 
105 "Hedgerow" 105 239.5 185 1250 1250 0.2 1.25 1.5 271 360 5 4 2.5 [["Bugle" 0.119] ["Burdock" 0.005] ["Oilseed_rape" 0.052] ["Giant_bindweed" 0.047] ["Common_knapweed" 0.22] ["Rosebay_willowherb" 0.127] ["Marsh_thistle" 0.004] ["Spear_thistle" 0.008] ["Hawthorn" 0.44] ["Foxglove" 0.065] ["Wild_teasel" 0.023] ["Ground_ivy" 0.063] ["Bluebell" 0.057] ["St_Johns_wort" 0.002] ["Field_scabious" 0.008] ["White_dead_nettle" 0.135] ["Red_dead_nettle" 0.1] ["Birdsfoot_trefoil" 0.037] ["Selfheal" 0.038] ["Blackthorn" 0.931] ["Buttercup" 0.381] ["Dog_rose" 0.182] ["Bramble" 0.162] ["Average_Willow" 1.275] ["Ragwort" 0.017] ["Hedge_woundwort" 0.043] ["Comfry" 0.042] ["Dandelion" 0.11] ["Red_clover" 0.046] ["White_clover" 0.395] ["Tufted_vetch" 0.046] ["Common_vetch" 0.132]]  "no info" 
106 "Woodland" 35 54.737 180.632 11875 11875 0.2 11.875 1.5 0 0 5 4 2.5 [["Bugle" 0.298] ["Burdock" 0.104] ["Common_knapweed" 0.008] ["Rosebay_willowherb" 0.02] ["Marsh_thistle" 0.023] ["Spear_thistle" 0.007] ["Hawthorn" 2.733] ["Foxglove" 0.02] ["Ground_ivy" 0.102] ["Bluebell" 0.599] ["St_Johns_wort" 0.01] ["Field_scabious" 0.004] ["White_dead_nettle" 0.008] ["Red_dead_nettle" 0.025] ["Birdsfoot_trefoil" 0.036] ["Selfheal" 0.08] ["Blackthorn" 0.333] ["Buttercup" 0.724] ["Dog_rose" 0.042] ["Bramble" 0.419] ["Ragwort" 0.003] ["Hedge_woundwort" 0.038] ["Dandelion" 0.01] ["Red_clover" 0.005] ["White_clover" 0.083] ["Tufted_vetch" 0.002] ["Common_vetch" 0.038]]  "no info" 
107 "Woodland" 35 62 184 625 625 0.2 0.625 1.5 0 0 5 4 2.5 [["Bugle" 0.298] ["Burdock" 0.104] ["Common_knapweed" 0.008] ["Rosebay_willowherb" 0.02] ["Marsh_thistle" 0.023] ["Spear_thistle" 0.007] ["Hawthorn" 2.733] ["Foxglove" 0.02] ["Ground_ivy" 0.102] ["Bluebell" 0.599] ["St_Johns_wort" 0.01] ["Field_scabious" 0.004] ["White_dead_nettle" 0.008] ["Red_dead_nettle" 0.025] ["Birdsfoot_trefoil" 0.036] ["Selfheal" 0.08] ["Blackthorn" 0.333] ["Buttercup" 0.724] ["Dog_rose" 0.042] ["Bramble" 0.419] ["Ragwort" 0.003] ["Hedge_woundwort" 0.038] ["Dandelion" 0.01] ["Red_clover" 0.005] ["White_clover" 0.083] ["Tufted_vetch" 0.002] ["Common_vetch" 0.038]]  "no info" 
108 "Hedgerow" 105 71 184 625 625 0.2 0.625 1.5 271 360 5 4 2.5 [["Bugle" 0.119] ["Burdock" 0.005] ["Oilseed_rape" 0.052] ["Giant_bindweed" 0.047] ["Common_knapweed" 0.22] ["Rosebay_willowherb" 0.127] ["Marsh_thistle" 0.004] ["Spear_thistle" 0.008] ["Hawthorn" 0.44] ["Foxglove" 0.065] ["Wild_teasel" 0.023] ["Ground_ivy" 0.063] ["Bluebell" 0.057] ["St_Johns_wort" 0.002] ["Field_scabious" 0.008] ["White_dead_nettle" 0.135] ["Red_dead_nettle" 0.1] ["Birdsfoot_trefoil" 0.037] ["Selfheal" 0.038] ["Blackthorn" 0.931] ["Buttercup" 0.381] ["Dog_rose" 0.182] ["Bramble" 0.162] ["Average_Willow" 1.275] ["Ragwort" 0.017] ["Hedge_woundwort" 0.043] ["Comfry" 0.042] ["Dandelion" 0.11] ["Red_clover" 0.046] ["White_clover" 0.395] ["Tufted_vetch" 0.046] ["Common_vetch" 0.132]]  "no info" 
109 "Hedgerow" 105 82 184 625 625 0.2 0.625 1.5 271 360 5 4 2.5 [["Bugle" 0.119] ["Burdock" 0.005] ["Oilseed_rape" 0.052] ["Giant_bindweed" 0.047] ["Common_knapweed" 0.22] ["Rosebay_willowherb" 0.127] ["Marsh_thistle" 0.004] ["Spear_thistle" 0.008] ["Hawthorn" 0.44] ["Foxglove" 0.065] ["Wild_teasel" 0.023] ["Ground_ivy" 0.063] ["Bluebell" 0.057] ["St_Johns_wort" 0.002] ["Field_scabious" 0.008] ["White_dead_nettle" 0.135] ["Red_dead_nettle" 0.1] ["Birdsfoot_trefoil" 0.037] ["Selfheal" 0.038] ["Blackthorn" 0.931] ["Buttercup" 0.381] ["Dog_rose" 0.182] ["Bramble" 0.162] ["Average_Willow" 1.275] ["Ragwort" 0.017] ["Hedge_woundwort" 0.043] ["Comfry" 0.042] ["Dandelion" 0.11] ["Red_clover" 0.046] ["White_clover" 0.395] ["Tufted_vetch" 0.046] ["Common_vetch" 0.132]]  "no info" 
110 "Woodland" 35 169.158 175.772 63125 63125 0.2 63.125 1.5 0 0 5 4 2.5 [["Bugle" 0.298] ["Burdock" 0.104] ["Common_knapweed" 0.008] ["Rosebay_willowherb" 0.02] ["Marsh_thistle" 0.023] ["Spear_thistle" 0.007] ["Hawthorn" 2.733] ["Foxglove" 0.02] ["Ground_ivy" 0.102] ["Bluebell" 0.599] ["St_Johns_wort" 0.01] ["Field_scabious" 0.004] ["White_dead_nettle" 0.008] ["Red_dead_nettle" 0.025] ["Birdsfoot_trefoil" 0.036] ["Selfheal" 0.08] ["Blackthorn" 0.333] ["Buttercup" 0.724] ["Dog_rose" 0.042] ["Bramble" 0.419] ["Ragwort" 0.003] ["Hedge_woundwort" 0.038] ["Dandelion" 0.01] ["Red_clover" 0.005] ["White_clover" 0.083] ["Tufted_vetch" 0.002] ["Common_vetch" 0.038]]  "no info" 
111 "Scrub" 125 176.833 182.333 7500 7500 0.2 7.5 1.5 0 0 5 4 2.5 [["Bugle" 0.509] ["Burdock" 0.05] ["Oilseed_rape" 0.018] ["Giant_bindweed" 0.032] ["Common_knapweed" 0.56] ["Greater_knapweed" 0.029] ["Rosebay_willowherb" 0.043] ["Marsh_thistle" 0.016] ["Spear_thistle" 0.006] ["Hawthorn" 0.601] ["Foxglove" 0.086] ["Wild_teasel" 0.037] ["Vipers_bugloss" 0.5] ["Ground_ivy" 0.095] ["Bluebell" 0.256] ["St_Johns_wort" 0.011] ["Field_scabious" 0.023] ["White_dead_nettle" 0.171] ["Red_dead_nettle" 0.028] ["Birdsfoot_trefoil" 0.215] ["Selfheal" 0.06] ["Blackthorn" 1.292] ["Buttercup" 0.792] ["Dog_rose" 0.055] ["Bramble" 0.211] ["Average_Willow" 1.208] ["Ragwort" 0.063] ["Hedge_woundwort" 0.287] ["Dandelion" 0.113] ["Red_clover" 0.046] ["White_clover" 0.76] ["Tufted_vetch" 0.026] ["Common_vetch" 0.011]]  "no info" 
112 "Hedgerow" 105 192 184 625 625 0.2 0.625 1.5 271 360 5 4 2.5 [["Bugle" 0.119] ["Burdock" 0.005] ["Oilseed_rape" 0.052] ["Giant_bindweed" 0.047] ["Common_knapweed" 0.22] ["Rosebay_willowherb" 0.127] ["Marsh_thistle" 0.004] ["Spear_thistle" 0.008] ["Hawthorn" 0.44] ["Foxglove" 0.065] ["Wild_teasel" 0.023] ["Ground_ivy" 0.063] ["Bluebell" 0.057] ["St_Johns_wort" 0.002] ["Field_scabious" 0.008] ["White_dead_nettle" 0.135] ["Red_dead_nettle" 0.1] ["Birdsfoot_trefoil" 0.037] ["Selfheal" 0.038] ["Blackthorn" 0.931] ["Buttercup" 0.381] ["Dog_rose" 0.182] ["Bramble" 0.162] ["Average_Willow" 1.275] ["Ragwort" 0.017] ["Hedge_woundwort" 0.043] ["Comfry" 0.042] ["Dandelion" 0.11] ["Red_clover" 0.046] ["White_clover" 0.395] ["Tufted_vetch" 0.046] ["Common_vetch" 0.132]]  "no info" 
113 "Scrub" 125 86 183 625 625 0.2 0.625 1.5 0 0 5 4 2.5 [["Bugle" 0.509] ["Burdock" 0.05] ["Oilseed_rape" 0.018] ["Giant_bindweed" 0.032] ["Common_knapweed" 0.56] ["Greater_knapweed" 0.029] ["Rosebay_willowherb" 0.043] ["Marsh_thistle" 0.016] ["Spear_thistle" 0.006] ["Hawthorn" 0.601] ["Foxglove" 0.086] ["Wild_teasel" 0.037] ["Vipers_bugloss" 0.5] ["Ground_ivy" 0.095] ["Bluebell" 0.256] ["St_Johns_wort" 0.011] ["Field_scabious" 0.023] ["White_dead_nettle" 0.171] ["Red_dead_nettle" 0.028] ["Birdsfoot_trefoil" 0.215] ["Selfheal" 0.06] ["Blackthorn" 1.292] ["Buttercup" 0.792] ["Dog_rose" 0.055] ["Bramble" 0.211] ["Average_Willow" 1.208] ["Ragwort" 0.063] ["Hedge_woundwort" 0.287] ["Dandelion" 0.113] ["Red_clover" 0.046] ["White_clover" 0.76] ["Tufted_vetch" 0.026] ["Common_vetch" 0.011]]  "no info" 
114 "Hedgerow" 105 129.5 183 5000 5000 0.2 5 1.5 271 360 5 4 2.5 [["Bugle" 0.119] ["Burdock" 0.005] ["Oilseed_rape" 0.052] ["Giant_bindweed" 0.047] ["Common_knapweed" 0.22] ["Rosebay_willowherb" 0.127] ["Marsh_thistle" 0.004] ["Spear_thistle" 0.008] ["Hawthorn" 0.44] ["Foxglove" 0.065] ["Wild_teasel" 0.023] ["Ground_ivy" 0.063] ["Bluebell" 0.057] ["St_Johns_wort" 0.002] ["Field_scabious" 0.008] ["White_dead_nettle" 0.135] ["Red_dead_nettle" 0.1] ["Birdsfoot_trefoil" 0.037] ["Selfheal" 0.038] ["Blackthorn" 0.931] ["Buttercup" 0.381] ["Dog_rose" 0.182] ["Bramble" 0.162] ["Average_Willow" 1.275] ["Ragwort" 0.017] ["Hedge_woundwort" 0.043] ["Comfry" 0.042] ["Dandelion" 0.11] ["Red_clover" 0.046] ["White_clover" 0.395] ["Tufted_vetch" 0.046] ["Common_vetch" 0.132]]  "no info" 
115 "Hedgerow" 105 147 183 625 625 0.2 0.625 1.5 271 360 5 4 2.5 [["Bugle" 0.119] ["Burdock" 0.005] ["Oilseed_rape" 0.052] ["Giant_bindweed" 0.047] ["Common_knapweed" 0.22] ["Rosebay_willowherb" 0.127] ["Marsh_thistle" 0.004] ["Spear_thistle" 0.008] ["Hawthorn" 0.44] ["Foxglove" 0.065] ["Wild_teasel" 0.023] ["Ground_ivy" 0.063] ["Bluebell" 0.057] ["St_Johns_wort" 0.002] ["Field_scabious" 0.008] ["White_dead_nettle" 0.135] ["Red_dead_nettle" 0.1] ["Birdsfoot_trefoil" 0.037] ["Selfheal" 0.038] ["Blackthorn" 0.931] ["Buttercup" 0.381] ["Dog_rose" 0.182] ["Bramble" 0.162] ["Average_Willow" 1.275] ["Ragwort" 0.017] ["Hedge_woundwort" 0.043] ["Comfry" 0.042] ["Dandelion" 0.11] ["Red_clover" 0.046] ["White_clover" 0.395] ["Tufted_vetch" 0.046] ["Common_vetch" 0.132]]  "no info" 
116 "Grassland" 135 179.344 175.606 100000 100000 0.2 100 1.5 0 0 5 4 2.5 [["Bugle" 0.028] ["Burdock" 0.017] ["Common_knapweed" 0.011] ["Spear_thistle" 0.005] ["Hawthorn" 0.617] ["Ground_ivy" 0.059] ["Bluebell" 0.487] ["Field_scabious" 0.017] ["White_dead_nettle" 0.025] ["Red_dead_nettle" 0.026] ["Birdsfoot_trefoil" 0.352] ["Selfheal" 0.113] ["Blackthorn" 0.225] ["Buttercup" 2.161] ["Bramble" 0.017] ["Ragwort" 0.023] ["Hedge_woundwort" 0.004] ["Dandelion" 0.121] ["Red_clover" 0.253] ["White_clover" 1.667] ["Tufted_vetch" 0.117] ["Common_vetch" 0.034]]  "no info" 
117 "Scrub" 125 218 172 99375 99375 0.2 99.375 1.5 0 0 5 4 2.5 [["Bugle" 0.509] ["Burdock" 0.05] ["Oilseed_rape" 0.018] ["Giant_bindweed" 0.032] ["Common_knapweed" 0.56] ["Greater_knapweed" 0.029] ["Rosebay_willowherb" 0.043] ["Marsh_thistle" 0.016] ["Spear_thistle" 0.006] ["Hawthorn" 0.601] ["Foxglove" 0.086] ["Wild_teasel" 0.037] ["Vipers_bugloss" 0.5] ["Ground_ivy" 0.095] ["Bluebell" 0.256] ["St_Johns_wort" 0.011] ["Field_scabious" 0.023] ["White_dead_nettle" 0.171] ["Red_dead_nettle" 0.028] ["Birdsfoot_trefoil" 0.215] ["Selfheal" 0.06] ["Blackthorn" 1.292] ["Buttercup" 0.792] ["Dog_rose" 0.055] ["Bramble" 0.211] ["Average_Willow" 1.208] ["Ragwort" 0.063] ["Hedge_woundwort" 0.287] ["Dandelion" 0.113] ["Red_clover" 0.046] ["White_clover" 0.76] ["Tufted_vetch" 0.026] ["Common_vetch" 0.011]]  "no info" 
118 "Hedgerow" 105 222 183 1250 1250 0.2 1.25 1.5 271 360 5 4 2.5 [["Bugle" 0.119] ["Burdock" 0.005] ["Oilseed_rape" 0.052] ["Giant_bindweed" 0.047] ["Common_knapweed" 0.22] ["Rosebay_willowherb" 0.127] ["Marsh_thistle" 0.004] ["Spear_thistle" 0.008] ["Hawthorn" 0.44] ["Foxglove" 0.065] ["Wild_teasel" 0.023] ["Ground_ivy" 0.063] ["Bluebell" 0.057] ["St_Johns_wort" 0.002] ["Field_scabious" 0.008] ["White_dead_nettle" 0.135] ["Red_dead_nettle" 0.1] ["Birdsfoot_trefoil" 0.037] ["Selfheal" 0.038] ["Blackthorn" 0.931] ["Buttercup" 0.381] ["Dog_rose" 0.182] ["Bramble" 0.162] ["Average_Willow" 1.275] ["Ragwort" 0.017] ["Hedge_woundwort" 0.043] ["Comfry" 0.042] ["Dandelion" 0.11] ["Red_clover" 0.046] ["White_clover" 0.395] ["Tufted_vetch" 0.046] ["Common_vetch" 0.132]]  "no info" 
119 "Hedgerow" 105 79 182 625 625 0.2 0.625 1.5 271 360 5 4 2.5 [["Bugle" 0.119] ["Burdock" 0.005] ["Oilseed_rape" 0.052] ["Giant_bindweed" 0.047] ["Common_knapweed" 0.22] ["Rosebay_willowherb" 0.127] ["Marsh_thistle" 0.004] ["Spear_thistle" 0.008] ["Hawthorn" 0.44] ["Foxglove" 0.065] ["Wild_teasel" 0.023] ["Ground_ivy" 0.063] ["Bluebell" 0.057] ["St_Johns_wort" 0.002] ["Field_scabious" 0.008] ["White_dead_nettle" 0.135] ["Red_dead_nettle" 0.1] ["Birdsfoot_trefoil" 0.037] ["Selfheal" 0.038] ["Blackthorn" 0.931] ["Buttercup" 0.381] ["Dog_rose" 0.182] ["Bramble" 0.162] ["Average_Willow" 1.275] ["Ragwort" 0.017] ["Hedge_woundwort" 0.043] ["Comfry" 0.042] ["Dandelion" 0.11] ["Red_clover" 0.046] ["White_clover" 0.395] ["Tufted_vetch" 0.046] ["Common_vetch" 0.132]]  "no info" 
120 "Woodland" 35 81.667 181.667 1875 1875 0.2 1.875 1.5 0 0 5 4 2.5 [["Bugle" 0.298] ["Burdock" 0.104] ["Common_knapweed" 0.008] ["Rosebay_willowherb" 0.02] ["Marsh_thistle" 0.023] ["Spear_thistle" 0.007] ["Hawthorn" 2.733] ["Foxglove" 0.02] ["Ground_ivy" 0.102] ["Bluebell" 0.599] ["St_Johns_wort" 0.01] ["Field_scabious" 0.004] ["White_dead_nettle" 0.008] ["Red_dead_nettle" 0.025] ["Birdsfoot_trefoil" 0.036] ["Selfheal" 0.08] ["Blackthorn" 0.333] ["Buttercup" 0.724] ["Dog_rose" 0.042] ["Bramble" 0.419] ["Ragwort" 0.003] ["Hedge_woundwort" 0.038] ["Dandelion" 0.01] ["Red_clover" 0.005] ["White_clover" 0.083] ["Tufted_vetch" 0.002] ["Common_vetch" 0.038]]  "no info" 
121 "Hedgerow" 105 94 182 625 625 0.2 0.625 1.5 271 360 5 4 2.5 [["Bugle" 0.119] ["Burdock" 0.005] ["Oilseed_rape" 0.052] ["Giant_bindweed" 0.047] ["Common_knapweed" 0.22] ["Rosebay_willowherb" 0.127] ["Marsh_thistle" 0.004] ["Spear_thistle" 0.008] ["Hawthorn" 0.44] ["Foxglove" 0.065] ["Wild_teasel" 0.023] ["Ground_ivy" 0.063] ["Bluebell" 0.057] ["St_Johns_wort" 0.002] ["Field_scabious" 0.008] ["White_dead_nettle" 0.135] ["Red_dead_nettle" 0.1] ["Birdsfoot_trefoil" 0.037] ["Selfheal" 0.038] ["Blackthorn" 0.931] ["Buttercup" 0.381] ["Dog_rose" 0.182] ["Bramble" 0.162] ["Average_Willow" 1.275] ["Ragwort" 0.017] ["Hedge_woundwort" 0.043] ["Comfry" 0.042] ["Dandelion" 0.11] ["Red_clover" 0.046] ["White_clover" 0.395] ["Tufted_vetch" 0.046] ["Common_vetch" 0.132]]  "no info" 
122 "Hedgerow" 105 102 182 625 625 0.2 0.625 1.5 271 360 5 4 2.5 [["Bugle" 0.119] ["Burdock" 0.005] ["Oilseed_rape" 0.052] ["Giant_bindweed" 0.047] ["Common_knapweed" 0.22] ["Rosebay_willowherb" 0.127] ["Marsh_thistle" 0.004] ["Spear_thistle" 0.008] ["Hawthorn" 0.44] ["Foxglove" 0.065] ["Wild_teasel" 0.023] ["Ground_ivy" 0.063] ["Bluebell" 0.057] ["St_Johns_wort" 0.002] ["Field_scabious" 0.008] ["White_dead_nettle" 0.135] ["Red_dead_nettle" 0.1] ["Birdsfoot_trefoil" 0.037] ["Selfheal" 0.038] ["Blackthorn" 0.931] ["Buttercup" 0.381] ["Dog_rose" 0.182] ["Bramble" 0.162] ["Average_Willow" 1.275] ["Ragwort" 0.017] ["Hedge_woundwort" 0.043] ["Comfry" 0.042] ["Dandelion" 0.11] ["Red_clover" 0.046] ["White_clover" 0.395] ["Tufted_vetch" 0.046] ["Common_vetch" 0.132]]  "no info" 
123 "Hedgerow" 105 136 182 625 625 0.2 0.625 1.5 271 360 5 4 2.5 [["Bugle" 0.119] ["Burdock" 0.005] ["Oilseed_rape" 0.052] ["Giant_bindweed" 0.047] ["Common_knapweed" 0.22] ["Rosebay_willowherb" 0.127] ["Marsh_thistle" 0.004] ["Spear_thistle" 0.008] ["Hawthorn" 0.44] ["Foxglove" 0.065] ["Wild_teasel" 0.023] ["Ground_ivy" 0.063] ["Bluebell" 0.057] ["St_Johns_wort" 0.002] ["Field_scabious" 0.008] ["White_dead_nettle" 0.135] ["Red_dead_nettle" 0.1] ["Birdsfoot_trefoil" 0.037] ["Selfheal" 0.038] ["Blackthorn" 0.931] ["Buttercup" 0.381] ["Dog_rose" 0.182] ["Bramble" 0.162] ["Average_Willow" 1.275] ["Ragwort" 0.017] ["Hedge_woundwort" 0.043] ["Comfry" 0.042] ["Dandelion" 0.11] ["Red_clover" 0.046] ["White_clover" 0.395] ["Tufted_vetch" 0.046] ["Common_vetch" 0.132]]  "no info" 
124 "Hedgerow" 105 139 182 625 625 0.2 0.625 1.5 271 360 5 4 2.5 [["Bugle" 0.119] ["Burdock" 0.005] ["Oilseed_rape" 0.052] ["Giant_bindweed" 0.047] ["Common_knapweed" 0.22] ["Rosebay_willowherb" 0.127] ["Marsh_thistle" 0.004] ["Spear_thistle" 0.008] ["Hawthorn" 0.44] ["Foxglove" 0.065] ["Wild_teasel" 0.023] ["Ground_ivy" 0.063] ["Bluebell" 0.057] ["St_Johns_wort" 0.002] ["Field_scabious" 0.008] ["White_dead_nettle" 0.135] ["Red_dead_nettle" 0.1] ["Birdsfoot_trefoil" 0.037] ["Selfheal" 0.038] ["Blackthorn" 0.931] ["Buttercup" 0.381] ["Dog_rose" 0.182] ["Bramble" 0.162] ["Average_Willow" 1.275] ["Ragwort" 0.017] ["Hedge_woundwort" 0.043] ["Comfry" 0.042] ["Dandelion" 0.11] ["Red_clover" 0.046] ["White_clover" 0.395] ["Tufted_vetch" 0.046] ["Common_vetch" 0.132]]  "no info" 
125 "Scrub" 125 70 181 625 625 0.2 0.625 1.5 0 0 5 4 2.5 [["Bugle" 0.509] ["Burdock" 0.05] ["Oilseed_rape" 0.018] ["Giant_bindweed" 0.032] ["Common_knapweed" 0.56] ["Greater_knapweed" 0.029] ["Rosebay_willowherb" 0.043] ["Marsh_thistle" 0.016] ["Spear_thistle" 0.006] ["Hawthorn" 0.601] ["Foxglove" 0.086] ["Wild_teasel" 0.037] ["Vipers_bugloss" 0.5] ["Ground_ivy" 0.095] ["Bluebell" 0.256] ["St_Johns_wort" 0.011] ["Field_scabious" 0.023] ["White_dead_nettle" 0.171] ["Red_dead_nettle" 0.028] ["Birdsfoot_trefoil" 0.215] ["Selfheal" 0.06] ["Blackthorn" 1.292] ["Buttercup" 0.792] ["Dog_rose" 0.055] ["Bramble" 0.211] ["Average_Willow" 1.208] ["Ragwort" 0.063] ["Hedge_woundwort" 0.287] ["Dandelion" 0.113] ["Red_clover" 0.046] ["White_clover" 0.76] ["Tufted_vetch" 0.026] ["Common_vetch" 0.011]]  "no info" 
126 "Scrub" 125 158.696 175.848 28750 28750 0.2 28.75 1.5 0 0 5 4 2.5 [["Bugle" 0.509] ["Burdock" 0.05] ["Oilseed_rape" 0.018] ["Giant_bindweed" 0.032] ["Common_knapweed" 0.56] ["Greater_knapweed" 0.029] ["Rosebay_willowherb" 0.043] ["Marsh_thistle" 0.016] ["Spear_thistle" 0.006] ["Hawthorn" 0.601] ["Foxglove" 0.086] ["Wild_teasel" 0.037] ["Vipers_bugloss" 0.5] ["Ground_ivy" 0.095] ["Bluebell" 0.256] ["St_Johns_wort" 0.011] ["Field_scabious" 0.023] ["White_dead_nettle" 0.171] ["Red_dead_nettle" 0.028] ["Birdsfoot_trefoil" 0.215] ["Selfheal" 0.06] ["Blackthorn" 1.292] ["Buttercup" 0.792] ["Dog_rose" 0.055] ["Bramble" 0.211] ["Average_Willow" 1.208] ["Ragwort" 0.063] ["Hedge_woundwort" 0.287] ["Dandelion" 0.113] ["Red_clover" 0.046] ["White_clover" 0.76] ["Tufted_vetch" 0.026] ["Common_vetch" 0.011]]  "no info" 
127 "Hedgerow" 105 188 181 625 625 0.2 0.625 1.5 271 360 5 4 2.5 [["Bugle" 0.119] ["Burdock" 0.005] ["Oilseed_rape" 0.052] ["Giant_bindweed" 0.047] ["Common_knapweed" 0.22] ["Rosebay_willowherb" 0.127] ["Marsh_thistle" 0.004] ["Spear_thistle" 0.008] ["Hawthorn" 0.44] ["Foxglove" 0.065] ["Wild_teasel" 0.023] ["Ground_ivy" 0.063] ["Bluebell" 0.057] ["St_Johns_wort" 0.002] ["Field_scabious" 0.008] ["White_dead_nettle" 0.135] ["Red_dead_nettle" 0.1] ["Birdsfoot_trefoil" 0.037] ["Selfheal" 0.038] ["Blackthorn" 0.931] ["Buttercup" 0.381] ["Dog_rose" 0.182] ["Bramble" 0.162] ["Average_Willow" 1.275] ["Ragwort" 0.017] ["Hedge_woundwort" 0.043] ["Comfry" 0.042] ["Dandelion" 0.11] ["Red_clover" 0.046] ["White_clover" 0.395] ["Tufted_vetch" 0.046] ["Common_vetch" 0.132]]  "no info" 
128 "Woodland" 35 201 179 13750 13750 0.2 13.75 1.5 0 0 5 4 2.5 [["Bugle" 0.298] ["Burdock" 0.104] ["Common_knapweed" 0.008] ["Rosebay_willowherb" 0.02] ["Marsh_thistle" 0.023] ["Spear_thistle" 0.007] ["Hawthorn" 2.733] ["Foxglove" 0.02] ["Ground_ivy" 0.102] ["Bluebell" 0.599] ["St_Johns_wort" 0.01] ["Field_scabious" 0.004] ["White_dead_nettle" 0.008] ["Red_dead_nettle" 0.025] ["Birdsfoot_trefoil" 0.036] ["Selfheal" 0.08] ["Blackthorn" 0.333] ["Buttercup" 0.724] ["Dog_rose" 0.042] ["Bramble" 0.419] ["Ragwort" 0.003] ["Hedge_woundwort" 0.038] ["Dandelion" 0.01] ["Red_clover" 0.005] ["White_clover" 0.083] ["Tufted_vetch" 0.002] ["Common_vetch" 0.038]]  "no info" 
129 "Scrub" 125 61 180 625 625 0.2 0.625 1.5 0 0 5 4 2.5 [["Bugle" 0.509] ["Burdock" 0.05] ["Oilseed_rape" 0.018] ["Giant_bindweed" 0.032] ["Common_knapweed" 0.56] ["Greater_knapweed" 0.029] ["Rosebay_willowherb" 0.043] ["Marsh_thistle" 0.016] ["Spear_thistle" 0.006] ["Hawthorn" 0.601] ["Foxglove" 0.086] ["Wild_teasel" 0.037] ["Vipers_bugloss" 0.5] ["Ground_ivy" 0.095] ["Bluebell" 0.256] ["St_Johns_wort" 0.011] ["Field_scabious" 0.023] ["White_dead_nettle" 0.171] ["Red_dead_nettle" 0.028] ["Birdsfoot_trefoil" 0.215] ["Selfheal" 0.06] ["Blackthorn" 1.292] ["Buttercup" 0.792] ["Dog_rose" 0.055] ["Bramble" 0.211] ["Average_Willow" 1.208] ["Ragwort" 0.063] ["Hedge_woundwort" 0.287] ["Dandelion" 0.113] ["Red_clover" 0.046] ["White_clover" 0.76] ["Tufted_vetch" 0.026] ["Common_vetch" 0.011]]  "no info" 
130 "Woodland" 35 69 180 625 625 0.2 0.625 1.5 0 0 5 4 2.5 [["Bugle" 0.298] ["Burdock" 0.104] ["Common_knapweed" 0.008] ["Rosebay_willowherb" 0.02] ["Marsh_thistle" 0.023] ["Spear_thistle" 0.007] ["Hawthorn" 2.733] ["Foxglove" 0.02] ["Ground_ivy" 0.102] ["Bluebell" 0.599] ["St_Johns_wort" 0.01] ["Field_scabious" 0.004] ["White_dead_nettle" 0.008] ["Red_dead_nettle" 0.025] ["Birdsfoot_trefoil" 0.036] ["Selfheal" 0.08] ["Blackthorn" 0.333] ["Buttercup" 0.724] ["Dog_rose" 0.042] ["Bramble" 0.419] ["Ragwort" 0.003] ["Hedge_woundwort" 0.038] ["Dandelion" 0.01] ["Red_clover" 0.005] ["White_clover" 0.083] ["Tufted_vetch" 0.002] ["Common_vetch" 0.038]]  "no info" 
131 "Scrub" 125 74.091 178.227 13750 13750 0.2 13.75 1.5 0 0 5 4 2.5 [["Bugle" 0.509] ["Burdock" 0.05] ["Oilseed_rape" 0.018] ["Giant_bindweed" 0.032] ["Common_knapweed" 0.56] ["Greater_knapweed" 0.029] ["Rosebay_willowherb" 0.043] ["Marsh_thistle" 0.016] ["Spear_thistle" 0.006] ["Hawthorn" 0.601] ["Foxglove" 0.086] ["Wild_teasel" 0.037] ["Vipers_bugloss" 0.5] ["Ground_ivy" 0.095] ["Bluebell" 0.256] ["St_Johns_wort" 0.011] ["Field_scabious" 0.023] ["White_dead_nettle" 0.171] ["Red_dead_nettle" 0.028] ["Birdsfoot_trefoil" 0.215] ["Selfheal" 0.06] ["Blackthorn" 1.292] ["Buttercup" 0.792] ["Dog_rose" 0.055] ["Bramble" 0.211] ["Average_Willow" 1.208] ["Ragwort" 0.063] ["Hedge_woundwort" 0.287] ["Dandelion" 0.113] ["Red_clover" 0.046] ["White_clover" 0.76] ["Tufted_vetch" 0.026] ["Common_vetch" 0.011]]  "no info" 
132 "Scrub" 125 87.069 175.897 18125 18125 0.2 18.125 1.5 0 0 5 4 2.5 [["Bugle" 0.509] ["Burdock" 0.05] ["Oilseed_rape" 0.018] ["Giant_bindweed" 0.032] ["Common_knapweed" 0.56] ["Greater_knapweed" 0.029] ["Rosebay_willowherb" 0.043] ["Marsh_thistle" 0.016] ["Spear_thistle" 0.006] ["Hawthorn" 0.601] ["Foxglove" 0.086] ["Wild_teasel" 0.037] ["Vipers_bugloss" 0.5] ["Ground_ivy" 0.095] ["Bluebell" 0.256] ["St_Johns_wort" 0.011] ["Field_scabious" 0.023] ["White_dead_nettle" 0.171] ["Red_dead_nettle" 0.028] ["Birdsfoot_trefoil" 0.215] ["Selfheal" 0.06] ["Blackthorn" 1.292] ["Buttercup" 0.792] ["Dog_rose" 0.055] ["Bramble" 0.211] ["Average_Willow" 1.208] ["Ragwort" 0.063] ["Hedge_woundwort" 0.287] ["Dandelion" 0.113] ["Red_clover" 0.046] ["White_clover" 0.76] ["Tufted_vetch" 0.026] ["Common_vetch" 0.011]]  "no info" 
133 "Scrub" 125 172 179 2500 2500 0.2 2.5 1.5 0 0 5 4 2.5 [["Bugle" 0.509] ["Burdock" 0.05] ["Oilseed_rape" 0.018] ["Giant_bindweed" 0.032] ["Common_knapweed" 0.56] ["Greater_knapweed" 0.029] ["Rosebay_willowherb" 0.043] ["Marsh_thistle" 0.016] ["Spear_thistle" 0.006] ["Hawthorn" 0.601] ["Foxglove" 0.086] ["Wild_teasel" 0.037] ["Vipers_bugloss" 0.5] ["Ground_ivy" 0.095] ["Bluebell" 0.256] ["St_Johns_wort" 0.011] ["Field_scabious" 0.023] ["White_dead_nettle" 0.171] ["Red_dead_nettle" 0.028] ["Birdsfoot_trefoil" 0.215] ["Selfheal" 0.06] ["Blackthorn" 1.292] ["Buttercup" 0.792] ["Dog_rose" 0.055] ["Bramble" 0.211] ["Average_Willow" 1.208] ["Ragwort" 0.063] ["Hedge_woundwort" 0.287] ["Dandelion" 0.113] ["Red_clover" 0.046] ["White_clover" 0.76] ["Tufted_vetch" 0.026] ["Common_vetch" 0.011]]  "no info" 
134 "Scrub" 125 245.5 180 1250 1250 0.2 1.25 1.5 0 0 5 4 2.5 [["Bugle" 0.509] ["Burdock" 0.05] ["Oilseed_rape" 0.018] ["Giant_bindweed" 0.032] ["Common_knapweed" 0.56] ["Greater_knapweed" 0.029] ["Rosebay_willowherb" 0.043] ["Marsh_thistle" 0.016] ["Spear_thistle" 0.006] ["Hawthorn" 0.601] ["Foxglove" 0.086] ["Wild_teasel" 0.037] ["Vipers_bugloss" 0.5] ["Ground_ivy" 0.095] ["Bluebell" 0.256] ["St_Johns_wort" 0.011] ["Field_scabious" 0.023] ["White_dead_nettle" 0.171] ["Red_dead_nettle" 0.028] ["Birdsfoot_trefoil" 0.215] ["Selfheal" 0.06] ["Blackthorn" 1.292] ["Buttercup" 0.792] ["Dog_rose" 0.055] ["Bramble" 0.211] ["Average_Willow" 1.208] ["Ragwort" 0.063] ["Hedge_woundwort" 0.287] ["Dandelion" 0.113] ["Red_clover" 0.046] ["White_clover" 0.76] ["Tufted_vetch" 0.026] ["Common_vetch" 0.011]]  "no info" 
135 "Woodland" 35 247 180 625 625 0.2 0.625 1.5 0 0 5 4 2.5 [["Bugle" 0.298] ["Burdock" 0.104] ["Common_knapweed" 0.008] ["Rosebay_willowherb" 0.02] ["Marsh_thistle" 0.023] ["Spear_thistle" 0.007] ["Hawthorn" 2.733] ["Foxglove" 0.02] ["Ground_ivy" 0.102] ["Bluebell" 0.599] ["St_Johns_wort" 0.01] ["Field_scabious" 0.004] ["White_dead_nettle" 0.008] ["Red_dead_nettle" 0.025] ["Birdsfoot_trefoil" 0.036] ["Selfheal" 0.08] ["Blackthorn" 0.333] ["Buttercup" 0.724] ["Dog_rose" 0.042] ["Bramble" 0.419] ["Ragwort" 0.003] ["Hedge_woundwort" 0.038] ["Dandelion" 0.01] ["Red_clover" 0.005] ["White_clover" 0.083] ["Tufted_vetch" 0.002] ["Common_vetch" 0.038]]  "no info" 
136 "Scrub" 125 69 179 625 625 0.2 0.625 1.5 0 0 5 4 2.5 [["Bugle" 0.509] ["Burdock" 0.05] ["Oilseed_rape" 0.018] ["Giant_bindweed" 0.032] ["Common_knapweed" 0.56] ["Greater_knapweed" 0.029] ["Rosebay_willowherb" 0.043] ["Marsh_thistle" 0.016] ["Spear_thistle" 0.006] ["Hawthorn" 0.601] ["Foxglove" 0.086] ["Wild_teasel" 0.037] ["Vipers_bugloss" 0.5] ["Ground_ivy" 0.095] ["Bluebell" 0.256] ["St_Johns_wort" 0.011] ["Field_scabious" 0.023] ["White_dead_nettle" 0.171] ["Red_dead_nettle" 0.028] ["Birdsfoot_trefoil" 0.215] ["Selfheal" 0.06] ["Blackthorn" 1.292] ["Buttercup" 0.792] ["Dog_rose" 0.055] ["Bramble" 0.211] ["Average_Willow" 1.208] ["Ragwort" 0.063] ["Hedge_woundwort" 0.287] ["Dandelion" 0.113] ["Red_clover" 0.046] ["White_clover" 0.76] ["Tufted_vetch" 0.026] ["Common_vetch" 0.011]]  "no info" 
137 "Grassland" 135 149.778 174.444 39375 39375 0.2 39.375 1.5 0 0 5 4 2.5 [["Bugle" 0.028] ["Burdock" 0.017] ["Common_knapweed" 0.011] ["Spear_thistle" 0.005] ["Hawthorn" 0.617] ["Ground_ivy" 0.059] ["Bluebell" 0.487] ["Field_scabious" 0.017] ["White_dead_nettle" 0.025] ["Red_dead_nettle" 0.026] ["Birdsfoot_trefoil" 0.352] ["Selfheal" 0.113] ["Blackthorn" 0.225] ["Buttercup" 2.161] ["Bramble" 0.017] ["Ragwort" 0.023] ["Hedge_woundwort" 0.004] ["Dandelion" 0.121] ["Red_clover" 0.253] ["White_clover" 1.667] ["Tufted_vetch" 0.117] ["Common_vetch" 0.034]]  "no info" 
138 "Hedgerow" 105 190 179 625 625 0.2 0.625 1.5 271 360 5 4 2.5 [["Bugle" 0.119] ["Burdock" 0.005] ["Oilseed_rape" 0.052] ["Giant_bindweed" 0.047] ["Common_knapweed" 0.22] ["Rosebay_willowherb" 0.127] ["Marsh_thistle" 0.004] ["Spear_thistle" 0.008] ["Hawthorn" 0.44] ["Foxglove" 0.065] ["Wild_teasel" 0.023] ["Ground_ivy" 0.063] ["Bluebell" 0.057] ["St_Johns_wort" 0.002] ["Field_scabious" 0.008] ["White_dead_nettle" 0.135] ["Red_dead_nettle" 0.1] ["Birdsfoot_trefoil" 0.037] ["Selfheal" 0.038] ["Blackthorn" 0.931] ["Buttercup" 0.381] ["Dog_rose" 0.182] ["Bramble" 0.162] ["Average_Willow" 1.275] ["Ragwort" 0.017] ["Hedge_woundwort" 0.043] ["Comfry" 0.042] ["Dandelion" 0.11] ["Red_clover" 0.046] ["White_clover" 0.395] ["Tufted_vetch" 0.046] ["Common_vetch" 0.132]]  "no info" 
139 "Hedgerow" 105 212 179 625 625 0.2 0.625 1.5 271 360 5 4 2.5 [["Bugle" 0.119] ["Burdock" 0.005] ["Oilseed_rape" 0.052] ["Giant_bindweed" 0.047] ["Common_knapweed" 0.22] ["Rosebay_willowherb" 0.127] ["Marsh_thistle" 0.004] ["Spear_thistle" 0.008] ["Hawthorn" 0.44] ["Foxglove" 0.065] ["Wild_teasel" 0.023] ["Ground_ivy" 0.063] ["Bluebell" 0.057] ["St_Johns_wort" 0.002] ["Field_scabious" 0.008] ["White_dead_nettle" 0.135] ["Red_dead_nettle" 0.1] ["Birdsfoot_trefoil" 0.037] ["Selfheal" 0.038] ["Blackthorn" 0.931] ["Buttercup" 0.381] ["Dog_rose" 0.182] ["Bramble" 0.162] ["Average_Willow" 1.275] ["Ragwort" 0.017] ["Hedge_woundwort" 0.043] ["Comfry" 0.042] ["Dandelion" 0.11] ["Red_clover" 0.046] ["White_clover" 0.395] ["Tufted_vetch" 0.046] ["Common_vetch" 0.132]]  "no info" 
140 "Woodland" 35 213 179 625 625 0.2 0.625 1.5 0 0 5 4 2.5 [["Bugle" 0.298] ["Burdock" 0.104] ["Common_knapweed" 0.008] ["Rosebay_willowherb" 0.02] ["Marsh_thistle" 0.023] ["Spear_thistle" 0.007] ["Hawthorn" 2.733] ["Foxglove" 0.02] ["Ground_ivy" 0.102] ["Bluebell" 0.599] ["St_Johns_wort" 0.01] ["Field_scabious" 0.004] ["White_dead_nettle" 0.008] ["Red_dead_nettle" 0.025] ["Birdsfoot_trefoil" 0.036] ["Selfheal" 0.08] ["Blackthorn" 0.333] ["Buttercup" 0.724] ["Dog_rose" 0.042] ["Bramble" 0.419] ["Ragwort" 0.003] ["Hedge_woundwort" 0.038] ["Dandelion" 0.01] ["Red_clover" 0.005] ["White_clover" 0.083] ["Tufted_vetch" 0.002] ["Common_vetch" 0.038]]  "no info" 
141 "Woodland" 35 235 172 103750 103750 0.2 103.75 1.5 0 0 5 4 2.5 [["Bugle" 0.298] ["Burdock" 0.104] ["Common_knapweed" 0.008] ["Rosebay_willowherb" 0.02] ["Marsh_thistle" 0.023] ["Spear_thistle" 0.007] ["Hawthorn" 2.733] ["Foxglove" 0.02] ["Ground_ivy" 0.102] ["Bluebell" 0.599] ["St_Johns_wort" 0.01] ["Field_scabious" 0.004] ["White_dead_nettle" 0.008] ["Red_dead_nettle" 0.025] ["Birdsfoot_trefoil" 0.036] ["Selfheal" 0.08] ["Blackthorn" 0.333] ["Buttercup" 0.724] ["Dog_rose" 0.042] ["Bramble" 0.419] ["Ragwort" 0.003] ["Hedge_woundwort" 0.038] ["Dandelion" 0.01] ["Red_clover" 0.005] ["White_clover" 0.083] ["Tufted_vetch" 0.002] ["Common_vetch" 0.038]]  "no info" 
142 "Woodland" 35 242 179 1875 1875 0.2 1.875 1.5 0 0 5 4 2.5 [["Bugle" 0.298] ["Burdock" 0.104] ["Common_knapweed" 0.008] ["Rosebay_willowherb" 0.02] ["Marsh_thistle" 0.023] ["Spear_thistle" 0.007] ["Hawthorn" 2.733] ["Foxglove" 0.02] ["Ground_ivy" 0.102] ["Bluebell" 0.599] ["St_Johns_wort" 0.01] ["Field_scabious" 0.004] ["White_dead_nettle" 0.008] ["Red_dead_nettle" 0.025] ["Birdsfoot_trefoil" 0.036] ["Selfheal" 0.08] ["Blackthorn" 0.333] ["Buttercup" 0.724] ["Dog_rose" 0.042] ["Bramble" 0.419] ["Ragwort" 0.003] ["Hedge_woundwort" 0.038] ["Dandelion" 0.01] ["Red_clover" 0.005] ["White_clover" 0.083] ["Tufted_vetch" 0.002] ["Common_vetch" 0.038]]  "no info" 
143 "Scrub" 125 51.333 177.333 1875 1875 0.2 1.875 1.5 0 0 5 4 2.5 [["Bugle" 0.509] ["Burdock" 0.05] ["Oilseed_rape" 0.018] ["Giant_bindweed" 0.032] ["Common_knapweed" 0.56] ["Greater_knapweed" 0.029] ["Rosebay_willowherb" 0.043] ["Marsh_thistle" 0.016] ["Spear_thistle" 0.006] ["Hawthorn" 0.601] ["Foxglove" 0.086] ["Wild_teasel" 0.037] ["Vipers_bugloss" 0.5] ["Ground_ivy" 0.095] ["Bluebell" 0.256] ["St_Johns_wort" 0.011] ["Field_scabious" 0.023] ["White_dead_nettle" 0.171] ["Red_dead_nettle" 0.028] ["Birdsfoot_trefoil" 0.215] ["Selfheal" 0.06] ["Blackthorn" 1.292] ["Buttercup" 0.792] ["Dog_rose" 0.055] ["Bramble" 0.211] ["Average_Willow" 1.208] ["Ragwort" 0.063] ["Hedge_woundwort" 0.287] ["Dandelion" 0.113] ["Red_clover" 0.046] ["White_clover" 0.76] ["Tufted_vetch" 0.026] ["Common_vetch" 0.011]]  "no info" 
144 "Woodland" 35 87 178 625 625 0.2 0.625 1.5 0 0 5 4 2.5 [["Bugle" 0.298] ["Burdock" 0.104] ["Common_knapweed" 0.008] ["Rosebay_willowherb" 0.02] ["Marsh_thistle" 0.023] ["Spear_thistle" 0.007] ["Hawthorn" 2.733] ["Foxglove" 0.02] ["Ground_ivy" 0.102] ["Bluebell" 0.599] ["St_Johns_wort" 0.01] ["Field_scabious" 0.004] ["White_dead_nettle" 0.008] ["Red_dead_nettle" 0.025] ["Birdsfoot_trefoil" 0.036] ["Selfheal" 0.08] ["Blackthorn" 0.333] ["Buttercup" 0.724] ["Dog_rose" 0.042] ["Bramble" 0.419] ["Ragwort" 0.003] ["Hedge_woundwort" 0.038] ["Dandelion" 0.01] ["Red_clover" 0.005] ["White_clover" 0.083] ["Tufted_vetch" 0.002] ["Common_vetch" 0.038]]  "no info" 
145 "Hedgerow" 105 94 177.5 1250 1250 0.2 1.25 1.5 271 360 5 4 2.5 [["Bugle" 0.119] ["Burdock" 0.005] ["Oilseed_rape" 0.052] ["Giant_bindweed" 0.047] ["Common_knapweed" 0.22] ["Rosebay_willowherb" 0.127] ["Marsh_thistle" 0.004] ["Spear_thistle" 0.008] ["Hawthorn" 0.44] ["Foxglove" 0.065] ["Wild_teasel" 0.023] ["Ground_ivy" 0.063] ["Bluebell" 0.057] ["St_Johns_wort" 0.002] ["Field_scabious" 0.008] ["White_dead_nettle" 0.135] ["Red_dead_nettle" 0.1] ["Birdsfoot_trefoil" 0.037] ["Selfheal" 0.038] ["Blackthorn" 0.931] ["Buttercup" 0.381] ["Dog_rose" 0.182] ["Bramble" 0.162] ["Average_Willow" 1.275] ["Ragwort" 0.017] ["Hedge_woundwort" 0.043] ["Comfry" 0.042] ["Dandelion" 0.11] ["Red_clover" 0.046] ["White_clover" 0.395] ["Tufted_vetch" 0.046] ["Common_vetch" 0.132]]  "no info" 
146 "Woodland" 35 160.12 174.52 15625 15625 0.2 15.625 1.5 0 0 5 4 2.5 [["Bugle" 0.298] ["Burdock" 0.104] ["Common_knapweed" 0.008] ["Rosebay_willowherb" 0.02] ["Marsh_thistle" 0.023] ["Spear_thistle" 0.007] ["Hawthorn" 2.733] ["Foxglove" 0.02] ["Ground_ivy" 0.102] ["Bluebell" 0.599] ["St_Johns_wort" 0.01] ["Field_scabious" 0.004] ["White_dead_nettle" 0.008] ["Red_dead_nettle" 0.025] ["Birdsfoot_trefoil" 0.036] ["Selfheal" 0.08] ["Blackthorn" 0.333] ["Buttercup" 0.724] ["Dog_rose" 0.042] ["Bramble" 0.419] ["Ragwort" 0.003] ["Hedge_woundwort" 0.038] ["Dandelion" 0.01] ["Red_clover" 0.005] ["White_clover" 0.083] ["Tufted_vetch" 0.002] ["Common_vetch" 0.038]]  "no info" 
147 "Hedgerow" 105 187 178 625 625 0.2 0.625 1.5 271 360 5 4 2.5 [["Bugle" 0.119] ["Burdock" 0.005] ["Oilseed_rape" 0.052] ["Giant_bindweed" 0.047] ["Common_knapweed" 0.22] ["Rosebay_willowherb" 0.127] ["Marsh_thistle" 0.004] ["Spear_thistle" 0.008] ["Hawthorn" 0.44] ["Foxglove" 0.065] ["Wild_teasel" 0.023] ["Ground_ivy" 0.063] ["Bluebell" 0.057] ["St_Johns_wort" 0.002] ["Field_scabious" 0.008] ["White_dead_nettle" 0.135] ["Red_dead_nettle" 0.1] ["Birdsfoot_trefoil" 0.037] ["Selfheal" 0.038] ["Blackthorn" 0.931] ["Buttercup" 0.381] ["Dog_rose" 0.182] ["Bramble" 0.162] ["Average_Willow" 1.275] ["Ragwort" 0.017] ["Hedge_woundwort" 0.043] ["Comfry" 0.042] ["Dandelion" 0.11] ["Red_clover" 0.046] ["White_clover" 0.395] ["Tufted_vetch" 0.046] ["Common_vetch" 0.132]]  "no info" 
148 "Woodland" 35 194.667 176.833 3750 3750 0.2 3.75 1.5 0 0 5 4 2.5 [["Bugle" 0.298] ["Burdock" 0.104] ["Common_knapweed" 0.008] ["Rosebay_willowherb" 0.02] ["Marsh_thistle" 0.023] ["Spear_thistle" 0.007] ["Hawthorn" 2.733] ["Foxglove" 0.02] ["Ground_ivy" 0.102] ["Bluebell" 0.599] ["St_Johns_wort" 0.01] ["Field_scabious" 0.004] ["White_dead_nettle" 0.008] ["Red_dead_nettle" 0.025] ["Birdsfoot_trefoil" 0.036] ["Selfheal" 0.08] ["Blackthorn" 0.333] ["Buttercup" 0.724] ["Dog_rose" 0.042] ["Bramble" 0.419] ["Ragwort" 0.003] ["Hedge_woundwort" 0.038] ["Dandelion" 0.01] ["Red_clover" 0.005] ["White_clover" 0.083] ["Tufted_vetch" 0.002] ["Common_vetch" 0.038]]  "no info" 
149 "Hedgerow" 105 208 178 625 625 0.2 0.625 1.5 271 360 5 4 2.5 [["Bugle" 0.119] ["Burdock" 0.005] ["Oilseed_rape" 0.052] ["Giant_bindweed" 0.047] ["Common_knapweed" 0.22] ["Rosebay_willowherb" 0.127] ["Marsh_thistle" 0.004] ["Spear_thistle" 0.008] ["Hawthorn" 0.44] ["Foxglove" 0.065] ["Wild_teasel" 0.023] ["Ground_ivy" 0.063] ["Bluebell" 0.057] ["St_Johns_wort" 0.002] ["Field_scabious" 0.008] ["White_dead_nettle" 0.135] ["Red_dead_nettle" 0.1] ["Birdsfoot_trefoil" 0.037] ["Selfheal" 0.038] ["Blackthorn" 0.931] ["Buttercup" 0.381] ["Dog_rose" 0.182] ["Bramble" 0.162] ["Average_Willow" 1.275] ["Ragwort" 0.017] ["Hedge_woundwort" 0.043] ["Comfry" 0.042] ["Dandelion" 0.11] ["Red_clover" 0.046] ["White_clover" 0.395] ["Tufted_vetch" 0.046] ["Common_vetch" 0.132]]  "no info" 
150 "Scrub" 125 237.5 177.5 1250 1250 0.2 1.25 1.5 0 0 5 4 2.5 [["Bugle" 0.509] ["Burdock" 0.05] ["Oilseed_rape" 0.018] ["Giant_bindweed" 0.032] ["Common_knapweed" 0.56] ["Greater_knapweed" 0.029] ["Rosebay_willowherb" 0.043] ["Marsh_thistle" 0.016] ["Spear_thistle" 0.006] ["Hawthorn" 0.601] ["Foxglove" 0.086] ["Wild_teasel" 0.037] ["Vipers_bugloss" 0.5] ["Ground_ivy" 0.095] ["Bluebell" 0.256] ["St_Johns_wort" 0.011] ["Field_scabious" 0.023] ["White_dead_nettle" 0.171] ["Red_dead_nettle" 0.028] ["Birdsfoot_trefoil" 0.215] ["Selfheal" 0.06] ["Blackthorn" 1.292] ["Buttercup" 0.792] ["Dog_rose" 0.055] ["Bramble" 0.211] ["Average_Willow" 1.208] ["Ragwort" 0.063] ["Hedge_woundwort" 0.287] ["Dandelion" 0.113] ["Red_clover" 0.046] ["White_clover" 0.76] ["Tufted_vetch" 0.026] ["Common_vetch" 0.011]]  "no info" 
151 "Woodland" 35 66.917 172.5 7500 7500 0.2 7.5 1.5 0 0 5 4 2.5 [["Bugle" 0.298] ["Burdock" 0.104] ["Common_knapweed" 0.008] ["Rosebay_willowherb" 0.02] ["Marsh_thistle" 0.023] ["Spear_thistle" 0.007] ["Hawthorn" 2.733] ["Foxglove" 0.02] ["Ground_ivy" 0.102] ["Bluebell" 0.599] ["St_Johns_wort" 0.01] ["Field_scabious" 0.004] ["White_dead_nettle" 0.008] ["Red_dead_nettle" 0.025] ["Birdsfoot_trefoil" 0.036] ["Selfheal" 0.08] ["Blackthorn" 0.333] ["Buttercup" 0.724] ["Dog_rose" 0.042] ["Bramble" 0.419] ["Ragwort" 0.003] ["Hedge_woundwort" 0.038] ["Dandelion" 0.01] ["Red_clover" 0.005] ["White_clover" 0.083] ["Tufted_vetch" 0.002] ["Common_vetch" 0.038]]  "no info" 
152 "Scrub" 125 176 177 625 625 0.2 0.625 1.5 0 0 5 4 2.5 [["Bugle" 0.509] ["Burdock" 0.05] ["Oilseed_rape" 0.018] ["Giant_bindweed" 0.032] ["Common_knapweed" 0.56] ["Greater_knapweed" 0.029] ["Rosebay_willowherb" 0.043] ["Marsh_thistle" 0.016] ["Spear_thistle" 0.006] ["Hawthorn" 0.601] ["Foxglove" 0.086] ["Wild_teasel" 0.037] ["Vipers_bugloss" 0.5] ["Ground_ivy" 0.095] ["Bluebell" 0.256] ["St_Johns_wort" 0.011] ["Field_scabious" 0.023] ["White_dead_nettle" 0.171] ["Red_dead_nettle" 0.028] ["Birdsfoot_trefoil" 0.215] ["Selfheal" 0.06] ["Blackthorn" 1.292] ["Buttercup" 0.792] ["Dog_rose" 0.055] ["Bramble" 0.211] ["Average_Willow" 1.208] ["Ragwort" 0.063] ["Hedge_woundwort" 0.287] ["Dandelion" 0.113] ["Red_clover" 0.046] ["White_clover" 0.76] ["Tufted_vetch" 0.026] ["Common_vetch" 0.011]]  "no info" 
153 "Woodland" 35 85 175.5 1250 1250 0.2 1.25 1.5 0 0 5 4 2.5 [["Bugle" 0.298] ["Burdock" 0.104] ["Common_knapweed" 0.008] ["Rosebay_willowherb" 0.02] ["Marsh_thistle" 0.023] ["Spear_thistle" 0.007] ["Hawthorn" 2.733] ["Foxglove" 0.02] ["Ground_ivy" 0.102] ["Bluebell" 0.599] ["St_Johns_wort" 0.01] ["Field_scabious" 0.004] ["White_dead_nettle" 0.008] ["Red_dead_nettle" 0.025] ["Birdsfoot_trefoil" 0.036] ["Selfheal" 0.08] ["Blackthorn" 0.333] ["Buttercup" 0.724] ["Dog_rose" 0.042] ["Bramble" 0.419] ["Ragwort" 0.003] ["Hedge_woundwort" 0.038] ["Dandelion" 0.01] ["Red_clover" 0.005] ["White_clover" 0.083] ["Tufted_vetch" 0.002] ["Common_vetch" 0.038]]  "no info" 
154 "Hedgerow" 105 102 176 625 625 0.2 0.625 1.5 271 360 5 4 2.5 [["Bugle" 0.119] ["Burdock" 0.005] ["Oilseed_rape" 0.052] ["Giant_bindweed" 0.047] ["Common_knapweed" 0.22] ["Rosebay_willowherb" 0.127] ["Marsh_thistle" 0.004] ["Spear_thistle" 0.008] ["Hawthorn" 0.44] ["Foxglove" 0.065] ["Wild_teasel" 0.023] ["Ground_ivy" 0.063] ["Bluebell" 0.057] ["St_Johns_wort" 0.002] ["Field_scabious" 0.008] ["White_dead_nettle" 0.135] ["Red_dead_nettle" 0.1] ["Birdsfoot_trefoil" 0.037] ["Selfheal" 0.038] ["Blackthorn" 0.931] ["Buttercup" 0.381] ["Dog_rose" 0.182] ["Bramble" 0.162] ["Average_Willow" 1.275] ["Ragwort" 0.017] ["Hedge_woundwort" 0.043] ["Comfry" 0.042] ["Dandelion" 0.11] ["Red_clover" 0.046] ["White_clover" 0.395] ["Tufted_vetch" 0.046] ["Common_vetch" 0.132]]  "no info" 
155 "Hedgerow" 105 110 176 625 625 0.2 0.625 1.5 271 360 5 4 2.5 [["Bugle" 0.119] ["Burdock" 0.005] ["Oilseed_rape" 0.052] ["Giant_bindweed" 0.047] ["Common_knapweed" 0.22] ["Rosebay_willowherb" 0.127] ["Marsh_thistle" 0.004] ["Spear_thistle" 0.008] ["Hawthorn" 0.44] ["Foxglove" 0.065] ["Wild_teasel" 0.023] ["Ground_ivy" 0.063] ["Bluebell" 0.057] ["St_Johns_wort" 0.002] ["Field_scabious" 0.008] ["White_dead_nettle" 0.135] ["Red_dead_nettle" 0.1] ["Birdsfoot_trefoil" 0.037] ["Selfheal" 0.038] ["Blackthorn" 0.931] ["Buttercup" 0.381] ["Dog_rose" 0.182] ["Bramble" 0.162] ["Average_Willow" 1.275] ["Ragwort" 0.017] ["Hedge_woundwort" 0.043] ["Comfry" 0.042] ["Dandelion" 0.11] ["Red_clover" 0.046] ["White_clover" 0.395] ["Tufted_vetch" 0.046] ["Common_vetch" 0.132]]  "no info" 
156 "Hedgerow" 105 118 176 625 625 0.2 0.625 1.5 271 360 5 4 2.5 [["Bugle" 0.119] ["Burdock" 0.005] ["Oilseed_rape" 0.052] ["Giant_bindweed" 0.047] ["Common_knapweed" 0.22] ["Rosebay_willowherb" 0.127] ["Marsh_thistle" 0.004] ["Spear_thistle" 0.008] ["Hawthorn" 0.44] ["Foxglove" 0.065] ["Wild_teasel" 0.023] ["Ground_ivy" 0.063] ["Bluebell" 0.057] ["St_Johns_wort" 0.002] ["Field_scabious" 0.008] ["White_dead_nettle" 0.135] ["Red_dead_nettle" 0.1] ["Birdsfoot_trefoil" 0.037] ["Selfheal" 0.038] ["Blackthorn" 0.931] ["Buttercup" 0.381] ["Dog_rose" 0.182] ["Bramble" 0.162] ["Average_Willow" 1.275] ["Ragwort" 0.017] ["Hedge_woundwort" 0.043] ["Comfry" 0.042] ["Dandelion" 0.11] ["Red_clover" 0.046] ["White_clover" 0.395] ["Tufted_vetch" 0.046] ["Common_vetch" 0.132]]  "no info" 
157 "Hedgerow" 105 130 176 625 625 0.2 0.625 1.5 271 360 5 4 2.5 [["Bugle" 0.119] ["Burdock" 0.005] ["Oilseed_rape" 0.052] ["Giant_bindweed" 0.047] ["Common_knapweed" 0.22] ["Rosebay_willowherb" 0.127] ["Marsh_thistle" 0.004] ["Spear_thistle" 0.008] ["Hawthorn" 0.44] ["Foxglove" 0.065] ["Wild_teasel" 0.023] ["Ground_ivy" 0.063] ["Bluebell" 0.057] ["St_Johns_wort" 0.002] ["Field_scabious" 0.008] ["White_dead_nettle" 0.135] ["Red_dead_nettle" 0.1] ["Birdsfoot_trefoil" 0.037] ["Selfheal" 0.038] ["Blackthorn" 0.931] ["Buttercup" 0.381] ["Dog_rose" 0.182] ["Bramble" 0.162] ["Average_Willow" 1.275] ["Ragwort" 0.017] ["Hedge_woundwort" 0.043] ["Comfry" 0.042] ["Dandelion" 0.11] ["Red_clover" 0.046] ["White_clover" 0.395] ["Tufted_vetch" 0.046] ["Common_vetch" 0.132]]  "no info" 
158 "Hedgerow" 105 189 176 625 625 0.2 0.625 1.5 271 360 5 4 2.5 [["Bugle" 0.119] ["Burdock" 0.005] ["Oilseed_rape" 0.052] ["Giant_bindweed" 0.047] ["Common_knapweed" 0.22] ["Rosebay_willowherb" 0.127] ["Marsh_thistle" 0.004] ["Spear_thistle" 0.008] ["Hawthorn" 0.44] ["Foxglove" 0.065] ["Wild_teasel" 0.023] ["Ground_ivy" 0.063] ["Bluebell" 0.057] ["St_Johns_wort" 0.002] ["Field_scabious" 0.008] ["White_dead_nettle" 0.135] ["Red_dead_nettle" 0.1] ["Birdsfoot_trefoil" 0.037] ["Selfheal" 0.038] ["Blackthorn" 0.931] ["Buttercup" 0.381] ["Dog_rose" 0.182] ["Bramble" 0.162] ["Average_Willow" 1.275] ["Ragwort" 0.017] ["Hedge_woundwort" 0.043] ["Comfry" 0.042] ["Dandelion" 0.11] ["Red_clover" 0.046] ["White_clover" 0.395] ["Tufted_vetch" 0.046] ["Common_vetch" 0.132]]  "no info" 
159 "Woodland" 35 72 175 625 625 0.2 0.625 1.5 0 0 5 4 2.5 [["Bugle" 0.298] ["Burdock" 0.104] ["Common_knapweed" 0.008] ["Rosebay_willowherb" 0.02] ["Marsh_thistle" 0.023] ["Spear_thistle" 0.007] ["Hawthorn" 2.733] ["Foxglove" 0.02] ["Ground_ivy" 0.102] ["Bluebell" 0.599] ["St_Johns_wort" 0.01] ["Field_scabious" 0.004] ["White_dead_nettle" 0.008] ["Red_dead_nettle" 0.025] ["Birdsfoot_trefoil" 0.036] ["Selfheal" 0.08] ["Blackthorn" 0.333] ["Buttercup" 0.724] ["Dog_rose" 0.042] ["Bramble" 0.419] ["Ragwort" 0.003] ["Hedge_woundwort" 0.038] ["Dandelion" 0.01] ["Red_clover" 0.005] ["White_clover" 0.083] ["Tufted_vetch" 0.002] ["Common_vetch" 0.038]]  "no info" 
160 "Scrub" 125 73 175 625 625 0.2 0.625 1.5 0 0 5 4 2.5 [["Bugle" 0.509] ["Burdock" 0.05] ["Oilseed_rape" 0.018] ["Giant_bindweed" 0.032] ["Common_knapweed" 0.56] ["Greater_knapweed" 0.029] ["Rosebay_willowherb" 0.043] ["Marsh_thistle" 0.016] ["Spear_thistle" 0.006] ["Hawthorn" 0.601] ["Foxglove" 0.086] ["Wild_teasel" 0.037] ["Vipers_bugloss" 0.5] ["Ground_ivy" 0.095] ["Bluebell" 0.256] ["St_Johns_wort" 0.011] ["Field_scabious" 0.023] ["White_dead_nettle" 0.171] ["Red_dead_nettle" 0.028] ["Birdsfoot_trefoil" 0.215] ["Selfheal" 0.06] ["Blackthorn" 1.292] ["Buttercup" 0.792] ["Dog_rose" 0.055] ["Bramble" 0.211] ["Average_Willow" 1.208] ["Ragwort" 0.063] ["Hedge_woundwort" 0.287] ["Dandelion" 0.113] ["Red_clover" 0.046] ["White_clover" 0.76] ["Tufted_vetch" 0.026] ["Common_vetch" 0.011]]  "no info" 
161 "Scrub" 125 77.8 174.4 3125 3125 0.2 3.125 1.5 0 0 5 4 2.5 [["Bugle" 0.509] ["Burdock" 0.05] ["Oilseed_rape" 0.018] ["Giant_bindweed" 0.032] ["Common_knapweed" 0.56] ["Greater_knapweed" 0.029] ["Rosebay_willowherb" 0.043] ["Marsh_thistle" 0.016] ["Spear_thistle" 0.006] ["Hawthorn" 0.601] ["Foxglove" 0.086] ["Wild_teasel" 0.037] ["Vipers_bugloss" 0.5] ["Ground_ivy" 0.095] ["Bluebell" 0.256] ["St_Johns_wort" 0.011] ["Field_scabious" 0.023] ["White_dead_nettle" 0.171] ["Red_dead_nettle" 0.028] ["Birdsfoot_trefoil" 0.215] ["Selfheal" 0.06] ["Blackthorn" 1.292] ["Buttercup" 0.792] ["Dog_rose" 0.055] ["Bramble" 0.211] ["Average_Willow" 1.208] ["Ragwort" 0.063] ["Hedge_woundwort" 0.287] ["Dandelion" 0.113] ["Red_clover" 0.046] ["White_clover" 0.76] ["Tufted_vetch" 0.026] ["Common_vetch" 0.011]]  "no info" 
162 "Crop_Maize" 55 98.828 169.129 58125 43710 0.2 0 0 197 210 5 4 2.5 [["Crop_Maize" 42.5]]  "no info" 
163 "Hedgerow" 105 115 175 625 625 0.2 0.625 1.5 271 360 5 4 2.5 [["Bugle" 0.119] ["Burdock" 0.005] ["Oilseed_rape" 0.052] ["Giant_bindweed" 0.047] ["Common_knapweed" 0.22] ["Rosebay_willowherb" 0.127] ["Marsh_thistle" 0.004] ["Spear_thistle" 0.008] ["Hawthorn" 0.44] ["Foxglove" 0.065] ["Wild_teasel" 0.023] ["Ground_ivy" 0.063] ["Bluebell" 0.057] ["St_Johns_wort" 0.002] ["Field_scabious" 0.008] ["White_dead_nettle" 0.135] ["Red_dead_nettle" 0.1] ["Birdsfoot_trefoil" 0.037] ["Selfheal" 0.038] ["Blackthorn" 0.931] ["Buttercup" 0.381] ["Dog_rose" 0.182] ["Bramble" 0.162] ["Average_Willow" 1.275] ["Ragwort" 0.017] ["Hedge_woundwort" 0.043] ["Comfry" 0.042] ["Dandelion" 0.11] ["Red_clover" 0.046] ["White_clover" 0.395] ["Tufted_vetch" 0.046] ["Common_vetch" 0.132]]  "no info" 
164 "Hedgerow" 105 135.333 174.333 1875 1875 0.2 1.875 1.5 271 360 5 4 2.5 [["Bugle" 0.119] ["Burdock" 0.005] ["Oilseed_rape" 0.052] ["Giant_bindweed" 0.047] ["Common_knapweed" 0.22] ["Rosebay_willowherb" 0.127] ["Marsh_thistle" 0.004] ["Spear_thistle" 0.008] ["Hawthorn" 0.44] ["Foxglove" 0.065] ["Wild_teasel" 0.023] ["Ground_ivy" 0.063] ["Bluebell" 0.057] ["St_Johns_wort" 0.002] ["Field_scabious" 0.008] ["White_dead_nettle" 0.135] ["Red_dead_nettle" 0.1] ["Birdsfoot_trefoil" 0.037] ["Selfheal" 0.038] ["Blackthorn" 0.931] ["Buttercup" 0.381] ["Dog_rose" 0.182] ["Bramble" 0.162] ["Average_Willow" 1.275] ["Ragwort" 0.017] ["Hedge_woundwort" 0.043] ["Comfry" 0.042] ["Dandelion" 0.11] ["Red_clover" 0.046] ["White_clover" 0.395] ["Tufted_vetch" 0.046] ["Common_vetch" 0.132]]  "no info" 
165 "Scrub" 125 231.161 169.982 35000 35000 0.2 35 1.5 0 0 5 4 2.5 [["Bugle" 0.509] ["Burdock" 0.05] ["Oilseed_rape" 0.018] ["Giant_bindweed" 0.032] ["Common_knapweed" 0.56] ["Greater_knapweed" 0.029] ["Rosebay_willowherb" 0.043] ["Marsh_thistle" 0.016] ["Spear_thistle" 0.006] ["Hawthorn" 0.601] ["Foxglove" 0.086] ["Wild_teasel" 0.037] ["Vipers_bugloss" 0.5] ["Ground_ivy" 0.095] ["Bluebell" 0.256] ["St_Johns_wort" 0.011] ["Field_scabious" 0.023] ["White_dead_nettle" 0.171] ["Red_dead_nettle" 0.028] ["Birdsfoot_trefoil" 0.215] ["Selfheal" 0.06] ["Blackthorn" 1.292] ["Buttercup" 0.792] ["Dog_rose" 0.055] ["Bramble" 0.211] ["Average_Willow" 1.208] ["Ragwort" 0.063] ["Hedge_woundwort" 0.287] ["Dandelion" 0.113] ["Red_clover" 0.046] ["White_clover" 0.76] ["Tufted_vetch" 0.026] ["Common_vetch" 0.011]]  "no info" 
166 "Scrub" 125 67 174 625 625 0.2 0.625 1.5 0 0 5 4 2.5 [["Bugle" 0.509] ["Burdock" 0.05] ["Oilseed_rape" 0.018] ["Giant_bindweed" 0.032] ["Common_knapweed" 0.56] ["Greater_knapweed" 0.029] ["Rosebay_willowherb" 0.043] ["Marsh_thistle" 0.016] ["Spear_thistle" 0.006] ["Hawthorn" 0.601] ["Foxglove" 0.086] ["Wild_teasel" 0.037] ["Vipers_bugloss" 0.5] ["Ground_ivy" 0.095] ["Bluebell" 0.256] ["St_Johns_wort" 0.011] ["Field_scabious" 0.023] ["White_dead_nettle" 0.171] ["Red_dead_nettle" 0.028] ["Birdsfoot_trefoil" 0.215] ["Selfheal" 0.06] ["Blackthorn" 1.292] ["Buttercup" 0.792] ["Dog_rose" 0.055] ["Bramble" 0.211] ["Average_Willow" 1.208] ["Ragwort" 0.063] ["Hedge_woundwort" 0.287] ["Dandelion" 0.113] ["Red_clover" 0.046] ["White_clover" 0.76] ["Tufted_vetch" 0.026] ["Common_vetch" 0.011]]  "no info" 
167 "Grassland" 135 80 174 625 625 0.2 0.625 1.5 0 0 5 4 2.5 [["Bugle" 0.028] ["Burdock" 0.017] ["Common_knapweed" 0.011] ["Spear_thistle" 0.005] ["Hawthorn" 0.617] ["Ground_ivy" 0.059] ["Bluebell" 0.487] ["Field_scabious" 0.017] ["White_dead_nettle" 0.025] ["Red_dead_nettle" 0.026] ["Birdsfoot_trefoil" 0.352] ["Selfheal" 0.113] ["Blackthorn" 0.225] ["Buttercup" 2.161] ["Bramble" 0.017] ["Ragwort" 0.023] ["Hedge_woundwort" 0.004] ["Dandelion" 0.121] ["Red_clover" 0.253] ["White_clover" 1.667] ["Tufted_vetch" 0.117] ["Common_vetch" 0.034]]  "no info" 
168 "Crop_Maize" 55 84.117 169.83 58750 44180 0.2 0 0 197 210 5 4 2.5 [["Crop_Maize" 42.5]]  "no info" 
169 "Scrub" 125 123.5 174 2500 2500 0.2 2.5 1.5 0 0 5 4 2.5 [["Bugle" 0.509] ["Burdock" 0.05] ["Oilseed_rape" 0.018] ["Giant_bindweed" 0.032] ["Common_knapweed" 0.56] ["Greater_knapweed" 0.029] ["Rosebay_willowherb" 0.043] ["Marsh_thistle" 0.016] ["Spear_thistle" 0.006] ["Hawthorn" 0.601] ["Foxglove" 0.086] ["Wild_teasel" 0.037] ["Vipers_bugloss" 0.5] ["Ground_ivy" 0.095] ["Bluebell" 0.256] ["St_Johns_wort" 0.011] ["Field_scabious" 0.023] ["White_dead_nettle" 0.171] ["Red_dead_nettle" 0.028] ["Birdsfoot_trefoil" 0.215] ["Selfheal" 0.06] ["Blackthorn" 1.292] ["Buttercup" 0.792] ["Dog_rose" 0.055] ["Bramble" 0.211] ["Average_Willow" 1.208] ["Ragwort" 0.063] ["Hedge_woundwort" 0.287] ["Dandelion" 0.113] ["Red_clover" 0.046] ["White_clover" 0.76] ["Tufted_vetch" 0.026] ["Common_vetch" 0.011]]  "no info" 
170 "Woodland" 35 153.667 172.5 3750 3750 0.2 3.75 1.5 0 0 5 4 2.5 [["Bugle" 0.298] ["Burdock" 0.104] ["Common_knapweed" 0.008] ["Rosebay_willowherb" 0.02] ["Marsh_thistle" 0.023] ["Spear_thistle" 0.007] ["Hawthorn" 2.733] ["Foxglove" 0.02] ["Ground_ivy" 0.102] ["Bluebell" 0.599] ["St_Johns_wort" 0.01] ["Field_scabious" 0.004] ["White_dead_nettle" 0.008] ["Red_dead_nettle" 0.025] ["Birdsfoot_trefoil" 0.036] ["Selfheal" 0.08] ["Blackthorn" 0.333] ["Buttercup" 0.724] ["Dog_rose" 0.042] ["Bramble" 0.419] ["Ragwort" 0.003] ["Hedge_woundwort" 0.038] ["Dandelion" 0.01] ["Red_clover" 0.005] ["White_clover" 0.083] ["Tufted_vetch" 0.002] ["Common_vetch" 0.038]]  "no info" 
171 "Hedgerow" 105 188 174 625 625 0.2 0.625 1.5 271 360 5 4 2.5 [["Bugle" 0.119] ["Burdock" 0.005] ["Oilseed_rape" 0.052] ["Giant_bindweed" 0.047] ["Common_knapweed" 0.22] ["Rosebay_willowherb" 0.127] ["Marsh_thistle" 0.004] ["Spear_thistle" 0.008] ["Hawthorn" 0.44] ["Foxglove" 0.065] ["Wild_teasel" 0.023] ["Ground_ivy" 0.063] ["Bluebell" 0.057] ["St_Johns_wort" 0.002] ["Field_scabious" 0.008] ["White_dead_nettle" 0.135] ["Red_dead_nettle" 0.1] ["Birdsfoot_trefoil" 0.037] ["Selfheal" 0.038] ["Blackthorn" 0.931] ["Buttercup" 0.381] ["Dog_rose" 0.182] ["Bramble" 0.162] ["Average_Willow" 1.275] ["Ragwort" 0.017] ["Hedge_woundwort" 0.043] ["Comfry" 0.042] ["Dandelion" 0.11] ["Red_clover" 0.046] ["White_clover" 0.395] ["Tufted_vetch" 0.046] ["Common_vetch" 0.132]]  "no info" 
172 "Hedgerow" 105 52 173 625 625 0.2 0.625 1.5 271 360 5 4 2.5 [["Bugle" 0.119] ["Burdock" 0.005] ["Oilseed_rape" 0.052] ["Giant_bindweed" 0.047] ["Common_knapweed" 0.22] ["Rosebay_willowherb" 0.127] ["Marsh_thistle" 0.004] ["Spear_thistle" 0.008] ["Hawthorn" 0.44] ["Foxglove" 0.065] ["Wild_teasel" 0.023] ["Ground_ivy" 0.063] ["Bluebell" 0.057] ["St_Johns_wort" 0.002] ["Field_scabious" 0.008] ["White_dead_nettle" 0.135] ["Red_dead_nettle" 0.1] ["Birdsfoot_trefoil" 0.037] ["Selfheal" 0.038] ["Blackthorn" 0.931] ["Buttercup" 0.381] ["Dog_rose" 0.182] ["Bramble" 0.162] ["Average_Willow" 1.275] ["Ragwort" 0.017] ["Hedge_woundwort" 0.043] ["Comfry" 0.042] ["Dandelion" 0.11] ["Red_clover" 0.046] ["White_clover" 0.395] ["Tufted_vetch" 0.046] ["Common_vetch" 0.132]]  "no info" 
173 "Grassland" 135 78 173 625 625 0.2 0.625 1.5 0 0 5 4 2.5 [["Bugle" 0.028] ["Burdock" 0.017] ["Common_knapweed" 0.011] ["Spear_thistle" 0.005] ["Hawthorn" 0.617] ["Ground_ivy" 0.059] ["Bluebell" 0.487] ["Field_scabious" 0.017] ["White_dead_nettle" 0.025] ["Red_dead_nettle" 0.026] ["Birdsfoot_trefoil" 0.352] ["Selfheal" 0.113] ["Blackthorn" 0.225] ["Buttercup" 2.161] ["Bramble" 0.017] ["Ragwort" 0.023] ["Hedge_woundwort" 0.004] ["Dandelion" 0.121] ["Red_clover" 0.253] ["White_clover" 1.667] ["Tufted_vetch" 0.117] ["Common_vetch" 0.034]]  "no info" 
174 "Hedgerow" 105 101 173 625 625 0.2 0.625 1.5 271 360 5 4 2.5 [["Bugle" 0.119] ["Burdock" 0.005] ["Oilseed_rape" 0.052] ["Giant_bindweed" 0.047] ["Common_knapweed" 0.22] ["Rosebay_willowherb" 0.127] ["Marsh_thistle" 0.004] ["Spear_thistle" 0.008] ["Hawthorn" 0.44] ["Foxglove" 0.065] ["Wild_teasel" 0.023] ["Ground_ivy" 0.063] ["Bluebell" 0.057] ["St_Johns_wort" 0.002] ["Field_scabious" 0.008] ["White_dead_nettle" 0.135] ["Red_dead_nettle" 0.1] ["Birdsfoot_trefoil" 0.037] ["Selfheal" 0.038] ["Blackthorn" 0.931] ["Buttercup" 0.381] ["Dog_rose" 0.182] ["Bramble" 0.162] ["Average_Willow" 1.275] ["Ragwort" 0.017] ["Hedge_woundwort" 0.043] ["Comfry" 0.042] ["Dandelion" 0.11] ["Red_clover" 0.046] ["White_clover" 0.395] ["Tufted_vetch" 0.046] ["Common_vetch" 0.132]]  "no info" 
175 "Hedgerow" 105 110 173 625 625 0.2 0.625 1.5 271 360 5 4 2.5 [["Bugle" 0.119] ["Burdock" 0.005] ["Oilseed_rape" 0.052] ["Giant_bindweed" 0.047] ["Common_knapweed" 0.22] ["Rosebay_willowherb" 0.127] ["Marsh_thistle" 0.004] ["Spear_thistle" 0.008] ["Hawthorn" 0.44] ["Foxglove" 0.065] ["Wild_teasel" 0.023] ["Ground_ivy" 0.063] ["Bluebell" 0.057] ["St_Johns_wort" 0.002] ["Field_scabious" 0.008] ["White_dead_nettle" 0.135] ["Red_dead_nettle" 0.1] ["Birdsfoot_trefoil" 0.037] ["Selfheal" 0.038] ["Blackthorn" 0.931] ["Buttercup" 0.381] ["Dog_rose" 0.182] ["Bramble" 0.162] ["Average_Willow" 1.275] ["Ragwort" 0.017] ["Hedge_woundwort" 0.043] ["Comfry" 0.042] ["Dandelion" 0.11] ["Red_clover" 0.046] ["White_clover" 0.395] ["Tufted_vetch" 0.046] ["Common_vetch" 0.132]]  "no info" 
176 "Woodland" 35 119.905 168.786 26250 26250 0.2 26.25 1.5 0 0 5 4 2.5 [["Bugle" 0.298] ["Burdock" 0.104] ["Common_knapweed" 0.008] ["Rosebay_willowherb" 0.02] ["Marsh_thistle" 0.023] ["Spear_thistle" 0.007] ["Hawthorn" 2.733] ["Foxglove" 0.02] ["Ground_ivy" 0.102] ["Bluebell" 0.599] ["St_Johns_wort" 0.01] ["Field_scabious" 0.004] ["White_dead_nettle" 0.008] ["Red_dead_nettle" 0.025] ["Birdsfoot_trefoil" 0.036] ["Selfheal" 0.08] ["Blackthorn" 0.333] ["Buttercup" 0.724] ["Dog_rose" 0.042] ["Bramble" 0.419] ["Ragwort" 0.003] ["Hedge_woundwort" 0.038] ["Dandelion" 0.01] ["Red_clover" 0.005] ["White_clover" 0.083] ["Tufted_vetch" 0.002] ["Common_vetch" 0.038]]  "no info" 
177 "Hedgerow" 105 185 173 625 625 0.2 0.625 1.5 271 360 5 4 2.5 [["Bugle" 0.119] ["Burdock" 0.005] ["Oilseed_rape" 0.052] ["Giant_bindweed" 0.047] ["Common_knapweed" 0.22] ["Rosebay_willowherb" 0.127] ["Marsh_thistle" 0.004] ["Spear_thistle" 0.008] ["Hawthorn" 0.44] ["Foxglove" 0.065] ["Wild_teasel" 0.023] ["Ground_ivy" 0.063] ["Bluebell" 0.057] ["St_Johns_wort" 0.002] ["Field_scabious" 0.008] ["White_dead_nettle" 0.135] ["Red_dead_nettle" 0.1] ["Birdsfoot_trefoil" 0.037] ["Selfheal" 0.038] ["Blackthorn" 0.931] ["Buttercup" 0.381] ["Dog_rose" 0.182] ["Bramble" 0.162] ["Average_Willow" 1.275] ["Ragwort" 0.017] ["Hedge_woundwort" 0.043] ["Comfry" 0.042] ["Dandelion" 0.11] ["Red_clover" 0.046] ["White_clover" 0.395] ["Tufted_vetch" 0.046] ["Common_vetch" 0.132]]  "no info" 
178 "Hedgerow" 105 105 172 1875 1875 0.2 1.875 1.5 271 360 5 4 2.5 [["Bugle" 0.119] ["Burdock" 0.005] ["Oilseed_rape" 0.052] ["Giant_bindweed" 0.047] ["Common_knapweed" 0.22] ["Rosebay_willowherb" 0.127] ["Marsh_thistle" 0.004] ["Spear_thistle" 0.008] ["Hawthorn" 0.44] ["Foxglove" 0.065] ["Wild_teasel" 0.023] ["Ground_ivy" 0.063] ["Bluebell" 0.057] ["St_Johns_wort" 0.002] ["Field_scabious" 0.008] ["White_dead_nettle" 0.135] ["Red_dead_nettle" 0.1] ["Birdsfoot_trefoil" 0.037] ["Selfheal" 0.038] ["Blackthorn" 0.931] ["Buttercup" 0.381] ["Dog_rose" 0.182] ["Bramble" 0.162] ["Average_Willow" 1.275] ["Ragwort" 0.017] ["Hedge_woundwort" 0.043] ["Comfry" 0.042] ["Dandelion" 0.11] ["Red_clover" 0.046] ["White_clover" 0.395] ["Tufted_vetch" 0.046] ["Common_vetch" 0.132]]  "no info" 
179 "Woodland" 35 162.667 171.333 1875 1875 0.2 1.875 1.5 0 0 5 4 2.5 [["Bugle" 0.298] ["Burdock" 0.104] ["Common_knapweed" 0.008] ["Rosebay_willowherb" 0.02] ["Marsh_thistle" 0.023] ["Spear_thistle" 0.007] ["Hawthorn" 2.733] ["Foxglove" 0.02] ["Ground_ivy" 0.102] ["Bluebell" 0.599] ["St_Johns_wort" 0.01] ["Field_scabious" 0.004] ["White_dead_nettle" 0.008] ["Red_dead_nettle" 0.025] ["Birdsfoot_trefoil" 0.036] ["Selfheal" 0.08] ["Blackthorn" 0.333] ["Buttercup" 0.724] ["Dog_rose" 0.042] ["Bramble" 0.419] ["Ragwort" 0.003] ["Hedge_woundwort" 0.038] ["Dandelion" 0.01] ["Red_clover" 0.005] ["White_clover" 0.083] ["Tufted_vetch" 0.002] ["Common_vetch" 0.038]]  "no info" 
180 "Hedgerow" 105 73 171 625 625 0.2 0.625 1.5 271 360 5 4 2.5 [["Bugle" 0.119] ["Burdock" 0.005] ["Oilseed_rape" 0.052] ["Giant_bindweed" 0.047] ["Common_knapweed" 0.22] ["Rosebay_willowherb" 0.127] ["Marsh_thistle" 0.004] ["Spear_thistle" 0.008] ["Hawthorn" 0.44] ["Foxglove" 0.065] ["Wild_teasel" 0.023] ["Ground_ivy" 0.063] ["Bluebell" 0.057] ["St_Johns_wort" 0.002] ["Field_scabious" 0.008] ["White_dead_nettle" 0.135] ["Red_dead_nettle" 0.1] ["Birdsfoot_trefoil" 0.037] ["Selfheal" 0.038] ["Blackthorn" 0.931] ["Buttercup" 0.381] ["Dog_rose" 0.182] ["Bramble" 0.162] ["Average_Willow" 1.275] ["Ragwort" 0.017] ["Hedge_woundwort" 0.043] ["Comfry" 0.042] ["Dandelion" 0.11] ["Red_clover" 0.046] ["White_clover" 0.395] ["Tufted_vetch" 0.046] ["Common_vetch" 0.132]]  "no info" 
181 "Hedgerow" 105 129 171 625 625 0.2 0.625 1.5 271 360 5 4 2.5 [["Bugle" 0.119] ["Burdock" 0.005] ["Oilseed_rape" 0.052] ["Giant_bindweed" 0.047] ["Common_knapweed" 0.22] ["Rosebay_willowherb" 0.127] ["Marsh_thistle" 0.004] ["Spear_thistle" 0.008] ["Hawthorn" 0.44] ["Foxglove" 0.065] ["Wild_teasel" 0.023] ["Ground_ivy" 0.063] ["Bluebell" 0.057] ["St_Johns_wort" 0.002] ["Field_scabious" 0.008] ["White_dead_nettle" 0.135] ["Red_dead_nettle" 0.1] ["Birdsfoot_trefoil" 0.037] ["Selfheal" 0.038] ["Blackthorn" 0.931] ["Buttercup" 0.381] ["Dog_rose" 0.182] ["Bramble" 0.162] ["Average_Willow" 1.275] ["Ragwort" 0.017] ["Hedge_woundwort" 0.043] ["Comfry" 0.042] ["Dandelion" 0.11] ["Red_clover" 0.046] ["White_clover" 0.395] ["Tufted_vetch" 0.046] ["Common_vetch" 0.132]]  "no info" 
182 "Woodland" 35 139.714 169.714 4375 4375 0.2 4.375 1.5 0 0 5 4 2.5 [["Bugle" 0.298] ["Burdock" 0.104] ["Common_knapweed" 0.008] ["Rosebay_willowherb" 0.02] ["Marsh_thistle" 0.023] ["Spear_thistle" 0.007] ["Hawthorn" 2.733] ["Foxglove" 0.02] ["Ground_ivy" 0.102] ["Bluebell" 0.599] ["St_Johns_wort" 0.01] ["Field_scabious" 0.004] ["White_dead_nettle" 0.008] ["Red_dead_nettle" 0.025] ["Birdsfoot_trefoil" 0.036] ["Selfheal" 0.08] ["Blackthorn" 0.333] ["Buttercup" 0.724] ["Dog_rose" 0.042] ["Bramble" 0.419] ["Ragwort" 0.003] ["Hedge_woundwort" 0.038] ["Dandelion" 0.01] ["Red_clover" 0.005] ["White_clover" 0.083] ["Tufted_vetch" 0.002] ["Common_vetch" 0.038]]  "no info" 
183 "Woodland" 35 227.596 164.404 29375 29375 0.2 29.375 1.5 0 0 5 4 2.5 [["Bugle" 0.298] ["Burdock" 0.104] ["Common_knapweed" 0.008] ["Rosebay_willowherb" 0.02] ["Marsh_thistle" 0.023] ["Spear_thistle" 0.007] ["Hawthorn" 2.733] ["Foxglove" 0.02] ["Ground_ivy" 0.102] ["Bluebell" 0.599] ["St_Johns_wort" 0.01] ["Field_scabious" 0.004] ["White_dead_nettle" 0.008] ["Red_dead_nettle" 0.025] ["Birdsfoot_trefoil" 0.036] ["Selfheal" 0.08] ["Blackthorn" 0.333] ["Buttercup" 0.724] ["Dog_rose" 0.042] ["Bramble" 0.419] ["Ragwort" 0.003] ["Hedge_woundwort" 0.038] ["Dandelion" 0.01] ["Red_clover" 0.005] ["White_clover" 0.083] ["Tufted_vetch" 0.002] ["Common_vetch" 0.038]]  "no info" 
184 "Grassland" 135 142.16 157.896 66250 66250 0.2 66.25 1.5 0 0 5 4 2.5 [["Bugle" 0.028] ["Burdock" 0.017] ["Common_knapweed" 0.011] ["Spear_thistle" 0.005] ["Hawthorn" 0.617] ["Ground_ivy" 0.059] ["Bluebell" 0.487] ["Field_scabious" 0.017] ["White_dead_nettle" 0.025] ["Red_dead_nettle" 0.026] ["Birdsfoot_trefoil" 0.352] ["Selfheal" 0.113] ["Blackthorn" 0.225] ["Buttercup" 2.161] ["Bramble" 0.017] ["Ragwort" 0.023] ["Hedge_woundwort" 0.004] ["Dandelion" 0.121] ["Red_clover" 0.253] ["White_clover" 1.667] ["Tufted_vetch" 0.117] ["Common_vetch" 0.034]]  "no info" 
185 "Grassland" 135 170.75 167.25 7500 7500 0.2 7.5 1.5 0 0 5 4 2.5 [["Bugle" 0.028] ["Burdock" 0.017] ["Common_knapweed" 0.011] ["Spear_thistle" 0.005] ["Hawthorn" 0.617] ["Ground_ivy" 0.059] ["Bluebell" 0.487] ["Field_scabious" 0.017] ["White_dead_nettle" 0.025] ["Red_dead_nettle" 0.026] ["Birdsfoot_trefoil" 0.352] ["Selfheal" 0.113] ["Blackthorn" 0.225] ["Buttercup" 2.161] ["Bramble" 0.017] ["Ragwort" 0.023] ["Hedge_woundwort" 0.004] ["Dandelion" 0.121] ["Red_clover" 0.253] ["White_clover" 1.667] ["Tufted_vetch" 0.117] ["Common_vetch" 0.034]]  "no info" 
186 "Hedgerow" 105 184 170 625 625 0.2 0.625 1.5 271 360 5 4 2.5 [["Bugle" 0.119] ["Burdock" 0.005] ["Oilseed_rape" 0.052] ["Giant_bindweed" 0.047] ["Common_knapweed" 0.22] ["Rosebay_willowherb" 0.127] ["Marsh_thistle" 0.004] ["Spear_thistle" 0.008] ["Hawthorn" 0.44] ["Foxglove" 0.065] ["Wild_teasel" 0.023] ["Ground_ivy" 0.063] ["Bluebell" 0.057] ["St_Johns_wort" 0.002] ["Field_scabious" 0.008] ["White_dead_nettle" 0.135] ["Red_dead_nettle" 0.1] ["Birdsfoot_trefoil" 0.037] ["Selfheal" 0.038] ["Blackthorn" 0.931] ["Buttercup" 0.381] ["Dog_rose" 0.182] ["Bramble" 0.162] ["Average_Willow" 1.275] ["Ragwort" 0.017] ["Hedge_woundwort" 0.043] ["Comfry" 0.042] ["Dandelion" 0.11] ["Red_clover" 0.046] ["White_clover" 0.395] ["Tufted_vetch" 0.046] ["Common_vetch" 0.132]]  "no info" 
187 "Hedgerow" 105 200 170 625 625 0.2 0.625 1.5 271 360 5 4 2.5 [["Bugle" 0.119] ["Burdock" 0.005] ["Oilseed_rape" 0.052] ["Giant_bindweed" 0.047] ["Common_knapweed" 0.22] ["Rosebay_willowherb" 0.127] ["Marsh_thistle" 0.004] ["Spear_thistle" 0.008] ["Hawthorn" 0.44] ["Foxglove" 0.065] ["Wild_teasel" 0.023] ["Ground_ivy" 0.063] ["Bluebell" 0.057] ["St_Johns_wort" 0.002] ["Field_scabious" 0.008] ["White_dead_nettle" 0.135] ["Red_dead_nettle" 0.1] ["Birdsfoot_trefoil" 0.037] ["Selfheal" 0.038] ["Blackthorn" 0.931] ["Buttercup" 0.381] ["Dog_rose" 0.182] ["Bramble" 0.162] ["Average_Willow" 1.275] ["Ragwort" 0.017] ["Hedge_woundwort" 0.043] ["Comfry" 0.042] ["Dandelion" 0.11] ["Red_clover" 0.046] ["White_clover" 0.395] ["Tufted_vetch" 0.046] ["Common_vetch" 0.132]]  "no info" 
188 "Woodland" 35 94.5 167.75 2500 2500 0.2 2.5 1.5 0 0 5 4 2.5 [["Bugle" 0.298] ["Burdock" 0.104] ["Common_knapweed" 0.008] ["Rosebay_willowherb" 0.02] ["Marsh_thistle" 0.023] ["Spear_thistle" 0.007] ["Hawthorn" 2.733] ["Foxglove" 0.02] ["Ground_ivy" 0.102] ["Bluebell" 0.599] ["St_Johns_wort" 0.01] ["Field_scabious" 0.004] ["White_dead_nettle" 0.008] ["Red_dead_nettle" 0.025] ["Birdsfoot_trefoil" 0.036] ["Selfheal" 0.08] ["Blackthorn" 0.333] ["Buttercup" 0.724] ["Dog_rose" 0.042] ["Bramble" 0.419] ["Ragwort" 0.003] ["Hedge_woundwort" 0.038] ["Dandelion" 0.01] ["Red_clover" 0.005] ["White_clover" 0.083] ["Tufted_vetch" 0.002] ["Common_vetch" 0.038]]  "no info" 
189 "Grassland" 135 109.061 158.971 216250 216250 0.2 216.25 1.5 0 0 5 4 2.5 [["Bugle" 0.028] ["Burdock" 0.017] ["Common_knapweed" 0.011] ["Spear_thistle" 0.005] ["Hawthorn" 0.617] ["Ground_ivy" 0.059] ["Bluebell" 0.487] ["Field_scabious" 0.017] ["White_dead_nettle" 0.025] ["Red_dead_nettle" 0.026] ["Birdsfoot_trefoil" 0.352] ["Selfheal" 0.113] ["Blackthorn" 0.225] ["Buttercup" 2.161] ["Bramble" 0.017] ["Ragwort" 0.023] ["Hedge_woundwort" 0.004] ["Dandelion" 0.121] ["Red_clover" 0.253] ["White_clover" 1.667] ["Tufted_vetch" 0.117] ["Common_vetch" 0.034]]  "no info" 
190 "Woodland" 35 147 168.5 1250 1250 0.2 1.25 1.5 0 0 5 4 2.5 [["Bugle" 0.298] ["Burdock" 0.104] ["Common_knapweed" 0.008] ["Rosebay_willowherb" 0.02] ["Marsh_thistle" 0.023] ["Spear_thistle" 0.007] ["Hawthorn" 2.733] ["Foxglove" 0.02] ["Ground_ivy" 0.102] ["Bluebell" 0.599] ["St_Johns_wort" 0.01] ["Field_scabious" 0.004] ["White_dead_nettle" 0.008] ["Red_dead_nettle" 0.025] ["Birdsfoot_trefoil" 0.036] ["Selfheal" 0.08] ["Blackthorn" 0.333] ["Buttercup" 0.724] ["Dog_rose" 0.042] ["Bramble" 0.419] ["Ragwort" 0.003] ["Hedge_woundwort" 0.038] ["Dandelion" 0.01] ["Red_clover" 0.005] ["White_clover" 0.083] ["Tufted_vetch" 0.002] ["Common_vetch" 0.038]]  "no info" 
191 "Hedgerow" 105 152 169 1875 1875 0.2 1.875 1.5 271 360 5 4 2.5 [["Bugle" 0.119] ["Burdock" 0.005] ["Oilseed_rape" 0.052] ["Giant_bindweed" 0.047] ["Common_knapweed" 0.22] ["Rosebay_willowherb" 0.127] ["Marsh_thistle" 0.004] ["Spear_thistle" 0.008] ["Hawthorn" 0.44] ["Foxglove" 0.065] ["Wild_teasel" 0.023] ["Ground_ivy" 0.063] ["Bluebell" 0.057] ["St_Johns_wort" 0.002] ["Field_scabious" 0.008] ["White_dead_nettle" 0.135] ["Red_dead_nettle" 0.1] ["Birdsfoot_trefoil" 0.037] ["Selfheal" 0.038] ["Blackthorn" 0.931] ["Buttercup" 0.381] ["Dog_rose" 0.182] ["Bramble" 0.162] ["Average_Willow" 1.275] ["Ragwort" 0.017] ["Hedge_woundwort" 0.043] ["Comfry" 0.042] ["Dandelion" 0.11] ["Red_clover" 0.046] ["White_clover" 0.395] ["Tufted_vetch" 0.046] ["Common_vetch" 0.132]]  "no info" 
192 "Woodland" 35 161.735 164.176 21250 21250 0.2 21.25 1.5 0 0 5 4 2.5 [["Bugle" 0.298] ["Burdock" 0.104] ["Common_knapweed" 0.008] ["Rosebay_willowherb" 0.02] ["Marsh_thistle" 0.023] ["Spear_thistle" 0.007] ["Hawthorn" 2.733] ["Foxglove" 0.02] ["Ground_ivy" 0.102] ["Bluebell" 0.599] ["St_Johns_wort" 0.01] ["Field_scabious" 0.004] ["White_dead_nettle" 0.008] ["Red_dead_nettle" 0.025] ["Birdsfoot_trefoil" 0.036] ["Selfheal" 0.08] ["Blackthorn" 0.333] ["Buttercup" 0.724] ["Dog_rose" 0.042] ["Bramble" 0.419] ["Ragwort" 0.003] ["Hedge_woundwort" 0.038] ["Dandelion" 0.01] ["Red_clover" 0.005] ["White_clover" 0.083] ["Tufted_vetch" 0.002] ["Common_vetch" 0.038]]  "no info" 
193 "Woodland" 35 175.976 165.333 26250 26250 0.2 26.25 1.5 0 0 5 4 2.5 [["Bugle" 0.298] ["Burdock" 0.104] ["Common_knapweed" 0.008] ["Rosebay_willowherb" 0.02] ["Marsh_thistle" 0.023] ["Spear_thistle" 0.007] ["Hawthorn" 2.733] ["Foxglove" 0.02] ["Ground_ivy" 0.102] ["Bluebell" 0.599] ["St_Johns_wort" 0.01] ["Field_scabious" 0.004] ["White_dead_nettle" 0.008] ["Red_dead_nettle" 0.025] ["Birdsfoot_trefoil" 0.036] ["Selfheal" 0.08] ["Blackthorn" 0.333] ["Buttercup" 0.724] ["Dog_rose" 0.042] ["Bramble" 0.419] ["Ragwort" 0.003] ["Hedge_woundwort" 0.038] ["Dandelion" 0.01] ["Red_clover" 0.005] ["White_clover" 0.083] ["Tufted_vetch" 0.002] ["Common_vetch" 0.038]]  "no info" 
194 "Woodland" 35 206 168.389 11250 11250 0.2 11.25 1.5 0 0 5 4 2.5 [["Bugle" 0.298] ["Burdock" 0.104] ["Common_knapweed" 0.008] ["Rosebay_willowherb" 0.02] ["Marsh_thistle" 0.023] ["Spear_thistle" 0.007] ["Hawthorn" 2.733] ["Foxglove" 0.02] ["Ground_ivy" 0.102] ["Bluebell" 0.599] ["St_Johns_wort" 0.01] ["Field_scabious" 0.004] ["White_dead_nettle" 0.008] ["Red_dead_nettle" 0.025] ["Birdsfoot_trefoil" 0.036] ["Selfheal" 0.08] ["Blackthorn" 0.333] ["Buttercup" 0.724] ["Dog_rose" 0.042] ["Bramble" 0.419] ["Ragwort" 0.003] ["Hedge_woundwort" 0.038] ["Dandelion" 0.01] ["Red_clover" 0.005] ["White_clover" 0.083] ["Tufted_vetch" 0.002] ["Common_vetch" 0.038]]  "no info" 
195 "Grassland" 135 245.667 167.333 13125 13125 0.2 13.125 1.5 0 0 5 4 2.5 [["Bugle" 0.028] ["Burdock" 0.017] ["Common_knapweed" 0.011] ["Spear_thistle" 0.005] ["Hawthorn" 0.617] ["Ground_ivy" 0.059] ["Bluebell" 0.487] ["Field_scabious" 0.017] ["White_dead_nettle" 0.025] ["Red_dead_nettle" 0.026] ["Birdsfoot_trefoil" 0.352] ["Selfheal" 0.113] ["Blackthorn" 0.225] ["Buttercup" 2.161] ["Bramble" 0.017] ["Ragwort" 0.023] ["Hedge_woundwort" 0.004] ["Dandelion" 0.121] ["Red_clover" 0.253] ["White_clover" 1.667] ["Tufted_vetch" 0.117] ["Common_vetch" 0.034]]  "no info" 
196 "Hedgerow" 105 66 168 625 625 0.2 0.625 1.5 271 360 5 4 2.5 [["Bugle" 0.119] ["Burdock" 0.005] ["Oilseed_rape" 0.052] ["Giant_bindweed" 0.047] ["Common_knapweed" 0.22] ["Rosebay_willowherb" 0.127] ["Marsh_thistle" 0.004] ["Spear_thistle" 0.008] ["Hawthorn" 0.44] ["Foxglove" 0.065] ["Wild_teasel" 0.023] ["Ground_ivy" 0.063] ["Bluebell" 0.057] ["St_Johns_wort" 0.002] ["Field_scabious" 0.008] ["White_dead_nettle" 0.135] ["Red_dead_nettle" 0.1] ["Birdsfoot_trefoil" 0.037] ["Selfheal" 0.038] ["Blackthorn" 0.931] ["Buttercup" 0.381] ["Dog_rose" 0.182] ["Bramble" 0.162] ["Average_Willow" 1.275] ["Ragwort" 0.017] ["Hedge_woundwort" 0.043] ["Comfry" 0.042] ["Dandelion" 0.11] ["Red_clover" 0.046] ["White_clover" 0.395] ["Tufted_vetch" 0.046] ["Common_vetch" 0.132]]  "no info" 
197 "Hedgerow" 105 184 168 625 625 0.2 0.625 1.5 271 360 5 4 2.5 [["Bugle" 0.119] ["Burdock" 0.005] ["Oilseed_rape" 0.052] ["Giant_bindweed" 0.047] ["Common_knapweed" 0.22] ["Rosebay_willowherb" 0.127] ["Marsh_thistle" 0.004] ["Spear_thistle" 0.008] ["Hawthorn" 0.44] ["Foxglove" 0.065] ["Wild_teasel" 0.023] ["Ground_ivy" 0.063] ["Bluebell" 0.057] ["St_Johns_wort" 0.002] ["Field_scabious" 0.008] ["White_dead_nettle" 0.135] ["Red_dead_nettle" 0.1] ["Birdsfoot_trefoil" 0.037] ["Selfheal" 0.038] ["Blackthorn" 0.931] ["Buttercup" 0.381] ["Dog_rose" 0.182] ["Bramble" 0.162] ["Average_Willow" 1.275] ["Ragwort" 0.017] ["Hedge_woundwort" 0.043] ["Comfry" 0.042] ["Dandelion" 0.11] ["Red_clover" 0.046] ["White_clover" 0.395] ["Tufted_vetch" 0.046] ["Common_vetch" 0.132]]  "no info" 
198 "Grassland" 135 191.401 158.238 126250 126250 0.2 126.25 1.5 0 0 5 4 2.5 [["Bugle" 0.028] ["Burdock" 0.017] ["Common_knapweed" 0.011] ["Spear_thistle" 0.005] ["Hawthorn" 0.617] ["Ground_ivy" 0.059] ["Bluebell" 0.487] ["Field_scabious" 0.017] ["White_dead_nettle" 0.025] ["Red_dead_nettle" 0.026] ["Birdsfoot_trefoil" 0.352] ["Selfheal" 0.113] ["Blackthorn" 0.225] ["Buttercup" 2.161] ["Bramble" 0.017] ["Ragwort" 0.023] ["Hedge_woundwort" 0.004] ["Dandelion" 0.121] ["Red_clover" 0.253] ["White_clover" 1.667] ["Tufted_vetch" 0.117] ["Common_vetch" 0.034]]  "no info" 
199 "Woodland" 35 197 167 3125 3125 0.2 3.125 1.5 0 0 5 4 2.5 [["Bugle" 0.298] ["Burdock" 0.104] ["Common_knapweed" 0.008] ["Rosebay_willowherb" 0.02] ["Marsh_thistle" 0.023] ["Spear_thistle" 0.007] ["Hawthorn" 2.733] ["Foxglove" 0.02] ["Ground_ivy" 0.102] ["Bluebell" 0.599] ["St_Johns_wort" 0.01] ["Field_scabious" 0.004] ["White_dead_nettle" 0.008] ["Red_dead_nettle" 0.025] ["Birdsfoot_trefoil" 0.036] ["Selfheal" 0.08] ["Blackthorn" 0.333] ["Buttercup" 0.724] ["Dog_rose" 0.042] ["Bramble" 0.419] ["Ragwort" 0.003] ["Hedge_woundwort" 0.038] ["Dandelion" 0.01] ["Red_clover" 0.005] ["White_clover" 0.083] ["Tufted_vetch" 0.002] ["Common_vetch" 0.038]]  "no info" 
200 "Hedgerow" 105 58 167 625 625 0.2 0.625 1.5 271 360 5 4 2.5 [["Bugle" 0.119] ["Burdock" 0.005] ["Oilseed_rape" 0.052] ["Giant_bindweed" 0.047] ["Common_knapweed" 0.22] ["Rosebay_willowherb" 0.127] ["Marsh_thistle" 0.004] ["Spear_thistle" 0.008] ["Hawthorn" 0.44] ["Foxglove" 0.065] ["Wild_teasel" 0.023] ["Ground_ivy" 0.063] ["Bluebell" 0.057] ["St_Johns_wort" 0.002] ["Field_scabious" 0.008] ["White_dead_nettle" 0.135] ["Red_dead_nettle" 0.1] ["Birdsfoot_trefoil" 0.037] ["Selfheal" 0.038] ["Blackthorn" 0.931] ["Buttercup" 0.381] ["Dog_rose" 0.182] ["Bramble" 0.162] ["Average_Willow" 1.275] ["Ragwort" 0.017] ["Hedge_woundwort" 0.043] ["Comfry" 0.042] ["Dandelion" 0.11] ["Red_clover" 0.046] ["White_clover" 0.395] ["Tufted_vetch" 0.046] ["Common_vetch" 0.132]]  "no info" 
201 "Woodland" 35 64 166.5 1250 1250 0.2 1.25 1.5 0 0 5 4 2.5 [["Bugle" 0.298] ["Burdock" 0.104] ["Common_knapweed" 0.008] ["Rosebay_willowherb" 0.02] ["Marsh_thistle" 0.023] ["Spear_thistle" 0.007] ["Hawthorn" 2.733] ["Foxglove" 0.02] ["Ground_ivy" 0.102] ["Bluebell" 0.599] ["St_Johns_wort" 0.01] ["Field_scabious" 0.004] ["White_dead_nettle" 0.008] ["Red_dead_nettle" 0.025] ["Birdsfoot_trefoil" 0.036] ["Selfheal" 0.08] ["Blackthorn" 0.333] ["Buttercup" 0.724] ["Dog_rose" 0.042] ["Bramble" 0.419] ["Ragwort" 0.003] ["Hedge_woundwort" 0.038] ["Dandelion" 0.01] ["Red_clover" 0.005] ["White_clover" 0.083] ["Tufted_vetch" 0.002] ["Common_vetch" 0.038]]  "no info" 
202 "Grassland" 135 77 167 625 625 0.2 0.625 1.5 0 0 5 4 2.5 [["Bugle" 0.028] ["Burdock" 0.017] ["Common_knapweed" 0.011] ["Spear_thistle" 0.005] ["Hawthorn" 0.617] ["Ground_ivy" 0.059] ["Bluebell" 0.487] ["Field_scabious" 0.017] ["White_dead_nettle" 0.025] ["Red_dead_nettle" 0.026] ["Birdsfoot_trefoil" 0.352] ["Selfheal" 0.113] ["Blackthorn" 0.225] ["Buttercup" 2.161] ["Bramble" 0.017] ["Ragwort" 0.023] ["Hedge_woundwort" 0.004] ["Dandelion" 0.121] ["Red_clover" 0.253] ["White_clover" 1.667] ["Tufted_vetch" 0.117] ["Common_vetch" 0.034]]  "no info" 
203 "Scrub" 125 92 167 625 625 0.2 0.625 1.5 0 0 5 4 2.5 [["Bugle" 0.509] ["Burdock" 0.05] ["Oilseed_rape" 0.018] ["Giant_bindweed" 0.032] ["Common_knapweed" 0.56] ["Greater_knapweed" 0.029] ["Rosebay_willowherb" 0.043] ["Marsh_thistle" 0.016] ["Spear_thistle" 0.006] ["Hawthorn" 0.601] ["Foxglove" 0.086] ["Wild_teasel" 0.037] ["Vipers_bugloss" 0.5] ["Ground_ivy" 0.095] ["Bluebell" 0.256] ["St_Johns_wort" 0.011] ["Field_scabious" 0.023] ["White_dead_nettle" 0.171] ["Red_dead_nettle" 0.028] ["Birdsfoot_trefoil" 0.215] ["Selfheal" 0.06] ["Blackthorn" 1.292] ["Buttercup" 0.792] ["Dog_rose" 0.055] ["Bramble" 0.211] ["Average_Willow" 1.208] ["Ragwort" 0.063] ["Hedge_woundwort" 0.287] ["Dandelion" 0.113] ["Red_clover" 0.046] ["White_clover" 0.76] ["Tufted_vetch" 0.026] ["Common_vetch" 0.011]]  "no info" 
204 "Scrub" 125 155.857 164.857 4375 4375 0.2 4.375 1.5 0 0 5 4 2.5 [["Bugle" 0.509] ["Burdock" 0.05] ["Oilseed_rape" 0.018] ["Giant_bindweed" 0.032] ["Common_knapweed" 0.56] ["Greater_knapweed" 0.029] ["Rosebay_willowherb" 0.043] ["Marsh_thistle" 0.016] ["Spear_thistle" 0.006] ["Hawthorn" 0.601] ["Foxglove" 0.086] ["Wild_teasel" 0.037] ["Vipers_bugloss" 0.5] ["Ground_ivy" 0.095] ["Bluebell" 0.256] ["St_Johns_wort" 0.011] ["Field_scabious" 0.023] ["White_dead_nettle" 0.171] ["Red_dead_nettle" 0.028] ["Birdsfoot_trefoil" 0.215] ["Selfheal" 0.06] ["Blackthorn" 1.292] ["Buttercup" 0.792] ["Dog_rose" 0.055] ["Bramble" 0.211] ["Average_Willow" 1.208] ["Ragwort" 0.063] ["Hedge_woundwort" 0.287] ["Dandelion" 0.113] ["Red_clover" 0.046] ["White_clover" 0.76] ["Tufted_vetch" 0.026] ["Common_vetch" 0.011]]  "no info" 
205 "Hedgerow" 105 186 167 625 625 0.2 0.625 1.5 271 360 5 4 2.5 [["Bugle" 0.119] ["Burdock" 0.005] ["Oilseed_rape" 0.052] ["Giant_bindweed" 0.047] ["Common_knapweed" 0.22] ["Rosebay_willowherb" 0.127] ["Marsh_thistle" 0.004] ["Spear_thistle" 0.008] ["Hawthorn" 0.44] ["Foxglove" 0.065] ["Wild_teasel" 0.023] ["Ground_ivy" 0.063] ["Bluebell" 0.057] ["St_Johns_wort" 0.002] ["Field_scabious" 0.008] ["White_dead_nettle" 0.135] ["Red_dead_nettle" 0.1] ["Birdsfoot_trefoil" 0.037] ["Selfheal" 0.038] ["Blackthorn" 0.931] ["Buttercup" 0.381] ["Dog_rose" 0.182] ["Bramble" 0.162] ["Average_Willow" 1.275] ["Ragwort" 0.017] ["Hedge_woundwort" 0.043] ["Comfry" 0.042] ["Dandelion" 0.11] ["Red_clover" 0.046] ["White_clover" 0.395] ["Tufted_vetch" 0.046] ["Common_vetch" 0.132]]  "no info" 
206 "Woodland" 35 212.91 159.86 62500 62500 0.2 62.5 1.5 0 0 5 4 2.5 [["Bugle" 0.298] ["Burdock" 0.104] ["Common_knapweed" 0.008] ["Rosebay_willowherb" 0.02] ["Marsh_thistle" 0.023] ["Spear_thistle" 0.007] ["Hawthorn" 2.733] ["Foxglove" 0.02] ["Ground_ivy" 0.102] ["Bluebell" 0.599] ["St_Johns_wort" 0.01] ["Field_scabious" 0.004] ["White_dead_nettle" 0.008] ["Red_dead_nettle" 0.025] ["Birdsfoot_trefoil" 0.036] ["Selfheal" 0.08] ["Blackthorn" 0.333] ["Buttercup" 0.724] ["Dog_rose" 0.042] ["Bramble" 0.419] ["Ragwort" 0.003] ["Hedge_woundwort" 0.038] ["Dandelion" 0.01] ["Red_clover" 0.005] ["White_clover" 0.083] ["Tufted_vetch" 0.002] ["Common_vetch" 0.038]]  "no info" 
207 "Hedgerow" 105 72 165.5 1250 1250 0.2 1.25 1.5 271 360 5 4 2.5 [["Bugle" 0.119] ["Burdock" 0.005] ["Oilseed_rape" 0.052] ["Giant_bindweed" 0.047] ["Common_knapweed" 0.22] ["Rosebay_willowherb" 0.127] ["Marsh_thistle" 0.004] ["Spear_thistle" 0.008] ["Hawthorn" 0.44] ["Foxglove" 0.065] ["Wild_teasel" 0.023] ["Ground_ivy" 0.063] ["Bluebell" 0.057] ["St_Johns_wort" 0.002] ["Field_scabious" 0.008] ["White_dead_nettle" 0.135] ["Red_dead_nettle" 0.1] ["Birdsfoot_trefoil" 0.037] ["Selfheal" 0.038] ["Blackthorn" 0.931] ["Buttercup" 0.381] ["Dog_rose" 0.182] ["Bramble" 0.162] ["Average_Willow" 1.275] ["Ragwort" 0.017] ["Hedge_woundwort" 0.043] ["Comfry" 0.042] ["Dandelion" 0.11] ["Red_clover" 0.046] ["White_clover" 0.395] ["Tufted_vetch" 0.046] ["Common_vetch" 0.132]]  "no info" 
208 "Hedgerow" 105 79 166 625 625 0.2 0.625 1.5 271 360 5 4 2.5 [["Bugle" 0.119] ["Burdock" 0.005] ["Oilseed_rape" 0.052] ["Giant_bindweed" 0.047] ["Common_knapweed" 0.22] ["Rosebay_willowherb" 0.127] ["Marsh_thistle" 0.004] ["Spear_thistle" 0.008] ["Hawthorn" 0.44] ["Foxglove" 0.065] ["Wild_teasel" 0.023] ["Ground_ivy" 0.063] ["Bluebell" 0.057] ["St_Johns_wort" 0.002] ["Field_scabious" 0.008] ["White_dead_nettle" 0.135] ["Red_dead_nettle" 0.1] ["Birdsfoot_trefoil" 0.037] ["Selfheal" 0.038] ["Blackthorn" 0.931] ["Buttercup" 0.381] ["Dog_rose" 0.182] ["Bramble" 0.162] ["Average_Willow" 1.275] ["Ragwort" 0.017] ["Hedge_woundwort" 0.043] ["Comfry" 0.042] ["Dandelion" 0.11] ["Red_clover" 0.046] ["White_clover" 0.395] ["Tufted_vetch" 0.046] ["Common_vetch" 0.132]]  "no info" 
209 "Woodland" 35 87.8 165.6 3125 3125 0.2 3.125 1.5 0 0 5 4 2.5 [["Bugle" 0.298] ["Burdock" 0.104] ["Common_knapweed" 0.008] ["Rosebay_willowherb" 0.02] ["Marsh_thistle" 0.023] ["Spear_thistle" 0.007] ["Hawthorn" 2.733] ["Foxglove" 0.02] ["Ground_ivy" 0.102] ["Bluebell" 0.599] ["St_Johns_wort" 0.01] ["Field_scabious" 0.004] ["White_dead_nettle" 0.008] ["Red_dead_nettle" 0.025] ["Birdsfoot_trefoil" 0.036] ["Selfheal" 0.08] ["Blackthorn" 0.333] ["Buttercup" 0.724] ["Dog_rose" 0.042] ["Bramble" 0.419] ["Ragwort" 0.003] ["Hedge_woundwort" 0.038] ["Dandelion" 0.01] ["Red_clover" 0.005] ["White_clover" 0.083] ["Tufted_vetch" 0.002] ["Common_vetch" 0.038]]  "no info" 
210 "Woodland" 35 109.667 165 1875 1875 0.2 1.875 1.5 0 0 5 4 2.5 [["Bugle" 0.298] ["Burdock" 0.104] ["Common_knapweed" 0.008] ["Rosebay_willowherb" 0.02] ["Marsh_thistle" 0.023] ["Spear_thistle" 0.007] ["Hawthorn" 2.733] ["Foxglove" 0.02] ["Ground_ivy" 0.102] ["Bluebell" 0.599] ["St_Johns_wort" 0.01] ["Field_scabious" 0.004] ["White_dead_nettle" 0.008] ["Red_dead_nettle" 0.025] ["Birdsfoot_trefoil" 0.036] ["Selfheal" 0.08] ["Blackthorn" 0.333] ["Buttercup" 0.724] ["Dog_rose" 0.042] ["Bramble" 0.419] ["Ragwort" 0.003] ["Hedge_woundwort" 0.038] ["Dandelion" 0.01] ["Red_clover" 0.005] ["White_clover" 0.083] ["Tufted_vetch" 0.002] ["Common_vetch" 0.038]]  "no info" 
211 "Scrub" 125 147 163.5 3750 3750 0.2 3.75 1.5 0 0 5 4 2.5 [["Bugle" 0.509] ["Burdock" 0.05] ["Oilseed_rape" 0.018] ["Giant_bindweed" 0.032] ["Common_knapweed" 0.56] ["Greater_knapweed" 0.029] ["Rosebay_willowherb" 0.043] ["Marsh_thistle" 0.016] ["Spear_thistle" 0.006] ["Hawthorn" 0.601] ["Foxglove" 0.086] ["Wild_teasel" 0.037] ["Vipers_bugloss" 0.5] ["Ground_ivy" 0.095] ["Bluebell" 0.256] ["St_Johns_wort" 0.011] ["Field_scabious" 0.023] ["White_dead_nettle" 0.171] ["Red_dead_nettle" 0.028] ["Birdsfoot_trefoil" 0.215] ["Selfheal" 0.06] ["Blackthorn" 1.292] ["Buttercup" 0.792] ["Dog_rose" 0.055] ["Bramble" 0.211] ["Average_Willow" 1.208] ["Ragwort" 0.063] ["Hedge_woundwort" 0.287] ["Dandelion" 0.113] ["Red_clover" 0.046] ["White_clover" 0.76] ["Tufted_vetch" 0.026] ["Common_vetch" 0.011]]  "no info" 
212 "Scrub" 125 222.391 159.478 43125 43125 0.2 43.125 1.5 0 0 5 4 2.5 [["Bugle" 0.509] ["Burdock" 0.05] ["Oilseed_rape" 0.018] ["Giant_bindweed" 0.032] ["Common_knapweed" 0.56] ["Greater_knapweed" 0.029] ["Rosebay_willowherb" 0.043] ["Marsh_thistle" 0.016] ["Spear_thistle" 0.006] ["Hawthorn" 0.601] ["Foxglove" 0.086] ["Wild_teasel" 0.037] ["Vipers_bugloss" 0.5] ["Ground_ivy" 0.095] ["Bluebell" 0.256] ["St_Johns_wort" 0.011] ["Field_scabious" 0.023] ["White_dead_nettle" 0.171] ["Red_dead_nettle" 0.028] ["Birdsfoot_trefoil" 0.215] ["Selfheal" 0.06] ["Blackthorn" 1.292] ["Buttercup" 0.792] ["Dog_rose" 0.055] ["Bramble" 0.211] ["Average_Willow" 1.208] ["Ragwort" 0.063] ["Hedge_woundwort" 0.287] ["Dandelion" 0.113] ["Red_clover" 0.046] ["White_clover" 0.76] ["Tufted_vetch" 0.026] ["Common_vetch" 0.011]]  "no info" 
213 "Scrub" 125 239.92 161.427 46875 46875 0.2 46.875 1.5 0 0 5 4 2.5 [["Bugle" 0.509] ["Burdock" 0.05] ["Oilseed_rape" 0.018] ["Giant_bindweed" 0.032] ["Common_knapweed" 0.56] ["Greater_knapweed" 0.029] ["Rosebay_willowherb" 0.043] ["Marsh_thistle" 0.016] ["Spear_thistle" 0.006] ["Hawthorn" 0.601] ["Foxglove" 0.086] ["Wild_teasel" 0.037] ["Vipers_bugloss" 0.5] ["Ground_ivy" 0.095] ["Bluebell" 0.256] ["St_Johns_wort" 0.011] ["Field_scabious" 0.023] ["White_dead_nettle" 0.171] ["Red_dead_nettle" 0.028] ["Birdsfoot_trefoil" 0.215] ["Selfheal" 0.06] ["Blackthorn" 1.292] ["Buttercup" 0.792] ["Dog_rose" 0.055] ["Bramble" 0.211] ["Average_Willow" 1.208] ["Ragwort" 0.063] ["Hedge_woundwort" 0.287] ["Dandelion" 0.113] ["Red_clover" 0.046] ["White_clover" 0.76] ["Tufted_vetch" 0.026] ["Common_vetch" 0.011]]  "no info" 
214 "Scrub" 125 91 165 625 625 0.2 0.625 1.5 0 0 5 4 2.5 [["Bugle" 0.509] ["Burdock" 0.05] ["Oilseed_rape" 0.018] ["Giant_bindweed" 0.032] ["Common_knapweed" 0.56] ["Greater_knapweed" 0.029] ["Rosebay_willowherb" 0.043] ["Marsh_thistle" 0.016] ["Spear_thistle" 0.006] ["Hawthorn" 0.601] ["Foxglove" 0.086] ["Wild_teasel" 0.037] ["Vipers_bugloss" 0.5] ["Ground_ivy" 0.095] ["Bluebell" 0.256] ["St_Johns_wort" 0.011] ["Field_scabious" 0.023] ["White_dead_nettle" 0.171] ["Red_dead_nettle" 0.028] ["Birdsfoot_trefoil" 0.215] ["Selfheal" 0.06] ["Blackthorn" 1.292] ["Buttercup" 0.792] ["Dog_rose" 0.055] ["Bramble" 0.211] ["Average_Willow" 1.208] ["Ragwort" 0.063] ["Hedge_woundwort" 0.287] ["Dandelion" 0.113] ["Red_clover" 0.046] ["White_clover" 0.76] ["Tufted_vetch" 0.026] ["Common_vetch" 0.011]]  "no info" 
215 "Hedgerow" 105 100 165 3125 3125 0.2 3.125 1.5 271 360 5 4 2.5 [["Bugle" 0.119] ["Burdock" 0.005] ["Oilseed_rape" 0.052] ["Giant_bindweed" 0.047] ["Common_knapweed" 0.22] ["Rosebay_willowherb" 0.127] ["Marsh_thistle" 0.004] ["Spear_thistle" 0.008] ["Hawthorn" 0.44] ["Foxglove" 0.065] ["Wild_teasel" 0.023] ["Ground_ivy" 0.063] ["Bluebell" 0.057] ["St_Johns_wort" 0.002] ["Field_scabious" 0.008] ["White_dead_nettle" 0.135] ["Red_dead_nettle" 0.1] ["Birdsfoot_trefoil" 0.037] ["Selfheal" 0.038] ["Blackthorn" 0.931] ["Buttercup" 0.381] ["Dog_rose" 0.182] ["Bramble" 0.162] ["Average_Willow" 1.275] ["Ragwort" 0.017] ["Hedge_woundwort" 0.043] ["Comfry" 0.042] ["Dandelion" 0.11] ["Red_clover" 0.046] ["White_clover" 0.395] ["Tufted_vetch" 0.046] ["Common_vetch" 0.132]]  "no info" 
216 "Grassland" 135 131.039 157.896 48125 48125 0.2 48.125 1.5 0 0 5 4 2.5 [["Bugle" 0.028] ["Burdock" 0.017] ["Common_knapweed" 0.011] ["Spear_thistle" 0.005] ["Hawthorn" 0.617] ["Ground_ivy" 0.059] ["Bluebell" 0.487] ["Field_scabious" 0.017] ["White_dead_nettle" 0.025] ["Red_dead_nettle" 0.026] ["Birdsfoot_trefoil" 0.352] ["Selfheal" 0.113] ["Blackthorn" 0.225] ["Buttercup" 2.161] ["Bramble" 0.017] ["Ragwort" 0.023] ["Hedge_woundwort" 0.004] ["Dandelion" 0.121] ["Red_clover" 0.253] ["White_clover" 1.667] ["Tufted_vetch" 0.117] ["Common_vetch" 0.034]]  "no info" 
217 "Hedgerow" 105 182 165 625 625 0.2 0.625 1.5 271 360 5 4 2.5 [["Bugle" 0.119] ["Burdock" 0.005] ["Oilseed_rape" 0.052] ["Giant_bindweed" 0.047] ["Common_knapweed" 0.22] ["Rosebay_willowherb" 0.127] ["Marsh_thistle" 0.004] ["Spear_thistle" 0.008] ["Hawthorn" 0.44] ["Foxglove" 0.065] ["Wild_teasel" 0.023] ["Ground_ivy" 0.063] ["Bluebell" 0.057] ["St_Johns_wort" 0.002] ["Field_scabious" 0.008] ["White_dead_nettle" 0.135] ["Red_dead_nettle" 0.1] ["Birdsfoot_trefoil" 0.037] ["Selfheal" 0.038] ["Blackthorn" 0.931] ["Buttercup" 0.381] ["Dog_rose" 0.182] ["Bramble" 0.162] ["Average_Willow" 1.275] ["Ragwort" 0.017] ["Hedge_woundwort" 0.043] ["Comfry" 0.042] ["Dandelion" 0.11] ["Red_clover" 0.046] ["White_clover" 0.395] ["Tufted_vetch" 0.046] ["Common_vetch" 0.132]]  "no info" 
218 "Woodland" 35 63 164 625 625 0.2 0.625 1.5 0 0 5 4 2.5 [["Bugle" 0.298] ["Burdock" 0.104] ["Common_knapweed" 0.008] ["Rosebay_willowherb" 0.02] ["Marsh_thistle" 0.023] ["Spear_thistle" 0.007] ["Hawthorn" 2.733] ["Foxglove" 0.02] ["Ground_ivy" 0.102] ["Bluebell" 0.599] ["St_Johns_wort" 0.01] ["Field_scabious" 0.004] ["White_dead_nettle" 0.008] ["Red_dead_nettle" 0.025] ["Birdsfoot_trefoil" 0.036] ["Selfheal" 0.08] ["Blackthorn" 0.333] ["Buttercup" 0.724] ["Dog_rose" 0.042] ["Bramble" 0.419] ["Ragwort" 0.003] ["Hedge_woundwort" 0.038] ["Dandelion" 0.01] ["Red_clover" 0.005] ["White_clover" 0.083] ["Tufted_vetch" 0.002] ["Common_vetch" 0.038]]  "no info" 
219 "Hedgerow" 105 66 164 625 625 0.2 0.625 1.5 271 360 5 4 2.5 [["Bugle" 0.119] ["Burdock" 0.005] ["Oilseed_rape" 0.052] ["Giant_bindweed" 0.047] ["Common_knapweed" 0.22] ["Rosebay_willowherb" 0.127] ["Marsh_thistle" 0.004] ["Spear_thistle" 0.008] ["Hawthorn" 0.44] ["Foxglove" 0.065] ["Wild_teasel" 0.023] ["Ground_ivy" 0.063] ["Bluebell" 0.057] ["St_Johns_wort" 0.002] ["Field_scabious" 0.008] ["White_dead_nettle" 0.135] ["Red_dead_nettle" 0.1] ["Birdsfoot_trefoil" 0.037] ["Selfheal" 0.038] ["Blackthorn" 0.931] ["Buttercup" 0.381] ["Dog_rose" 0.182] ["Bramble" 0.162] ["Average_Willow" 1.275] ["Ragwort" 0.017] ["Hedge_woundwort" 0.043] ["Comfry" 0.042] ["Dandelion" 0.11] ["Red_clover" 0.046] ["White_clover" 0.395] ["Tufted_vetch" 0.046] ["Common_vetch" 0.132]]  "no info" 
220 "Hedgerow" 105 69 164 625 625 0.2 0.625 1.5 271 360 5 4 2.5 [["Bugle" 0.119] ["Burdock" 0.005] ["Oilseed_rape" 0.052] ["Giant_bindweed" 0.047] ["Common_knapweed" 0.22] ["Rosebay_willowherb" 0.127] ["Marsh_thistle" 0.004] ["Spear_thistle" 0.008] ["Hawthorn" 0.44] ["Foxglove" 0.065] ["Wild_teasel" 0.023] ["Ground_ivy" 0.063] ["Bluebell" 0.057] ["St_Johns_wort" 0.002] ["Field_scabious" 0.008] ["White_dead_nettle" 0.135] ["Red_dead_nettle" 0.1] ["Birdsfoot_trefoil" 0.037] ["Selfheal" 0.038] ["Blackthorn" 0.931] ["Buttercup" 0.381] ["Dog_rose" 0.182] ["Bramble" 0.162] ["Average_Willow" 1.275] ["Ragwort" 0.017] ["Hedge_woundwort" 0.043] ["Comfry" 0.042] ["Dandelion" 0.11] ["Red_clover" 0.046] ["White_clover" 0.395] ["Tufted_vetch" 0.046] ["Common_vetch" 0.132]]  "no info" 
221 "Grassland" 135 89 164 625 625 0.2 0.625 1.5 0 0 5 4 2.5 [["Bugle" 0.028] ["Burdock" 0.017] ["Common_knapweed" 0.011] ["Spear_thistle" 0.005] ["Hawthorn" 0.617] ["Ground_ivy" 0.059] ["Bluebell" 0.487] ["Field_scabious" 0.017] ["White_dead_nettle" 0.025] ["Red_dead_nettle" 0.026] ["Birdsfoot_trefoil" 0.352] ["Selfheal" 0.113] ["Blackthorn" 0.225] ["Buttercup" 2.161] ["Bramble" 0.017] ["Ragwort" 0.023] ["Hedge_woundwort" 0.004] ["Dandelion" 0.121] ["Red_clover" 0.253] ["White_clover" 1.667] ["Tufted_vetch" 0.117] ["Common_vetch" 0.034]]  "no info" 
222 "Grassland" 135 93.385 161.308 8125 8125 0.2 8.125 1.5 0 0 5 4 2.5 [["Bugle" 0.028] ["Burdock" 0.017] ["Common_knapweed" 0.011] ["Spear_thistle" 0.005] ["Hawthorn" 0.617] ["Ground_ivy" 0.059] ["Bluebell" 0.487] ["Field_scabious" 0.017] ["White_dead_nettle" 0.025] ["Red_dead_nettle" 0.026] ["Birdsfoot_trefoil" 0.352] ["Selfheal" 0.113] ["Blackthorn" 0.225] ["Buttercup" 2.161] ["Bramble" 0.017] ["Ragwort" 0.023] ["Hedge_woundwort" 0.004] ["Dandelion" 0.121] ["Red_clover" 0.253] ["White_clover" 1.667] ["Tufted_vetch" 0.117] ["Common_vetch" 0.034]]  "no info" 
223 "Hedgerow" 105 185 164 625 625 0.2 0.625 1.5 271 360 5 4 2.5 [["Bugle" 0.119] ["Burdock" 0.005] ["Oilseed_rape" 0.052] ["Giant_bindweed" 0.047] ["Common_knapweed" 0.22] ["Rosebay_willowherb" 0.127] ["Marsh_thistle" 0.004] ["Spear_thistle" 0.008] ["Hawthorn" 0.44] ["Foxglove" 0.065] ["Wild_teasel" 0.023] ["Ground_ivy" 0.063] ["Bluebell" 0.057] ["St_Johns_wort" 0.002] ["Field_scabious" 0.008] ["White_dead_nettle" 0.135] ["Red_dead_nettle" 0.1] ["Birdsfoot_trefoil" 0.037] ["Selfheal" 0.038] ["Blackthorn" 0.931] ["Buttercup" 0.381] ["Dog_rose" 0.182] ["Bramble" 0.162] ["Average_Willow" 1.275] ["Ragwort" 0.017] ["Hedge_woundwort" 0.043] ["Comfry" 0.042] ["Dandelion" 0.11] ["Red_clover" 0.046] ["White_clover" 0.395] ["Tufted_vetch" 0.046] ["Common_vetch" 0.132]]  "no info" 
224 "Scrub" 125 209.429 161.857 4375 4375 0.2 4.375 1.5 0 0 5 4 2.5 [["Bugle" 0.509] ["Burdock" 0.05] ["Oilseed_rape" 0.018] ["Giant_bindweed" 0.032] ["Common_knapweed" 0.56] ["Greater_knapweed" 0.029] ["Rosebay_willowherb" 0.043] ["Marsh_thistle" 0.016] ["Spear_thistle" 0.006] ["Hawthorn" 0.601] ["Foxglove" 0.086] ["Wild_teasel" 0.037] ["Vipers_bugloss" 0.5] ["Ground_ivy" 0.095] ["Bluebell" 0.256] ["St_Johns_wort" 0.011] ["Field_scabious" 0.023] ["White_dead_nettle" 0.171] ["Red_dead_nettle" 0.028] ["Birdsfoot_trefoil" 0.215] ["Selfheal" 0.06] ["Blackthorn" 1.292] ["Buttercup" 0.792] ["Dog_rose" 0.055] ["Bramble" 0.211] ["Average_Willow" 1.208] ["Ragwort" 0.063] ["Hedge_woundwort" 0.287] ["Dandelion" 0.113] ["Red_clover" 0.046] ["White_clover" 0.76] ["Tufted_vetch" 0.026] ["Common_vetch" 0.011]]  "no info" 
225 "Woodland" 35 242.333 163 1875 1875 0.2 1.875 1.5 0 0 5 4 2.5 [["Bugle" 0.298] ["Burdock" 0.104] ["Common_knapweed" 0.008] ["Rosebay_willowherb" 0.02] ["Marsh_thistle" 0.023] ["Spear_thistle" 0.007] ["Hawthorn" 2.733] ["Foxglove" 0.02] ["Ground_ivy" 0.102] ["Bluebell" 0.599] ["St_Johns_wort" 0.01] ["Field_scabious" 0.004] ["White_dead_nettle" 0.008] ["Red_dead_nettle" 0.025] ["Birdsfoot_trefoil" 0.036] ["Selfheal" 0.08] ["Blackthorn" 0.333] ["Buttercup" 0.724] ["Dog_rose" 0.042] ["Bramble" 0.419] ["Ragwort" 0.003] ["Hedge_woundwort" 0.038] ["Dandelion" 0.01] ["Red_clover" 0.005] ["White_clover" 0.083] ["Tufted_vetch" 0.002] ["Common_vetch" 0.038]]  "no info" 
226 "Woodland" 35 85.536 159.179 17500 17500 0.2 17.5 1.5 0 0 5 4 2.5 [["Bugle" 0.298] ["Burdock" 0.104] ["Common_knapweed" 0.008] ["Rosebay_willowherb" 0.02] ["Marsh_thistle" 0.023] ["Spear_thistle" 0.007] ["Hawthorn" 2.733] ["Foxglove" 0.02] ["Ground_ivy" 0.102] ["Bluebell" 0.599] ["St_Johns_wort" 0.01] ["Field_scabious" 0.004] ["White_dead_nettle" 0.008] ["Red_dead_nettle" 0.025] ["Birdsfoot_trefoil" 0.036] ["Selfheal" 0.08] ["Blackthorn" 0.333] ["Buttercup" 0.724] ["Dog_rose" 0.042] ["Bramble" 0.419] ["Ragwort" 0.003] ["Hedge_woundwort" 0.038] ["Dandelion" 0.01] ["Red_clover" 0.005] ["White_clover" 0.083] ["Tufted_vetch" 0.002] ["Common_vetch" 0.038]]  "no info" 
227 "Scrub" 125 89.286 162.143 4375 4375 0.2 4.375 1.5 0 0 5 4 2.5 [["Bugle" 0.509] ["Burdock" 0.05] ["Oilseed_rape" 0.018] ["Giant_bindweed" 0.032] ["Common_knapweed" 0.56] ["Greater_knapweed" 0.029] ["Rosebay_willowherb" 0.043] ["Marsh_thistle" 0.016] ["Spear_thistle" 0.006] ["Hawthorn" 0.601] ["Foxglove" 0.086] ["Wild_teasel" 0.037] ["Vipers_bugloss" 0.5] ["Ground_ivy" 0.095] ["Bluebell" 0.256] ["St_Johns_wort" 0.011] ["Field_scabious" 0.023] ["White_dead_nettle" 0.171] ["Red_dead_nettle" 0.028] ["Birdsfoot_trefoil" 0.215] ["Selfheal" 0.06] ["Blackthorn" 1.292] ["Buttercup" 0.792] ["Dog_rose" 0.055] ["Bramble" 0.211] ["Average_Willow" 1.208] ["Ragwort" 0.063] ["Hedge_woundwort" 0.287] ["Dandelion" 0.113] ["Red_clover" 0.046] ["White_clover" 0.76] ["Tufted_vetch" 0.026] ["Common_vetch" 0.011]]  "no info" 
228 "Hedgerow" 105 110 162.5 1250 1250 0.2 1.25 1.5 271 360 5 4 2.5 [["Bugle" 0.119] ["Burdock" 0.005] ["Oilseed_rape" 0.052] ["Giant_bindweed" 0.047] ["Common_knapweed" 0.22] ["Rosebay_willowherb" 0.127] ["Marsh_thistle" 0.004] ["Spear_thistle" 0.008] ["Hawthorn" 0.44] ["Foxglove" 0.065] ["Wild_teasel" 0.023] ["Ground_ivy" 0.063] ["Bluebell" 0.057] ["St_Johns_wort" 0.002] ["Field_scabious" 0.008] ["White_dead_nettle" 0.135] ["Red_dead_nettle" 0.1] ["Birdsfoot_trefoil" 0.037] ["Selfheal" 0.038] ["Blackthorn" 0.931] ["Buttercup" 0.381] ["Dog_rose" 0.182] ["Bramble" 0.162] ["Average_Willow" 1.275] ["Ragwort" 0.017] ["Hedge_woundwort" 0.043] ["Comfry" 0.042] ["Dandelion" 0.11] ["Red_clover" 0.046] ["White_clover" 0.395] ["Tufted_vetch" 0.046] ["Common_vetch" 0.132]]  "no info" 
229 "Scrub" 125 172.571 160.5 8750 8750 0.2 8.75 1.5 0 0 5 4 2.5 [["Bugle" 0.509] ["Burdock" 0.05] ["Oilseed_rape" 0.018] ["Giant_bindweed" 0.032] ["Common_knapweed" 0.56] ["Greater_knapweed" 0.029] ["Rosebay_willowherb" 0.043] ["Marsh_thistle" 0.016] ["Spear_thistle" 0.006] ["Hawthorn" 0.601] ["Foxglove" 0.086] ["Wild_teasel" 0.037] ["Vipers_bugloss" 0.5] ["Ground_ivy" 0.095] ["Bluebell" 0.256] ["St_Johns_wort" 0.011] ["Field_scabious" 0.023] ["White_dead_nettle" 0.171] ["Red_dead_nettle" 0.028] ["Birdsfoot_trefoil" 0.215] ["Selfheal" 0.06] ["Blackthorn" 1.292] ["Buttercup" 0.792] ["Dog_rose" 0.055] ["Bramble" 0.211] ["Average_Willow" 1.208] ["Ragwort" 0.063] ["Hedge_woundwort" 0.287] ["Dandelion" 0.113] ["Red_clover" 0.046] ["White_clover" 0.76] ["Tufted_vetch" 0.026] ["Common_vetch" 0.011]]  "no info" 
230 "Woodland" 35 248 163 625 625 0.2 0.625 1.5 0 0 5 4 2.5 [["Bugle" 0.298] ["Burdock" 0.104] ["Common_knapweed" 0.008] ["Rosebay_willowherb" 0.02] ["Marsh_thistle" 0.023] ["Spear_thistle" 0.007] ["Hawthorn" 2.733] ["Foxglove" 0.02] ["Ground_ivy" 0.102] ["Bluebell" 0.599] ["St_Johns_wort" 0.01] ["Field_scabious" 0.004] ["White_dead_nettle" 0.008] ["Red_dead_nettle" 0.025] ["Birdsfoot_trefoil" 0.036] ["Selfheal" 0.08] ["Blackthorn" 0.333] ["Buttercup" 0.724] ["Dog_rose" 0.042] ["Bramble" 0.419] ["Ragwort" 0.003] ["Hedge_woundwort" 0.038] ["Dandelion" 0.01] ["Red_clover" 0.005] ["White_clover" 0.083] ["Tufted_vetch" 0.002] ["Common_vetch" 0.038]]  "no info" 
231 "Hedgerow" 105 57 162 625 625 0.2 0.625 1.5 271 360 5 4 2.5 [["Bugle" 0.119] ["Burdock" 0.005] ["Oilseed_rape" 0.052] ["Giant_bindweed" 0.047] ["Common_knapweed" 0.22] ["Rosebay_willowherb" 0.127] ["Marsh_thistle" 0.004] ["Spear_thistle" 0.008] ["Hawthorn" 0.44] ["Foxglove" 0.065] ["Wild_teasel" 0.023] ["Ground_ivy" 0.063] ["Bluebell" 0.057] ["St_Johns_wort" 0.002] ["Field_scabious" 0.008] ["White_dead_nettle" 0.135] ["Red_dead_nettle" 0.1] ["Birdsfoot_trefoil" 0.037] ["Selfheal" 0.038] ["Blackthorn" 0.931] ["Buttercup" 0.381] ["Dog_rose" 0.182] ["Bramble" 0.162] ["Average_Willow" 1.275] ["Ragwort" 0.017] ["Hedge_woundwort" 0.043] ["Comfry" 0.042] ["Dandelion" 0.11] ["Red_clover" 0.046] ["White_clover" 0.395] ["Tufted_vetch" 0.046] ["Common_vetch" 0.132]]  "no info" 
232 "Woodland" 35 61.667 161 1875 1875 0.2 1.875 1.5 0 0 5 4 2.5 [["Bugle" 0.298] ["Burdock" 0.104] ["Common_knapweed" 0.008] ["Rosebay_willowherb" 0.02] ["Marsh_thistle" 0.023] ["Spear_thistle" 0.007] ["Hawthorn" 2.733] ["Foxglove" 0.02] ["Ground_ivy" 0.102] ["Bluebell" 0.599] ["St_Johns_wort" 0.01] ["Field_scabious" 0.004] ["White_dead_nettle" 0.008] ["Red_dead_nettle" 0.025] ["Birdsfoot_trefoil" 0.036] ["Selfheal" 0.08] ["Blackthorn" 0.333] ["Buttercup" 0.724] ["Dog_rose" 0.042] ["Bramble" 0.419] ["Ragwort" 0.003] ["Hedge_woundwort" 0.038] ["Dandelion" 0.01] ["Red_clover" 0.005] ["White_clover" 0.083] ["Tufted_vetch" 0.002] ["Common_vetch" 0.038]]  "no info" 
233 "Hedgerow" 105 128 161 1875 1875 0.2 1.875 1.5 271 360 5 4 2.5 [["Bugle" 0.119] ["Burdock" 0.005] ["Oilseed_rape" 0.052] ["Giant_bindweed" 0.047] ["Common_knapweed" 0.22] ["Rosebay_willowherb" 0.127] ["Marsh_thistle" 0.004] ["Spear_thistle" 0.008] ["Hawthorn" 0.44] ["Foxglove" 0.065] ["Wild_teasel" 0.023] ["Ground_ivy" 0.063] ["Bluebell" 0.057] ["St_Johns_wort" 0.002] ["Field_scabious" 0.008] ["White_dead_nettle" 0.135] ["Red_dead_nettle" 0.1] ["Birdsfoot_trefoil" 0.037] ["Selfheal" 0.038] ["Blackthorn" 0.931] ["Buttercup" 0.381] ["Dog_rose" 0.182] ["Bramble" 0.162] ["Average_Willow" 1.275] ["Ragwort" 0.017] ["Hedge_woundwort" 0.043] ["Comfry" 0.042] ["Dandelion" 0.11] ["Red_clover" 0.046] ["White_clover" 0.395] ["Tufted_vetch" 0.046] ["Common_vetch" 0.132]]  "no info" 
234 "Hedgerow" 105 143 162 625 625 0.2 0.625 1.5 271 360 5 4 2.5 [["Bugle" 0.119] ["Burdock" 0.005] ["Oilseed_rape" 0.052] ["Giant_bindweed" 0.047] ["Common_knapweed" 0.22] ["Rosebay_willowherb" 0.127] ["Marsh_thistle" 0.004] ["Spear_thistle" 0.008] ["Hawthorn" 0.44] ["Foxglove" 0.065] ["Wild_teasel" 0.023] ["Ground_ivy" 0.063] ["Bluebell" 0.057] ["St_Johns_wort" 0.002] ["Field_scabious" 0.008] ["White_dead_nettle" 0.135] ["Red_dead_nettle" 0.1] ["Birdsfoot_trefoil" 0.037] ["Selfheal" 0.038] ["Blackthorn" 0.931] ["Buttercup" 0.381] ["Dog_rose" 0.182] ["Bramble" 0.162] ["Average_Willow" 1.275] ["Ragwort" 0.017] ["Hedge_woundwort" 0.043] ["Comfry" 0.042] ["Dandelion" 0.11] ["Red_clover" 0.046] ["White_clover" 0.395] ["Tufted_vetch" 0.046] ["Common_vetch" 0.132]]  "no info" 
235 "Hedgerow" 105 183.667 161 1875 1875 0.2 1.875 1.5 271 360 5 4 2.5 [["Bugle" 0.119] ["Burdock" 0.005] ["Oilseed_rape" 0.052] ["Giant_bindweed" 0.047] ["Common_knapweed" 0.22] ["Rosebay_willowherb" 0.127] ["Marsh_thistle" 0.004] ["Spear_thistle" 0.008] ["Hawthorn" 0.44] ["Foxglove" 0.065] ["Wild_teasel" 0.023] ["Ground_ivy" 0.063] ["Bluebell" 0.057] ["St_Johns_wort" 0.002] ["Field_scabious" 0.008] ["White_dead_nettle" 0.135] ["Red_dead_nettle" 0.1] ["Birdsfoot_trefoil" 0.037] ["Selfheal" 0.038] ["Blackthorn" 0.931] ["Buttercup" 0.381] ["Dog_rose" 0.182] ["Bramble" 0.162] ["Average_Willow" 1.275] ["Ragwort" 0.017] ["Hedge_woundwort" 0.043] ["Comfry" 0.042] ["Dandelion" 0.11] ["Red_clover" 0.046] ["White_clover" 0.395] ["Tufted_vetch" 0.046] ["Common_vetch" 0.132]]  "no info" 
236 "Woodland" 35 138.167 157.667 11250 11250 0.2 11.25 1.5 0 0 5 4 2.5 [["Bugle" 0.298] ["Burdock" 0.104] ["Common_knapweed" 0.008] ["Rosebay_willowherb" 0.02] ["Marsh_thistle" 0.023] ["Spear_thistle" 0.007] ["Hawthorn" 2.733] ["Foxglove" 0.02] ["Ground_ivy" 0.102] ["Bluebell" 0.599] ["St_Johns_wort" 0.01] ["Field_scabious" 0.004] ["White_dead_nettle" 0.008] ["Red_dead_nettle" 0.025] ["Birdsfoot_trefoil" 0.036] ["Selfheal" 0.08] ["Blackthorn" 0.333] ["Buttercup" 0.724] ["Dog_rose" 0.042] ["Bramble" 0.419] ["Ragwort" 0.003] ["Hedge_woundwort" 0.038] ["Dandelion" 0.01] ["Red_clover" 0.005] ["White_clover" 0.083] ["Tufted_vetch" 0.002] ["Common_vetch" 0.038]]  "no info" 
237 "Scrub" 125 176 161 625 625 0.2 0.625 1.5 0 0 5 4 2.5 [["Bugle" 0.509] ["Burdock" 0.05] ["Oilseed_rape" 0.018] ["Giant_bindweed" 0.032] ["Common_knapweed" 0.56] ["Greater_knapweed" 0.029] ["Rosebay_willowherb" 0.043] ["Marsh_thistle" 0.016] ["Spear_thistle" 0.006] ["Hawthorn" 0.601] ["Foxglove" 0.086] ["Wild_teasel" 0.037] ["Vipers_bugloss" 0.5] ["Ground_ivy" 0.095] ["Bluebell" 0.256] ["St_Johns_wort" 0.011] ["Field_scabious" 0.023] ["White_dead_nettle" 0.171] ["Red_dead_nettle" 0.028] ["Birdsfoot_trefoil" 0.215] ["Selfheal" 0.06] ["Blackthorn" 1.292] ["Buttercup" 0.792] ["Dog_rose" 0.055] ["Bramble" 0.211] ["Average_Willow" 1.208] ["Ragwort" 0.063] ["Hedge_woundwort" 0.287] ["Dandelion" 0.113] ["Red_clover" 0.046] ["White_clover" 0.76] ["Tufted_vetch" 0.026] ["Common_vetch" 0.011]]  "no info" 
238 "Grassland" 135 90 159.5 1250 1250 0.2 1.25 1.5 0 0 5 4 2.5 [["Bugle" 0.028] ["Burdock" 0.017] ["Common_knapweed" 0.011] ["Spear_thistle" 0.005] ["Hawthorn" 0.617] ["Ground_ivy" 0.059] ["Bluebell" 0.487] ["Field_scabious" 0.017] ["White_dead_nettle" 0.025] ["Red_dead_nettle" 0.026] ["Birdsfoot_trefoil" 0.352] ["Selfheal" 0.113] ["Blackthorn" 0.225] ["Buttercup" 2.161] ["Bramble" 0.017] ["Ragwort" 0.023] ["Hedge_woundwort" 0.004] ["Dandelion" 0.121] ["Red_clover" 0.253] ["White_clover" 1.667] ["Tufted_vetch" 0.117] ["Common_vetch" 0.034]]  "no info" 
239 "Woodland" 35 133 159 5625 5625 0.2 5.625 1.5 0 0 5 4 2.5 [["Bugle" 0.298] ["Burdock" 0.104] ["Common_knapweed" 0.008] ["Rosebay_willowherb" 0.02] ["Marsh_thistle" 0.023] ["Spear_thistle" 0.007] ["Hawthorn" 2.733] ["Foxglove" 0.02] ["Ground_ivy" 0.102] ["Bluebell" 0.599] ["St_Johns_wort" 0.01] ["Field_scabious" 0.004] ["White_dead_nettle" 0.008] ["Red_dead_nettle" 0.025] ["Birdsfoot_trefoil" 0.036] ["Selfheal" 0.08] ["Blackthorn" 0.333] ["Buttercup" 0.724] ["Dog_rose" 0.042] ["Bramble" 0.419] ["Ragwort" 0.003] ["Hedge_woundwort" 0.038] ["Dandelion" 0.01] ["Red_clover" 0.005] ["White_clover" 0.083] ["Tufted_vetch" 0.002] ["Common_vetch" 0.038]]  "no info" 
240 "Hedgerow" 105 146 159.5 1250 1250 0.2 1.25 1.5 271 360 5 4 2.5 [["Bugle" 0.119] ["Burdock" 0.005] ["Oilseed_rape" 0.052] ["Giant_bindweed" 0.047] ["Common_knapweed" 0.22] ["Rosebay_willowherb" 0.127] ["Marsh_thistle" 0.004] ["Spear_thistle" 0.008] ["Hawthorn" 0.44] ["Foxglove" 0.065] ["Wild_teasel" 0.023] ["Ground_ivy" 0.063] ["Bluebell" 0.057] ["St_Johns_wort" 0.002] ["Field_scabious" 0.008] ["White_dead_nettle" 0.135] ["Red_dead_nettle" 0.1] ["Birdsfoot_trefoil" 0.037] ["Selfheal" 0.038] ["Blackthorn" 0.931] ["Buttercup" 0.381] ["Dog_rose" 0.182] ["Bramble" 0.162] ["Average_Willow" 1.275] ["Ragwort" 0.017] ["Hedge_woundwort" 0.043] ["Comfry" 0.042] ["Dandelion" 0.11] ["Red_clover" 0.046] ["White_clover" 0.395] ["Tufted_vetch" 0.046] ["Common_vetch" 0.132]]  "no info" 
241 "Grassland" 135 152.868 150.063 99375 99375 0.2 99.375 1.5 0 0 5 4 2.5 [["Bugle" 0.028] ["Burdock" 0.017] ["Common_knapweed" 0.011] ["Spear_thistle" 0.005] ["Hawthorn" 0.617] ["Ground_ivy" 0.059] ["Bluebell" 0.487] ["Field_scabious" 0.017] ["White_dead_nettle" 0.025] ["Red_dead_nettle" 0.026] ["Birdsfoot_trefoil" 0.352] ["Selfheal" 0.113] ["Blackthorn" 0.225] ["Buttercup" 2.161] ["Bramble" 0.017] ["Ragwort" 0.023] ["Hedge_woundwort" 0.004] ["Dandelion" 0.121] ["Red_clover" 0.253] ["White_clover" 1.667] ["Tufted_vetch" 0.117] ["Common_vetch" 0.034]]  "no info" 
242 "Woodland" 35 173.5 157.917 7500 7500 0.2 7.5 1.5 0 0 5 4 2.5 [["Bugle" 0.298] ["Burdock" 0.104] ["Common_knapweed" 0.008] ["Rosebay_willowherb" 0.02] ["Marsh_thistle" 0.023] ["Spear_thistle" 0.007] ["Hawthorn" 2.733] ["Foxglove" 0.02] ["Ground_ivy" 0.102] ["Bluebell" 0.599] ["St_Johns_wort" 0.01] ["Field_scabious" 0.004] ["White_dead_nettle" 0.008] ["Red_dead_nettle" 0.025] ["Birdsfoot_trefoil" 0.036] ["Selfheal" 0.08] ["Blackthorn" 0.333] ["Buttercup" 0.724] ["Dog_rose" 0.042] ["Bramble" 0.419] ["Ragwort" 0.003] ["Hedge_woundwort" 0.038] ["Dandelion" 0.01] ["Red_clover" 0.005] ["White_clover" 0.083] ["Tufted_vetch" 0.002] ["Common_vetch" 0.038]]  "no info" 
243 "Hedgerow" 105 196 160 625 625 0.2 0.625 1.5 271 360 5 4 2.5 [["Bugle" 0.119] ["Burdock" 0.005] ["Oilseed_rape" 0.052] ["Giant_bindweed" 0.047] ["Common_knapweed" 0.22] ["Rosebay_willowherb" 0.127] ["Marsh_thistle" 0.004] ["Spear_thistle" 0.008] ["Hawthorn" 0.44] ["Foxglove" 0.065] ["Wild_teasel" 0.023] ["Ground_ivy" 0.063] ["Bluebell" 0.057] ["St_Johns_wort" 0.002] ["Field_scabious" 0.008] ["White_dead_nettle" 0.135] ["Red_dead_nettle" 0.1] ["Birdsfoot_trefoil" 0.037] ["Selfheal" 0.038] ["Blackthorn" 0.931] ["Buttercup" 0.381] ["Dog_rose" 0.182] ["Bramble" 0.162] ["Average_Willow" 1.275] ["Ragwort" 0.017] ["Hedge_woundwort" 0.043] ["Comfry" 0.042] ["Dandelion" 0.11] ["Red_clover" 0.046] ["White_clover" 0.395] ["Tufted_vetch" 0.046] ["Common_vetch" 0.132]]  "no info" 
244 "Woodland" 35 239.391 158.13 14375 14375 0.2 14.375 1.5 0 0 5 4 2.5 [["Bugle" 0.298] ["Burdock" 0.104] ["Common_knapweed" 0.008] ["Rosebay_willowherb" 0.02] ["Marsh_thistle" 0.023] ["Spear_thistle" 0.007] ["Hawthorn" 2.733] ["Foxglove" 0.02] ["Ground_ivy" 0.102] ["Bluebell" 0.599] ["St_Johns_wort" 0.01] ["Field_scabious" 0.004] ["White_dead_nettle" 0.008] ["Red_dead_nettle" 0.025] ["Birdsfoot_trefoil" 0.036] ["Selfheal" 0.08] ["Blackthorn" 0.333] ["Buttercup" 0.724] ["Dog_rose" 0.042] ["Bramble" 0.419] ["Ragwort" 0.003] ["Hedge_woundwort" 0.038] ["Dandelion" 0.01] ["Red_clover" 0.005] ["White_clover" 0.083] ["Tufted_vetch" 0.002] ["Common_vetch" 0.038]]  "no info" 
245 "Hedgerow" 105 70.5 159 1250 1250 0.2 1.25 1.5 271 360 5 4 2.5 [["Bugle" 0.119] ["Burdock" 0.005] ["Oilseed_rape" 0.052] ["Giant_bindweed" 0.047] ["Common_knapweed" 0.22] ["Rosebay_willowherb" 0.127] ["Marsh_thistle" 0.004] ["Spear_thistle" 0.008] ["Hawthorn" 0.44] ["Foxglove" 0.065] ["Wild_teasel" 0.023] ["Ground_ivy" 0.063] ["Bluebell" 0.057] ["St_Johns_wort" 0.002] ["Field_scabious" 0.008] ["White_dead_nettle" 0.135] ["Red_dead_nettle" 0.1] ["Birdsfoot_trefoil" 0.037] ["Selfheal" 0.038] ["Blackthorn" 0.931] ["Buttercup" 0.381] ["Dog_rose" 0.182] ["Bramble" 0.162] ["Average_Willow" 1.275] ["Ragwort" 0.017] ["Hedge_woundwort" 0.043] ["Comfry" 0.042] ["Dandelion" 0.11] ["Red_clover" 0.046] ["White_clover" 0.395] ["Tufted_vetch" 0.046] ["Common_vetch" 0.132]]  "no info" 
246 "Grassland" 135 125 159 625 625 0.2 0.625 1.5 0 0 5 4 2.5 [["Bugle" 0.028] ["Burdock" 0.017] ["Common_knapweed" 0.011] ["Spear_thistle" 0.005] ["Hawthorn" 0.617] ["Ground_ivy" 0.059] ["Bluebell" 0.487] ["Field_scabious" 0.017] ["White_dead_nettle" 0.025] ["Red_dead_nettle" 0.026] ["Birdsfoot_trefoil" 0.352] ["Selfheal" 0.113] ["Blackthorn" 0.225] ["Buttercup" 2.161] ["Bramble" 0.017] ["Ragwort" 0.023] ["Hedge_woundwort" 0.004] ["Dandelion" 0.121] ["Red_clover" 0.253] ["White_clover" 1.667] ["Tufted_vetch" 0.117] ["Common_vetch" 0.034]]  "no info" 
247 "Grassland" 135 235.559 151.243 195625 195625 0.2 195.625 1.5 0 0 5 4 2.5 [["Bugle" 0.028] ["Burdock" 0.017] ["Common_knapweed" 0.011] ["Spear_thistle" 0.005] ["Hawthorn" 0.617] ["Ground_ivy" 0.059] ["Bluebell" 0.487] ["Field_scabious" 0.017] ["White_dead_nettle" 0.025] ["Red_dead_nettle" 0.026] ["Birdsfoot_trefoil" 0.352] ["Selfheal" 0.113] ["Blackthorn" 0.225] ["Buttercup" 2.161] ["Bramble" 0.017] ["Ragwort" 0.023] ["Hedge_woundwort" 0.004] ["Dandelion" 0.121] ["Red_clover" 0.253] ["White_clover" 1.667] ["Tufted_vetch" 0.117] ["Common_vetch" 0.034]]  "no info" 
248 "Scrub" 125 163 156 2500 2500 0.2 2.5 1.5 0 0 5 4 2.5 [["Bugle" 0.509] ["Burdock" 0.05] ["Oilseed_rape" 0.018] ["Giant_bindweed" 0.032] ["Common_knapweed" 0.56] ["Greater_knapweed" 0.029] ["Rosebay_willowherb" 0.043] ["Marsh_thistle" 0.016] ["Spear_thistle" 0.006] ["Hawthorn" 0.601] ["Foxglove" 0.086] ["Wild_teasel" 0.037] ["Vipers_bugloss" 0.5] ["Ground_ivy" 0.095] ["Bluebell" 0.256] ["St_Johns_wort" 0.011] ["Field_scabious" 0.023] ["White_dead_nettle" 0.171] ["Red_dead_nettle" 0.028] ["Birdsfoot_trefoil" 0.215] ["Selfheal" 0.06] ["Blackthorn" 1.292] ["Buttercup" 0.792] ["Dog_rose" 0.055] ["Bramble" 0.211] ["Average_Willow" 1.208] ["Ragwort" 0.063] ["Hedge_woundwort" 0.287] ["Dandelion" 0.113] ["Red_clover" 0.046] ["White_clover" 0.76] ["Tufted_vetch" 0.026] ["Common_vetch" 0.011]]  "no info" 
249 "Woodland" 35 167 158 625 625 0.2 0.625 1.5 0 0 5 4 2.5 [["Bugle" 0.298] ["Burdock" 0.104] ["Common_knapweed" 0.008] ["Rosebay_willowherb" 0.02] ["Marsh_thistle" 0.023] ["Spear_thistle" 0.007] ["Hawthorn" 2.733] ["Foxglove" 0.02] ["Ground_ivy" 0.102] ["Bluebell" 0.599] ["St_Johns_wort" 0.01] ["Field_scabious" 0.004] ["White_dead_nettle" 0.008] ["Red_dead_nettle" 0.025] ["Birdsfoot_trefoil" 0.036] ["Selfheal" 0.08] ["Blackthorn" 0.333] ["Buttercup" 0.724] ["Dog_rose" 0.042] ["Bramble" 0.419] ["Ragwort" 0.003] ["Hedge_woundwort" 0.038] ["Dandelion" 0.01] ["Red_clover" 0.005] ["White_clover" 0.083] ["Tufted_vetch" 0.002] ["Common_vetch" 0.038]]  "no info" 
250 "Hedgerow" 105 66 157 625 625 0.2 0.625 1.5 271 360 5 4 2.5 [["Bugle" 0.119] ["Burdock" 0.005] ["Oilseed_rape" 0.052] ["Giant_bindweed" 0.047] ["Common_knapweed" 0.22] ["Rosebay_willowherb" 0.127] ["Marsh_thistle" 0.004] ["Spear_thistle" 0.008] ["Hawthorn" 0.44] ["Foxglove" 0.065] ["Wild_teasel" 0.023] ["Ground_ivy" 0.063] ["Bluebell" 0.057] ["St_Johns_wort" 0.002] ["Field_scabious" 0.008] ["White_dead_nettle" 0.135] ["Red_dead_nettle" 0.1] ["Birdsfoot_trefoil" 0.037] ["Selfheal" 0.038] ["Blackthorn" 0.931] ["Buttercup" 0.381] ["Dog_rose" 0.182] ["Bramble" 0.162] ["Average_Willow" 1.275] ["Ragwort" 0.017] ["Hedge_woundwort" 0.043] ["Comfry" 0.042] ["Dandelion" 0.11] ["Red_clover" 0.046] ["White_clover" 0.395] ["Tufted_vetch" 0.046] ["Common_vetch" 0.132]]  "no info" 
251 "Grassland" 135 68.573 153.252 64375 64375 0.2 64.375 1.5 0 0 5 4 2.5 [["Bugle" 0.028] ["Burdock" 0.017] ["Common_knapweed" 0.011] ["Spear_thistle" 0.005] ["Hawthorn" 0.617] ["Ground_ivy" 0.059] ["Bluebell" 0.487] ["Field_scabious" 0.017] ["White_dead_nettle" 0.025] ["Red_dead_nettle" 0.026] ["Birdsfoot_trefoil" 0.352] ["Selfheal" 0.113] ["Blackthorn" 0.225] ["Buttercup" 2.161] ["Bramble" 0.017] ["Ragwort" 0.023] ["Hedge_woundwort" 0.004] ["Dandelion" 0.121] ["Red_clover" 0.253] ["White_clover" 1.667] ["Tufted_vetch" 0.117] ["Common_vetch" 0.034]]  "no info" 
252 "Grassland" 135 92.598 146.544 163125 163125 0.2 163.125 1.5 0 0 5 4 2.5 [["Bugle" 0.028] ["Burdock" 0.017] ["Common_knapweed" 0.011] ["Spear_thistle" 0.005] ["Hawthorn" 0.617] ["Ground_ivy" 0.059] ["Bluebell" 0.487] ["Field_scabious" 0.017] ["White_dead_nettle" 0.025] ["Red_dead_nettle" 0.026] ["Birdsfoot_trefoil" 0.352] ["Selfheal" 0.113] ["Blackthorn" 0.225] ["Buttercup" 2.161] ["Bramble" 0.017] ["Ragwort" 0.023] ["Hedge_woundwort" 0.004] ["Dandelion" 0.121] ["Red_clover" 0.253] ["White_clover" 1.667] ["Tufted_vetch" 0.117] ["Common_vetch" 0.034]]  "no info" 
253 "Scrub" 125 168 157 625 625 0.2 0.625 1.5 0 0 5 4 2.5 [["Bugle" 0.509] ["Burdock" 0.05] ["Oilseed_rape" 0.018] ["Giant_bindweed" 0.032] ["Common_knapweed" 0.56] ["Greater_knapweed" 0.029] ["Rosebay_willowherb" 0.043] ["Marsh_thistle" 0.016] ["Spear_thistle" 0.006] ["Hawthorn" 0.601] ["Foxglove" 0.086] ["Wild_teasel" 0.037] ["Vipers_bugloss" 0.5] ["Ground_ivy" 0.095] ["Bluebell" 0.256] ["St_Johns_wort" 0.011] ["Field_scabious" 0.023] ["White_dead_nettle" 0.171] ["Red_dead_nettle" 0.028] ["Birdsfoot_trefoil" 0.215] ["Selfheal" 0.06] ["Blackthorn" 1.292] ["Buttercup" 0.792] ["Dog_rose" 0.055] ["Bramble" 0.211] ["Average_Willow" 1.208] ["Ragwort" 0.063] ["Hedge_woundwort" 0.287] ["Dandelion" 0.113] ["Red_clover" 0.046] ["White_clover" 0.76] ["Tufted_vetch" 0.026] ["Common_vetch" 0.011]]  "no info" 
254 "Grassland" 135 167.857 155.714 4375 4375 0.2 4.375 1.5 0 0 5 4 2.5 [["Bugle" 0.028] ["Burdock" 0.017] ["Common_knapweed" 0.011] ["Spear_thistle" 0.005] ["Hawthorn" 0.617] ["Ground_ivy" 0.059] ["Bluebell" 0.487] ["Field_scabious" 0.017] ["White_dead_nettle" 0.025] ["Red_dead_nettle" 0.026] ["Birdsfoot_trefoil" 0.352] ["Selfheal" 0.113] ["Blackthorn" 0.225] ["Buttercup" 2.161] ["Bramble" 0.017] ["Ragwort" 0.023] ["Hedge_woundwort" 0.004] ["Dandelion" 0.121] ["Red_clover" 0.253] ["White_clover" 1.667] ["Tufted_vetch" 0.117] ["Common_vetch" 0.034]]  "no info" 
255 "Grassland" 135 212.667 156.667 1875 1875 0.2 1.875 1.5 0 0 5 4 2.5 [["Bugle" 0.028] ["Burdock" 0.017] ["Common_knapweed" 0.011] ["Spear_thistle" 0.005] ["Hawthorn" 0.617] ["Ground_ivy" 0.059] ["Bluebell" 0.487] ["Field_scabious" 0.017] ["White_dead_nettle" 0.025] ["Red_dead_nettle" 0.026] ["Birdsfoot_trefoil" 0.352] ["Selfheal" 0.113] ["Blackthorn" 0.225] ["Buttercup" 2.161] ["Bramble" 0.017] ["Ragwort" 0.023] ["Hedge_woundwort" 0.004] ["Dandelion" 0.121] ["Red_clover" 0.253] ["White_clover" 1.667] ["Tufted_vetch" 0.117] ["Common_vetch" 0.034]]  "no info" 
256 "Scrub" 125 237.5 157 1250 1250 0.2 1.25 1.5 0 0 5 4 2.5 [["Bugle" 0.509] ["Burdock" 0.05] ["Oilseed_rape" 0.018] ["Giant_bindweed" 0.032] ["Common_knapweed" 0.56] ["Greater_knapweed" 0.029] ["Rosebay_willowherb" 0.043] ["Marsh_thistle" 0.016] ["Spear_thistle" 0.006] ["Hawthorn" 0.601] ["Foxglove" 0.086] ["Wild_teasel" 0.037] ["Vipers_bugloss" 0.5] ["Ground_ivy" 0.095] ["Bluebell" 0.256] ["St_Johns_wort" 0.011] ["Field_scabious" 0.023] ["White_dead_nettle" 0.171] ["Red_dead_nettle" 0.028] ["Birdsfoot_trefoil" 0.215] ["Selfheal" 0.06] ["Blackthorn" 1.292] ["Buttercup" 0.792] ["Dog_rose" 0.055] ["Bramble" 0.211] ["Average_Willow" 1.208] ["Ragwort" 0.063] ["Hedge_woundwort" 0.287] ["Dandelion" 0.113] ["Red_clover" 0.046] ["White_clover" 0.76] ["Tufted_vetch" 0.026] ["Common_vetch" 0.011]]  "no info" 
257 "Hedgerow" 105 111 156 625 625 0.2 0.625 1.5 271 360 5 4 2.5 [["Bugle" 0.119] ["Burdock" 0.005] ["Oilseed_rape" 0.052] ["Giant_bindweed" 0.047] ["Common_knapweed" 0.22] ["Rosebay_willowherb" 0.127] ["Marsh_thistle" 0.004] ["Spear_thistle" 0.008] ["Hawthorn" 0.44] ["Foxglove" 0.065] ["Wild_teasel" 0.023] ["Ground_ivy" 0.063] ["Bluebell" 0.057] ["St_Johns_wort" 0.002] ["Field_scabious" 0.008] ["White_dead_nettle" 0.135] ["Red_dead_nettle" 0.1] ["Birdsfoot_trefoil" 0.037] ["Selfheal" 0.038] ["Blackthorn" 0.931] ["Buttercup" 0.381] ["Dog_rose" 0.182] ["Bramble" 0.162] ["Average_Willow" 1.275] ["Ragwort" 0.017] ["Hedge_woundwort" 0.043] ["Comfry" 0.042] ["Dandelion" 0.11] ["Red_clover" 0.046] ["White_clover" 0.395] ["Tufted_vetch" 0.046] ["Common_vetch" 0.132]]  "no info" 
258 "Woodland" 35 165 155 2500 2500 0.2 2.5 1.5 0 0 5 4 2.5 [["Bugle" 0.298] ["Burdock" 0.104] ["Common_knapweed" 0.008] ["Rosebay_willowherb" 0.02] ["Marsh_thistle" 0.023] ["Spear_thistle" 0.007] ["Hawthorn" 2.733] ["Foxglove" 0.02] ["Ground_ivy" 0.102] ["Bluebell" 0.599] ["St_Johns_wort" 0.01] ["Field_scabious" 0.004] ["White_dead_nettle" 0.008] ["Red_dead_nettle" 0.025] ["Birdsfoot_trefoil" 0.036] ["Selfheal" 0.08] ["Blackthorn" 0.333] ["Buttercup" 0.724] ["Dog_rose" 0.042] ["Bramble" 0.419] ["Ragwort" 0.003] ["Hedge_woundwort" 0.038] ["Dandelion" 0.01] ["Red_clover" 0.005] ["White_clover" 0.083] ["Tufted_vetch" 0.002] ["Common_vetch" 0.038]]  "no info" 
259 "Scrub" 125 172 156 1875 1875 0.2 1.875 1.5 0 0 5 4 2.5 [["Bugle" 0.509] ["Burdock" 0.05] ["Oilseed_rape" 0.018] ["Giant_bindweed" 0.032] ["Common_knapweed" 0.56] ["Greater_knapweed" 0.029] ["Rosebay_willowherb" 0.043] ["Marsh_thistle" 0.016] ["Spear_thistle" 0.006] ["Hawthorn" 0.601] ["Foxglove" 0.086] ["Wild_teasel" 0.037] ["Vipers_bugloss" 0.5] ["Ground_ivy" 0.095] ["Bluebell" 0.256] ["St_Johns_wort" 0.011] ["Field_scabious" 0.023] ["White_dead_nettle" 0.171] ["Red_dead_nettle" 0.028] ["Birdsfoot_trefoil" 0.215] ["Selfheal" 0.06] ["Blackthorn" 1.292] ["Buttercup" 0.792] ["Dog_rose" 0.055] ["Bramble" 0.211] ["Average_Willow" 1.208] ["Ragwort" 0.063] ["Hedge_woundwort" 0.287] ["Dandelion" 0.113] ["Red_clover" 0.046] ["White_clover" 0.76] ["Tufted_vetch" 0.026] ["Common_vetch" 0.011]]  "no info" 
260 "Hedgerow" 105 205 155 1250 1250 0.2 1.25 1.5 271 360 5 4 2.5 [["Bugle" 0.119] ["Burdock" 0.005] ["Oilseed_rape" 0.052] ["Giant_bindweed" 0.047] ["Common_knapweed" 0.22] ["Rosebay_willowherb" 0.127] ["Marsh_thistle" 0.004] ["Spear_thistle" 0.008] ["Hawthorn" 0.44] ["Foxglove" 0.065] ["Wild_teasel" 0.023] ["Ground_ivy" 0.063] ["Bluebell" 0.057] ["St_Johns_wort" 0.002] ["Field_scabious" 0.008] ["White_dead_nettle" 0.135] ["Red_dead_nettle" 0.1] ["Birdsfoot_trefoil" 0.037] ["Selfheal" 0.038] ["Blackthorn" 0.931] ["Buttercup" 0.381] ["Dog_rose" 0.182] ["Bramble" 0.162] ["Average_Willow" 1.275] ["Ragwort" 0.017] ["Hedge_woundwort" 0.043] ["Comfry" 0.042] ["Dandelion" 0.11] ["Red_clover" 0.046] ["White_clover" 0.395] ["Tufted_vetch" 0.046] ["Common_vetch" 0.132]]  "no info" 
261 "Woodland" 35 216 154 6875 6875 0.2 6.875 1.5 0 0 5 4 2.5 [["Bugle" 0.298] ["Burdock" 0.104] ["Common_knapweed" 0.008] ["Rosebay_willowherb" 0.02] ["Marsh_thistle" 0.023] ["Spear_thistle" 0.007] ["Hawthorn" 2.733] ["Foxglove" 0.02] ["Ground_ivy" 0.102] ["Bluebell" 0.599] ["St_Johns_wort" 0.01] ["Field_scabious" 0.004] ["White_dead_nettle" 0.008] ["Red_dead_nettle" 0.025] ["Birdsfoot_trefoil" 0.036] ["Selfheal" 0.08] ["Blackthorn" 0.333] ["Buttercup" 0.724] ["Dog_rose" 0.042] ["Bramble" 0.419] ["Ragwort" 0.003] ["Hedge_woundwort" 0.038] ["Dandelion" 0.01] ["Red_clover" 0.005] ["White_clover" 0.083] ["Tufted_vetch" 0.002] ["Common_vetch" 0.038]]  "no info" 
262 "Hedgerow" 105 55 154 625 625 0.2 0.625 1.5 271 360 5 4 2.5 [["Bugle" 0.119] ["Burdock" 0.005] ["Oilseed_rape" 0.052] ["Giant_bindweed" 0.047] ["Common_knapweed" 0.22] ["Rosebay_willowherb" 0.127] ["Marsh_thistle" 0.004] ["Spear_thistle" 0.008] ["Hawthorn" 0.44] ["Foxglove" 0.065] ["Wild_teasel" 0.023] ["Ground_ivy" 0.063] ["Bluebell" 0.057] ["St_Johns_wort" 0.002] ["Field_scabious" 0.008] ["White_dead_nettle" 0.135] ["Red_dead_nettle" 0.1] ["Birdsfoot_trefoil" 0.037] ["Selfheal" 0.038] ["Blackthorn" 0.931] ["Buttercup" 0.381] ["Dog_rose" 0.182] ["Bramble" 0.162] ["Average_Willow" 1.275] ["Ragwort" 0.017] ["Hedge_woundwort" 0.043] ["Comfry" 0.042] ["Dandelion" 0.11] ["Red_clover" 0.046] ["White_clover" 0.395] ["Tufted_vetch" 0.046] ["Common_vetch" 0.132]]  "no info" 
263 "Scrub" 125 59.5 154 1250 1250 0.2 1.25 1.5 0 0 5 4 2.5 [["Bugle" 0.509] ["Burdock" 0.05] ["Oilseed_rape" 0.018] ["Giant_bindweed" 0.032] ["Common_knapweed" 0.56] ["Greater_knapweed" 0.029] ["Rosebay_willowherb" 0.043] ["Marsh_thistle" 0.016] ["Spear_thistle" 0.006] ["Hawthorn" 0.601] ["Foxglove" 0.086] ["Wild_teasel" 0.037] ["Vipers_bugloss" 0.5] ["Ground_ivy" 0.095] ["Bluebell" 0.256] ["St_Johns_wort" 0.011] ["Field_scabious" 0.023] ["White_dead_nettle" 0.171] ["Red_dead_nettle" 0.028] ["Birdsfoot_trefoil" 0.215] ["Selfheal" 0.06] ["Blackthorn" 1.292] ["Buttercup" 0.792] ["Dog_rose" 0.055] ["Bramble" 0.211] ["Average_Willow" 1.208] ["Ragwort" 0.063] ["Hedge_woundwort" 0.287] ["Dandelion" 0.113] ["Red_clover" 0.046] ["White_clover" 0.76] ["Tufted_vetch" 0.026] ["Common_vetch" 0.011]]  "no info" 
264 "Hedgerow" 105 66 154 625 625 0.2 0.625 1.5 271 360 5 4 2.5 [["Bugle" 0.119] ["Burdock" 0.005] ["Oilseed_rape" 0.052] ["Giant_bindweed" 0.047] ["Common_knapweed" 0.22] ["Rosebay_willowherb" 0.127] ["Marsh_thistle" 0.004] ["Spear_thistle" 0.008] ["Hawthorn" 0.44] ["Foxglove" 0.065] ["Wild_teasel" 0.023] ["Ground_ivy" 0.063] ["Bluebell" 0.057] ["St_Johns_wort" 0.002] ["Field_scabious" 0.008] ["White_dead_nettle" 0.135] ["Red_dead_nettle" 0.1] ["Birdsfoot_trefoil" 0.037] ["Selfheal" 0.038] ["Blackthorn" 0.931] ["Buttercup" 0.381] ["Dog_rose" 0.182] ["Bramble" 0.162] ["Average_Willow" 1.275] ["Ragwort" 0.017] ["Hedge_woundwort" 0.043] ["Comfry" 0.042] ["Dandelion" 0.11] ["Red_clover" 0.046] ["White_clover" 0.395] ["Tufted_vetch" 0.046] ["Common_vetch" 0.132]]  "no info" 
265 "Hedgerow" 105 92 153.5 1250 1250 0.2 1.25 1.5 271 360 5 4 2.5 [["Bugle" 0.119] ["Burdock" 0.005] ["Oilseed_rape" 0.052] ["Giant_bindweed" 0.047] ["Common_knapweed" 0.22] ["Rosebay_willowherb" 0.127] ["Marsh_thistle" 0.004] ["Spear_thistle" 0.008] ["Hawthorn" 0.44] ["Foxglove" 0.065] ["Wild_teasel" 0.023] ["Ground_ivy" 0.063] ["Bluebell" 0.057] ["St_Johns_wort" 0.002] ["Field_scabious" 0.008] ["White_dead_nettle" 0.135] ["Red_dead_nettle" 0.1] ["Birdsfoot_trefoil" 0.037] ["Selfheal" 0.038] ["Blackthorn" 0.931] ["Buttercup" 0.381] ["Dog_rose" 0.182] ["Bramble" 0.162] ["Average_Willow" 1.275] ["Ragwort" 0.017] ["Hedge_woundwort" 0.043] ["Comfry" 0.042] ["Dandelion" 0.11] ["Red_clover" 0.046] ["White_clover" 0.395] ["Tufted_vetch" 0.046] ["Common_vetch" 0.132]]  "no info" 
266 "Woodland" 35 123 151.714 4375 4375 0.2 4.375 1.5 0 0 5 4 2.5 [["Bugle" 0.298] ["Burdock" 0.104] ["Common_knapweed" 0.008] ["Rosebay_willowherb" 0.02] ["Marsh_thistle" 0.023] ["Spear_thistle" 0.007] ["Hawthorn" 2.733] ["Foxglove" 0.02] ["Ground_ivy" 0.102] ["Bluebell" 0.599] ["St_Johns_wort" 0.01] ["Field_scabious" 0.004] ["White_dead_nettle" 0.008] ["Red_dead_nettle" 0.025] ["Birdsfoot_trefoil" 0.036] ["Selfheal" 0.08] ["Blackthorn" 0.333] ["Buttercup" 0.724] ["Dog_rose" 0.042] ["Bramble" 0.419] ["Ragwort" 0.003] ["Hedge_woundwort" 0.038] ["Dandelion" 0.01] ["Red_clover" 0.005] ["White_clover" 0.083] ["Tufted_vetch" 0.002] ["Common_vetch" 0.038]]  "no info" 
267 "Hedgerow" 105 127 153 1875 1875 0.2 1.875 1.5 271 360 5 4 2.5 [["Bugle" 0.119] ["Burdock" 0.005] ["Oilseed_rape" 0.052] ["Giant_bindweed" 0.047] ["Common_knapweed" 0.22] ["Rosebay_willowherb" 0.127] ["Marsh_thistle" 0.004] ["Spear_thistle" 0.008] ["Hawthorn" 0.44] ["Foxglove" 0.065] ["Wild_teasel" 0.023] ["Ground_ivy" 0.063] ["Bluebell" 0.057] ["St_Johns_wort" 0.002] ["Field_scabious" 0.008] ["White_dead_nettle" 0.135] ["Red_dead_nettle" 0.1] ["Birdsfoot_trefoil" 0.037] ["Selfheal" 0.038] ["Blackthorn" 0.931] ["Buttercup" 0.381] ["Dog_rose" 0.182] ["Bramble" 0.162] ["Average_Willow" 1.275] ["Ragwort" 0.017] ["Hedge_woundwort" 0.043] ["Comfry" 0.042] ["Dandelion" 0.11] ["Red_clover" 0.046] ["White_clover" 0.395] ["Tufted_vetch" 0.046] ["Common_vetch" 0.132]]  "no info" 
268 "Hedgerow" 105 177 154 625 625 0.2 0.625 1.5 271 360 5 4 2.5 [["Bugle" 0.119] ["Burdock" 0.005] ["Oilseed_rape" 0.052] ["Giant_bindweed" 0.047] ["Common_knapweed" 0.22] ["Rosebay_willowherb" 0.127] ["Marsh_thistle" 0.004] ["Spear_thistle" 0.008] ["Hawthorn" 0.44] ["Foxglove" 0.065] ["Wild_teasel" 0.023] ["Ground_ivy" 0.063] ["Bluebell" 0.057] ["St_Johns_wort" 0.002] ["Field_scabious" 0.008] ["White_dead_nettle" 0.135] ["Red_dead_nettle" 0.1] ["Birdsfoot_trefoil" 0.037] ["Selfheal" 0.038] ["Blackthorn" 0.931] ["Buttercup" 0.381] ["Dog_rose" 0.182] ["Bramble" 0.162] ["Average_Willow" 1.275] ["Ragwort" 0.017] ["Hedge_woundwort" 0.043] ["Comfry" 0.042] ["Dandelion" 0.11] ["Red_clover" 0.046] ["White_clover" 0.395] ["Tufted_vetch" 0.046] ["Common_vetch" 0.132]]  "no info" 
269 "Hedgerow" 105 182 154 625 625 0.2 0.625 1.5 271 360 5 4 2.5 [["Bugle" 0.119] ["Burdock" 0.005] ["Oilseed_rape" 0.052] ["Giant_bindweed" 0.047] ["Common_knapweed" 0.22] ["Rosebay_willowherb" 0.127] ["Marsh_thistle" 0.004] ["Spear_thistle" 0.008] ["Hawthorn" 0.44] ["Foxglove" 0.065] ["Wild_teasel" 0.023] ["Ground_ivy" 0.063] ["Bluebell" 0.057] ["St_Johns_wort" 0.002] ["Field_scabious" 0.008] ["White_dead_nettle" 0.135] ["Red_dead_nettle" 0.1] ["Birdsfoot_trefoil" 0.037] ["Selfheal" 0.038] ["Blackthorn" 0.931] ["Buttercup" 0.381] ["Dog_rose" 0.182] ["Bramble" 0.162] ["Average_Willow" 1.275] ["Ragwort" 0.017] ["Hedge_woundwort" 0.043] ["Comfry" 0.042] ["Dandelion" 0.11] ["Red_clover" 0.046] ["White_clover" 0.395] ["Tufted_vetch" 0.046] ["Common_vetch" 0.132]]  "no info" 
270 "Scrub" 125 62 153 625 625 0.2 0.625 1.5 0 0 5 4 2.5 [["Bugle" 0.509] ["Burdock" 0.05] ["Oilseed_rape" 0.018] ["Giant_bindweed" 0.032] ["Common_knapweed" 0.56] ["Greater_knapweed" 0.029] ["Rosebay_willowherb" 0.043] ["Marsh_thistle" 0.016] ["Spear_thistle" 0.006] ["Hawthorn" 0.601] ["Foxglove" 0.086] ["Wild_teasel" 0.037] ["Vipers_bugloss" 0.5] ["Ground_ivy" 0.095] ["Bluebell" 0.256] ["St_Johns_wort" 0.011] ["Field_scabious" 0.023] ["White_dead_nettle" 0.171] ["Red_dead_nettle" 0.028] ["Birdsfoot_trefoil" 0.215] ["Selfheal" 0.06] ["Blackthorn" 1.292] ["Buttercup" 0.792] ["Dog_rose" 0.055] ["Bramble" 0.211] ["Average_Willow" 1.208] ["Ragwort" 0.063] ["Hedge_woundwort" 0.287] ["Dandelion" 0.113] ["Red_clover" 0.046] ["White_clover" 0.76] ["Tufted_vetch" 0.026] ["Common_vetch" 0.011]]  "no info" 
271 "Woodland" 35 74.143 150 4375 4375 0.2 4.375 1.5 0 0 5 4 2.5 [["Bugle" 0.298] ["Burdock" 0.104] ["Common_knapweed" 0.008] ["Rosebay_willowherb" 0.02] ["Marsh_thistle" 0.023] ["Spear_thistle" 0.007] ["Hawthorn" 2.733] ["Foxglove" 0.02] ["Ground_ivy" 0.102] ["Bluebell" 0.599] ["St_Johns_wort" 0.01] ["Field_scabious" 0.004] ["White_dead_nettle" 0.008] ["Red_dead_nettle" 0.025] ["Birdsfoot_trefoil" 0.036] ["Selfheal" 0.08] ["Blackthorn" 0.333] ["Buttercup" 0.724] ["Dog_rose" 0.042] ["Bramble" 0.419] ["Ragwort" 0.003] ["Hedge_woundwort" 0.038] ["Dandelion" 0.01] ["Red_clover" 0.005] ["White_clover" 0.083] ["Tufted_vetch" 0.002] ["Common_vetch" 0.038]]  "no info" 
272 "Woodland" 35 134 151 5625 5625 0.2 5.625 1.5 0 0 5 4 2.5 [["Bugle" 0.298] ["Burdock" 0.104] ["Common_knapweed" 0.008] ["Rosebay_willowherb" 0.02] ["Marsh_thistle" 0.023] ["Spear_thistle" 0.007] ["Hawthorn" 2.733] ["Foxglove" 0.02] ["Ground_ivy" 0.102] ["Bluebell" 0.599] ["St_Johns_wort" 0.01] ["Field_scabious" 0.004] ["White_dead_nettle" 0.008] ["Red_dead_nettle" 0.025] ["Birdsfoot_trefoil" 0.036] ["Selfheal" 0.08] ["Blackthorn" 0.333] ["Buttercup" 0.724] ["Dog_rose" 0.042] ["Bramble" 0.419] ["Ragwort" 0.003] ["Hedge_woundwort" 0.038] ["Dandelion" 0.01] ["Red_clover" 0.005] ["White_clover" 0.083] ["Tufted_vetch" 0.002] ["Common_vetch" 0.038]]  "no info" 
273 "Scrub" 125 164 152.5 1250 1250 0.2 1.25 1.5 0 0 5 4 2.5 [["Bugle" 0.509] ["Burdock" 0.05] ["Oilseed_rape" 0.018] ["Giant_bindweed" 0.032] ["Common_knapweed" 0.56] ["Greater_knapweed" 0.029] ["Rosebay_willowherb" 0.043] ["Marsh_thistle" 0.016] ["Spear_thistle" 0.006] ["Hawthorn" 0.601] ["Foxglove" 0.086] ["Wild_teasel" 0.037] ["Vipers_bugloss" 0.5] ["Ground_ivy" 0.095] ["Bluebell" 0.256] ["St_Johns_wort" 0.011] ["Field_scabious" 0.023] ["White_dead_nettle" 0.171] ["Red_dead_nettle" 0.028] ["Birdsfoot_trefoil" 0.215] ["Selfheal" 0.06] ["Blackthorn" 1.292] ["Buttercup" 0.792] ["Dog_rose" 0.055] ["Bramble" 0.211] ["Average_Willow" 1.208] ["Ragwort" 0.063] ["Hedge_woundwort" 0.287] ["Dandelion" 0.113] ["Red_clover" 0.046] ["White_clover" 0.76] ["Tufted_vetch" 0.026] ["Common_vetch" 0.011]]  "no info" 
274 "Woodland" 35 212 153 625 625 0.2 0.625 1.5 0 0 5 4 2.5 [["Bugle" 0.298] ["Burdock" 0.104] ["Common_knapweed" 0.008] ["Rosebay_willowherb" 0.02] ["Marsh_thistle" 0.023] ["Spear_thistle" 0.007] ["Hawthorn" 2.733] ["Foxglove" 0.02] ["Ground_ivy" 0.102] ["Bluebell" 0.599] ["St_Johns_wort" 0.01] ["Field_scabious" 0.004] ["White_dead_nettle" 0.008] ["Red_dead_nettle" 0.025] ["Birdsfoot_trefoil" 0.036] ["Selfheal" 0.08] ["Blackthorn" 0.333] ["Buttercup" 0.724] ["Dog_rose" 0.042] ["Bramble" 0.419] ["Ragwort" 0.003] ["Hedge_woundwort" 0.038] ["Dandelion" 0.01] ["Red_clover" 0.005] ["White_clover" 0.083] ["Tufted_vetch" 0.002] ["Common_vetch" 0.038]]  "no info" 
275 "Woodland" 35 55 152 625 625 0.2 0.625 1.5 0 0 5 4 2.5 [["Bugle" 0.298] ["Burdock" 0.104] ["Common_knapweed" 0.008] ["Rosebay_willowherb" 0.02] ["Marsh_thistle" 0.023] ["Spear_thistle" 0.007] ["Hawthorn" 2.733] ["Foxglove" 0.02] ["Ground_ivy" 0.102] ["Bluebell" 0.599] ["St_Johns_wort" 0.01] ["Field_scabious" 0.004] ["White_dead_nettle" 0.008] ["Red_dead_nettle" 0.025] ["Birdsfoot_trefoil" 0.036] ["Selfheal" 0.08] ["Blackthorn" 0.333] ["Buttercup" 0.724] ["Dog_rose" 0.042] ["Bramble" 0.419] ["Ragwort" 0.003] ["Hedge_woundwort" 0.038] ["Dandelion" 0.01] ["Red_clover" 0.005] ["White_clover" 0.083] ["Tufted_vetch" 0.002] ["Common_vetch" 0.038]]  "no info" 
276 "Woodland" 35 59.5 152 1250 1250 0.2 1.25 1.5 0 0 5 4 2.5 [["Bugle" 0.298] ["Burdock" 0.104] ["Common_knapweed" 0.008] ["Rosebay_willowherb" 0.02] ["Marsh_thistle" 0.023] ["Spear_thistle" 0.007] ["Hawthorn" 2.733] ["Foxglove" 0.02] ["Ground_ivy" 0.102] ["Bluebell" 0.599] ["St_Johns_wort" 0.01] ["Field_scabious" 0.004] ["White_dead_nettle" 0.008] ["Red_dead_nettle" 0.025] ["Birdsfoot_trefoil" 0.036] ["Selfheal" 0.08] ["Blackthorn" 0.333] ["Buttercup" 0.724] ["Dog_rose" 0.042] ["Bramble" 0.419] ["Ragwort" 0.003] ["Hedge_woundwort" 0.038] ["Dandelion" 0.01] ["Red_clover" 0.005] ["White_clover" 0.083] ["Tufted_vetch" 0.002] ["Common_vetch" 0.038]]  "no info" 
277 "Hedgerow" 105 65 152 625 625 0.2 0.625 1.5 271 360 5 4 2.5 [["Bugle" 0.119] ["Burdock" 0.005] ["Oilseed_rape" 0.052] ["Giant_bindweed" 0.047] ["Common_knapweed" 0.22] ["Rosebay_willowherb" 0.127] ["Marsh_thistle" 0.004] ["Spear_thistle" 0.008] ["Hawthorn" 0.44] ["Foxglove" 0.065] ["Wild_teasel" 0.023] ["Ground_ivy" 0.063] ["Bluebell" 0.057] ["St_Johns_wort" 0.002] ["Field_scabious" 0.008] ["White_dead_nettle" 0.135] ["Red_dead_nettle" 0.1] ["Birdsfoot_trefoil" 0.037] ["Selfheal" 0.038] ["Blackthorn" 0.931] ["Buttercup" 0.381] ["Dog_rose" 0.182] ["Bramble" 0.162] ["Average_Willow" 1.275] ["Ragwort" 0.017] ["Hedge_woundwort" 0.043] ["Comfry" 0.042] ["Dandelion" 0.11] ["Red_clover" 0.046] ["White_clover" 0.395] ["Tufted_vetch" 0.046] ["Common_vetch" 0.132]]  "no info" 
278 "Hedgerow" 105 146 152 625 625 0.2 0.625 1.5 271 360 5 4 2.5 [["Bugle" 0.119] ["Burdock" 0.005] ["Oilseed_rape" 0.052] ["Giant_bindweed" 0.047] ["Common_knapweed" 0.22] ["Rosebay_willowherb" 0.127] ["Marsh_thistle" 0.004] ["Spear_thistle" 0.008] ["Hawthorn" 0.44] ["Foxglove" 0.065] ["Wild_teasel" 0.023] ["Ground_ivy" 0.063] ["Bluebell" 0.057] ["St_Johns_wort" 0.002] ["Field_scabious" 0.008] ["White_dead_nettle" 0.135] ["Red_dead_nettle" 0.1] ["Birdsfoot_trefoil" 0.037] ["Selfheal" 0.038] ["Blackthorn" 0.931] ["Buttercup" 0.381] ["Dog_rose" 0.182] ["Bramble" 0.162] ["Average_Willow" 1.275] ["Ragwort" 0.017] ["Hedge_woundwort" 0.043] ["Comfry" 0.042] ["Dandelion" 0.11] ["Red_clover" 0.046] ["White_clover" 0.395] ["Tufted_vetch" 0.046] ["Common_vetch" 0.132]]  "no info" 
279 "Hedgerow" 105 156 152 625 625 0.2 0.625 1.5 271 360 5 4 2.5 [["Bugle" 0.119] ["Burdock" 0.005] ["Oilseed_rape" 0.052] ["Giant_bindweed" 0.047] ["Common_knapweed" 0.22] ["Rosebay_willowherb" 0.127] ["Marsh_thistle" 0.004] ["Spear_thistle" 0.008] ["Hawthorn" 0.44] ["Foxglove" 0.065] ["Wild_teasel" 0.023] ["Ground_ivy" 0.063] ["Bluebell" 0.057] ["St_Johns_wort" 0.002] ["Field_scabious" 0.008] ["White_dead_nettle" 0.135] ["Red_dead_nettle" 0.1] ["Birdsfoot_trefoil" 0.037] ["Selfheal" 0.038] ["Blackthorn" 0.931] ["Buttercup" 0.381] ["Dog_rose" 0.182] ["Bramble" 0.162] ["Average_Willow" 1.275] ["Ragwort" 0.017] ["Hedge_woundwort" 0.043] ["Comfry" 0.042] ["Dandelion" 0.11] ["Red_clover" 0.046] ["White_clover" 0.395] ["Tufted_vetch" 0.046] ["Common_vetch" 0.132]]  "no info" 
280 "Woodland" 35 161.25 147.682 27500 27500 0.2 27.5 1.5 0 0 5 4 2.5 [["Bugle" 0.298] ["Burdock" 0.104] ["Common_knapweed" 0.008] ["Rosebay_willowherb" 0.02] ["Marsh_thistle" 0.023] ["Spear_thistle" 0.007] ["Hawthorn" 2.733] ["Foxglove" 0.02] ["Ground_ivy" 0.102] ["Bluebell" 0.599] ["St_Johns_wort" 0.01] ["Field_scabious" 0.004] ["White_dead_nettle" 0.008] ["Red_dead_nettle" 0.025] ["Birdsfoot_trefoil" 0.036] ["Selfheal" 0.08] ["Blackthorn" 0.333] ["Buttercup" 0.724] ["Dog_rose" 0.042] ["Bramble" 0.419] ["Ragwort" 0.003] ["Hedge_woundwort" 0.038] ["Dandelion" 0.01] ["Red_clover" 0.005] ["White_clover" 0.083] ["Tufted_vetch" 0.002] ["Common_vetch" 0.038]]  "no info" 
281 "Hedgerow" 105 174 152 625 625 0.2 0.625 1.5 271 360 5 4 2.5 [["Bugle" 0.119] ["Burdock" 0.005] ["Oilseed_rape" 0.052] ["Giant_bindweed" 0.047] ["Common_knapweed" 0.22] ["Rosebay_willowherb" 0.127] ["Marsh_thistle" 0.004] ["Spear_thistle" 0.008] ["Hawthorn" 0.44] ["Foxglove" 0.065] ["Wild_teasel" 0.023] ["Ground_ivy" 0.063] ["Bluebell" 0.057] ["St_Johns_wort" 0.002] ["Field_scabious" 0.008] ["White_dead_nettle" 0.135] ["Red_dead_nettle" 0.1] ["Birdsfoot_trefoil" 0.037] ["Selfheal" 0.038] ["Blackthorn" 0.931] ["Buttercup" 0.381] ["Dog_rose" 0.182] ["Bramble" 0.162] ["Average_Willow" 1.275] ["Ragwort" 0.017] ["Hedge_woundwort" 0.043] ["Comfry" 0.042] ["Dandelion" 0.11] ["Red_clover" 0.046] ["White_clover" 0.395] ["Tufted_vetch" 0.046] ["Common_vetch" 0.132]]  "no info" 
282 "Hedgerow" 105 200 152 625 625 0.2 0.625 1.5 271 360 5 4 2.5 [["Bugle" 0.119] ["Burdock" 0.005] ["Oilseed_rape" 0.052] ["Giant_bindweed" 0.047] ["Common_knapweed" 0.22] ["Rosebay_willowherb" 0.127] ["Marsh_thistle" 0.004] ["Spear_thistle" 0.008] ["Hawthorn" 0.44] ["Foxglove" 0.065] ["Wild_teasel" 0.023] ["Ground_ivy" 0.063] ["Bluebell" 0.057] ["St_Johns_wort" 0.002] ["Field_scabious" 0.008] ["White_dead_nettle" 0.135] ["Red_dead_nettle" 0.1] ["Birdsfoot_trefoil" 0.037] ["Selfheal" 0.038] ["Blackthorn" 0.931] ["Buttercup" 0.381] ["Dog_rose" 0.182] ["Bramble" 0.162] ["Average_Willow" 1.275] ["Ragwort" 0.017] ["Hedge_woundwort" 0.043] ["Comfry" 0.042] ["Dandelion" 0.11] ["Red_clover" 0.046] ["White_clover" 0.395] ["Tufted_vetch" 0.046] ["Common_vetch" 0.132]]  "no info" 
283 "Hedgerow" 105 208 152 625 625 0.2 0.625 1.5 271 360 5 4 2.5 [["Bugle" 0.119] ["Burdock" 0.005] ["Oilseed_rape" 0.052] ["Giant_bindweed" 0.047] ["Common_knapweed" 0.22] ["Rosebay_willowherb" 0.127] ["Marsh_thistle" 0.004] ["Spear_thistle" 0.008] ["Hawthorn" 0.44] ["Foxglove" 0.065] ["Wild_teasel" 0.023] ["Ground_ivy" 0.063] ["Bluebell" 0.057] ["St_Johns_wort" 0.002] ["Field_scabious" 0.008] ["White_dead_nettle" 0.135] ["Red_dead_nettle" 0.1] ["Birdsfoot_trefoil" 0.037] ["Selfheal" 0.038] ["Blackthorn" 0.931] ["Buttercup" 0.381] ["Dog_rose" 0.182] ["Bramble" 0.162] ["Average_Willow" 1.275] ["Ragwort" 0.017] ["Hedge_woundwort" 0.043] ["Comfry" 0.042] ["Dandelion" 0.11] ["Red_clover" 0.046] ["White_clover" 0.395] ["Tufted_vetch" 0.046] ["Common_vetch" 0.132]]  "no info" 
284 "Hedgerow" 105 98.5 151 1250 1250 0.2 1.25 1.5 271 360 5 4 2.5 [["Bugle" 0.119] ["Burdock" 0.005] ["Oilseed_rape" 0.052] ["Giant_bindweed" 0.047] ["Common_knapweed" 0.22] ["Rosebay_willowherb" 0.127] ["Marsh_thistle" 0.004] ["Spear_thistle" 0.008] ["Hawthorn" 0.44] ["Foxglove" 0.065] ["Wild_teasel" 0.023] ["Ground_ivy" 0.063] ["Bluebell" 0.057] ["St_Johns_wort" 0.002] ["Field_scabious" 0.008] ["White_dead_nettle" 0.135] ["Red_dead_nettle" 0.1] ["Birdsfoot_trefoil" 0.037] ["Selfheal" 0.038] ["Blackthorn" 0.931] ["Buttercup" 0.381] ["Dog_rose" 0.182] ["Bramble" 0.162] ["Average_Willow" 1.275] ["Ragwort" 0.017] ["Hedge_woundwort" 0.043] ["Comfry" 0.042] ["Dandelion" 0.11] ["Red_clover" 0.046] ["White_clover" 0.395] ["Tufted_vetch" 0.046] ["Common_vetch" 0.132]]  "no info" 
285 "Woodland" 35 116.5 151 1250 1250 0.2 1.25 1.5 0 0 5 4 2.5 [["Bugle" 0.298] ["Burdock" 0.104] ["Common_knapweed" 0.008] ["Rosebay_willowherb" 0.02] ["Marsh_thistle" 0.023] ["Spear_thistle" 0.007] ["Hawthorn" 2.733] ["Foxglove" 0.02] ["Ground_ivy" 0.102] ["Bluebell" 0.599] ["St_Johns_wort" 0.01] ["Field_scabious" 0.004] ["White_dead_nettle" 0.008] ["Red_dead_nettle" 0.025] ["Birdsfoot_trefoil" 0.036] ["Selfheal" 0.08] ["Blackthorn" 0.333] ["Buttercup" 0.724] ["Dog_rose" 0.042] ["Bramble" 0.419] ["Ragwort" 0.003] ["Hedge_woundwort" 0.038] ["Dandelion" 0.01] ["Red_clover" 0.005] ["White_clover" 0.083] ["Tufted_vetch" 0.002] ["Common_vetch" 0.038]]  "no info" 
286 "Woodland" 35 214.875 148.188 10000 10000 0.2 10 1.5 0 0 5 4 2.5 [["Bugle" 0.298] ["Burdock" 0.104] ["Common_knapweed" 0.008] ["Rosebay_willowherb" 0.02] ["Marsh_thistle" 0.023] ["Spear_thistle" 0.007] ["Hawthorn" 2.733] ["Foxglove" 0.02] ["Ground_ivy" 0.102] ["Bluebell" 0.599] ["St_Johns_wort" 0.01] ["Field_scabious" 0.004] ["White_dead_nettle" 0.008] ["Red_dead_nettle" 0.025] ["Birdsfoot_trefoil" 0.036] ["Selfheal" 0.08] ["Blackthorn" 0.333] ["Buttercup" 0.724] ["Dog_rose" 0.042] ["Bramble" 0.419] ["Ragwort" 0.003] ["Hedge_woundwort" 0.038] ["Dandelion" 0.01] ["Red_clover" 0.005] ["White_clover" 0.083] ["Tufted_vetch" 0.002] ["Common_vetch" 0.038]]  "no info" 
287 "Grassland" 135 243.534 137.876 111250 111250 0.2 111.25 1.5 0 0 5 4 2.5 [["Bugle" 0.028] ["Burdock" 0.017] ["Common_knapweed" 0.011] ["Spear_thistle" 0.005] ["Hawthorn" 0.617] ["Ground_ivy" 0.059] ["Bluebell" 0.487] ["Field_scabious" 0.017] ["White_dead_nettle" 0.025] ["Red_dead_nettle" 0.026] ["Birdsfoot_trefoil" 0.352] ["Selfheal" 0.113] ["Blackthorn" 0.225] ["Buttercup" 2.161] ["Bramble" 0.017] ["Ragwort" 0.023] ["Hedge_woundwort" 0.004] ["Dandelion" 0.121] ["Red_clover" 0.253] ["White_clover" 1.667] ["Tufted_vetch" 0.117] ["Common_vetch" 0.034]]  "no info" 
288 "Woodland" 35 51 150 625 625 0.2 0.625 1.5 0 0 5 4 2.5 [["Bugle" 0.298] ["Burdock" 0.104] ["Common_knapweed" 0.008] ["Rosebay_willowherb" 0.02] ["Marsh_thistle" 0.023] ["Spear_thistle" 0.007] ["Hawthorn" 2.733] ["Foxglove" 0.02] ["Ground_ivy" 0.102] ["Bluebell" 0.599] ["St_Johns_wort" 0.01] ["Field_scabious" 0.004] ["White_dead_nettle" 0.008] ["Red_dead_nettle" 0.025] ["Birdsfoot_trefoil" 0.036] ["Selfheal" 0.08] ["Blackthorn" 0.333] ["Buttercup" 0.724] ["Dog_rose" 0.042] ["Bramble" 0.419] ["Ragwort" 0.003] ["Hedge_woundwort" 0.038] ["Dandelion" 0.01] ["Red_clover" 0.005] ["White_clover" 0.083] ["Tufted_vetch" 0.002] ["Common_vetch" 0.038]]  "no info" 
289 "Woodland" 35 57.75 148.75 2500 2500 0.2 2.5 1.5 0 0 5 4 2.5 [["Bugle" 0.298] ["Burdock" 0.104] ["Common_knapweed" 0.008] ["Rosebay_willowherb" 0.02] ["Marsh_thistle" 0.023] ["Spear_thistle" 0.007] ["Hawthorn" 2.733] ["Foxglove" 0.02] ["Ground_ivy" 0.102] ["Bluebell" 0.599] ["St_Johns_wort" 0.01] ["Field_scabious" 0.004] ["White_dead_nettle" 0.008] ["Red_dead_nettle" 0.025] ["Birdsfoot_trefoil" 0.036] ["Selfheal" 0.08] ["Blackthorn" 0.333] ["Buttercup" 0.724] ["Dog_rose" 0.042] ["Bramble" 0.419] ["Ragwort" 0.003] ["Hedge_woundwort" 0.038] ["Dandelion" 0.01] ["Red_clover" 0.005] ["White_clover" 0.083] ["Tufted_vetch" 0.002] ["Common_vetch" 0.038]]  "no info" 
290 "Crop_Maize" 55 75.929 146.429 35000 26320 0.2 0 0 197 210 5 4 2.5 [["Crop_Maize" 42.5]]  "no info" 
291 "Hedgerow" 105 119.5 150 1250 1250 0.2 1.25 1.5 271 360 5 4 2.5 [["Bugle" 0.119] ["Burdock" 0.005] ["Oilseed_rape" 0.052] ["Giant_bindweed" 0.047] ["Common_knapweed" 0.22] ["Rosebay_willowherb" 0.127] ["Marsh_thistle" 0.004] ["Spear_thistle" 0.008] ["Hawthorn" 0.44] ["Foxglove" 0.065] ["Wild_teasel" 0.023] ["Ground_ivy" 0.063] ["Bluebell" 0.057] ["St_Johns_wort" 0.002] ["Field_scabious" 0.008] ["White_dead_nettle" 0.135] ["Red_dead_nettle" 0.1] ["Birdsfoot_trefoil" 0.037] ["Selfheal" 0.038] ["Blackthorn" 0.931] ["Buttercup" 0.381] ["Dog_rose" 0.182] ["Bramble" 0.162] ["Average_Willow" 1.275] ["Ragwort" 0.017] ["Hedge_woundwort" 0.043] ["Comfry" 0.042] ["Dandelion" 0.11] ["Red_clover" 0.046] ["White_clover" 0.395] ["Tufted_vetch" 0.046] ["Common_vetch" 0.132]]  "no info" 
292 "Grassland" 135 121 150 625 625 0.2 0.625 1.5 0 0 5 4 2.5 [["Bugle" 0.028] ["Burdock" 0.017] ["Common_knapweed" 0.011] ["Spear_thistle" 0.005] ["Hawthorn" 0.617] ["Ground_ivy" 0.059] ["Bluebell" 0.487] ["Field_scabious" 0.017] ["White_dead_nettle" 0.025] ["Red_dead_nettle" 0.026] ["Birdsfoot_trefoil" 0.352] ["Selfheal" 0.113] ["Blackthorn" 0.225] ["Buttercup" 2.161] ["Bramble" 0.017] ["Ragwort" 0.023] ["Hedge_woundwort" 0.004] ["Dandelion" 0.121] ["Red_clover" 0.253] ["White_clover" 1.667] ["Tufted_vetch" 0.117] ["Common_vetch" 0.034]]  "no info" 
293 "Grassland" 135 125.111 147.556 5625 5625 0.2 5.625 1.5 0 0 5 4 2.5 [["Bugle" 0.028] ["Burdock" 0.017] ["Common_knapweed" 0.011] ["Spear_thistle" 0.005] ["Hawthorn" 0.617] ["Ground_ivy" 0.059] ["Bluebell" 0.487] ["Field_scabious" 0.017] ["White_dead_nettle" 0.025] ["Red_dead_nettle" 0.026] ["Birdsfoot_trefoil" 0.352] ["Selfheal" 0.113] ["Blackthorn" 0.225] ["Buttercup" 2.161] ["Bramble" 0.017] ["Ragwort" 0.023] ["Hedge_woundwort" 0.004] ["Dandelion" 0.121] ["Red_clover" 0.253] ["White_clover" 1.667] ["Tufted_vetch" 0.117] ["Common_vetch" 0.034]]  "no info" 
294 "Woodland" 35 128.304 146.261 14375 14375 0.2 14.375 1.5 0 0 5 4 2.5 [["Bugle" 0.298] ["Burdock" 0.104] ["Common_knapweed" 0.008] ["Rosebay_willowherb" 0.02] ["Marsh_thistle" 0.023] ["Spear_thistle" 0.007] ["Hawthorn" 2.733] ["Foxglove" 0.02] ["Ground_ivy" 0.102] ["Bluebell" 0.599] ["St_Johns_wort" 0.01] ["Field_scabious" 0.004] ["White_dead_nettle" 0.008] ["Red_dead_nettle" 0.025] ["Birdsfoot_trefoil" 0.036] ["Selfheal" 0.08] ["Blackthorn" 0.333] ["Buttercup" 0.724] ["Dog_rose" 0.042] ["Bramble" 0.419] ["Ragwort" 0.003] ["Hedge_woundwort" 0.038] ["Dandelion" 0.01] ["Red_clover" 0.005] ["White_clover" 0.083] ["Tufted_vetch" 0.002] ["Common_vetch" 0.038]]  "no info" 
295 "Hedgerow" 105 174 150 625 625 0.2 0.625 1.5 271 360 5 4 2.5 [["Bugle" 0.119] ["Burdock" 0.005] ["Oilseed_rape" 0.052] ["Giant_bindweed" 0.047] ["Common_knapweed" 0.22] ["Rosebay_willowherb" 0.127] ["Marsh_thistle" 0.004] ["Spear_thistle" 0.008] ["Hawthorn" 0.44] ["Foxglove" 0.065] ["Wild_teasel" 0.023] ["Ground_ivy" 0.063] ["Bluebell" 0.057] ["St_Johns_wort" 0.002] ["Field_scabious" 0.008] ["White_dead_nettle" 0.135] ["Red_dead_nettle" 0.1] ["Birdsfoot_trefoil" 0.037] ["Selfheal" 0.038] ["Blackthorn" 0.931] ["Buttercup" 0.381] ["Dog_rose" 0.182] ["Bramble" 0.162] ["Average_Willow" 1.275] ["Ragwort" 0.017] ["Hedge_woundwort" 0.043] ["Comfry" 0.042] ["Dandelion" 0.11] ["Red_clover" 0.046] ["White_clover" 0.395] ["Tufted_vetch" 0.046] ["Common_vetch" 0.132]]  "no info" 
296 "Grassland" 135 195.466 145.182 55000 55000 0.2 55 1.5 0 0 5 4 2.5 [["Bugle" 0.028] ["Burdock" 0.017] ["Common_knapweed" 0.011] ["Spear_thistle" 0.005] ["Hawthorn" 0.617] ["Ground_ivy" 0.059] ["Bluebell" 0.487] ["Field_scabious" 0.017] ["White_dead_nettle" 0.025] ["Red_dead_nettle" 0.026] ["Birdsfoot_trefoil" 0.352] ["Selfheal" 0.113] ["Blackthorn" 0.225] ["Buttercup" 2.161] ["Bramble" 0.017] ["Ragwort" 0.023] ["Hedge_woundwort" 0.004] ["Dandelion" 0.121] ["Red_clover" 0.253] ["White_clover" 1.667] ["Tufted_vetch" 0.117] ["Common_vetch" 0.034]]  "no info" 
297 "Woodland" 35 204 149 1875 1875 0.2 1.875 1.5 0 0 5 4 2.5 [["Bugle" 0.298] ["Burdock" 0.104] ["Common_knapweed" 0.008] ["Rosebay_willowherb" 0.02] ["Marsh_thistle" 0.023] ["Spear_thistle" 0.007] ["Hawthorn" 2.733] ["Foxglove" 0.02] ["Ground_ivy" 0.102] ["Bluebell" 0.599] ["St_Johns_wort" 0.01] ["Field_scabious" 0.004] ["White_dead_nettle" 0.008] ["Red_dead_nettle" 0.025] ["Birdsfoot_trefoil" 0.036] ["Selfheal" 0.08] ["Blackthorn" 0.333] ["Buttercup" 0.724] ["Dog_rose" 0.042] ["Bramble" 0.419] ["Ragwort" 0.003] ["Hedge_woundwort" 0.038] ["Dandelion" 0.01] ["Red_clover" 0.005] ["White_clover" 0.083] ["Tufted_vetch" 0.002] ["Common_vetch" 0.038]]  "no info" 
298 "Hedgerow" 105 53 149 1250 1250 0.2 1.25 1.5 271 360 5 4 2.5 [["Bugle" 0.119] ["Burdock" 0.005] ["Oilseed_rape" 0.052] ["Giant_bindweed" 0.047] ["Common_knapweed" 0.22] ["Rosebay_willowherb" 0.127] ["Marsh_thistle" 0.004] ["Spear_thistle" 0.008] ["Hawthorn" 0.44] ["Foxglove" 0.065] ["Wild_teasel" 0.023] ["Ground_ivy" 0.063] ["Bluebell" 0.057] ["St_Johns_wort" 0.002] ["Field_scabious" 0.008] ["White_dead_nettle" 0.135] ["Red_dead_nettle" 0.1] ["Birdsfoot_trefoil" 0.037] ["Selfheal" 0.038] ["Blackthorn" 0.931] ["Buttercup" 0.381] ["Dog_rose" 0.182] ["Bramble" 0.162] ["Average_Willow" 1.275] ["Ragwort" 0.017] ["Hedge_woundwort" 0.043] ["Comfry" 0.042] ["Dandelion" 0.11] ["Red_clover" 0.046] ["White_clover" 0.395] ["Tufted_vetch" 0.046] ["Common_vetch" 0.132]]  "no info" 
299 "Hedgerow" 105 117 149 625 625 0.2 0.625 1.5 271 360 5 4 2.5 [["Bugle" 0.119] ["Burdock" 0.005] ["Oilseed_rape" 0.052] ["Giant_bindweed" 0.047] ["Common_knapweed" 0.22] ["Rosebay_willowherb" 0.127] ["Marsh_thistle" 0.004] ["Spear_thistle" 0.008] ["Hawthorn" 0.44] ["Foxglove" 0.065] ["Wild_teasel" 0.023] ["Ground_ivy" 0.063] ["Bluebell" 0.057] ["St_Johns_wort" 0.002] ["Field_scabious" 0.008] ["White_dead_nettle" 0.135] ["Red_dead_nettle" 0.1] ["Birdsfoot_trefoil" 0.037] ["Selfheal" 0.038] ["Blackthorn" 0.931] ["Buttercup" 0.381] ["Dog_rose" 0.182] ["Bramble" 0.162] ["Average_Willow" 1.275] ["Ragwort" 0.017] ["Hedge_woundwort" 0.043] ["Comfry" 0.042] ["Dandelion" 0.11] ["Red_clover" 0.046] ["White_clover" 0.395] ["Tufted_vetch" 0.046] ["Common_vetch" 0.132]]  "no info" 
300 "Grassland" 135 135.946 138.76 127500 127500 0.2 127.5 1.5 0 0 5 4 2.5 [["Bugle" 0.028] ["Burdock" 0.017] ["Common_knapweed" 0.011] ["Spear_thistle" 0.005] ["Hawthorn" 0.617] ["Ground_ivy" 0.059] ["Bluebell" 0.487] ["Field_scabious" 0.017] ["White_dead_nettle" 0.025] ["Red_dead_nettle" 0.026] ["Birdsfoot_trefoil" 0.352] ["Selfheal" 0.113] ["Blackthorn" 0.225] ["Buttercup" 2.161] ["Bramble" 0.017] ["Ragwort" 0.023] ["Hedge_woundwort" 0.004] ["Dandelion" 0.121] ["Red_clover" 0.253] ["White_clover" 1.667] ["Tufted_vetch" 0.117] ["Common_vetch" 0.034]]  "no info" 
301 "Grassland" 135 54.039 140.757 64375 64375 0.2 64.375 1.5 0 0 5 4 2.5 [["Bugle" 0.028] ["Burdock" 0.017] ["Common_knapweed" 0.011] ["Spear_thistle" 0.005] ["Hawthorn" 0.617] ["Ground_ivy" 0.059] ["Bluebell" 0.487] ["Field_scabious" 0.017] ["White_dead_nettle" 0.025] ["Red_dead_nettle" 0.026] ["Birdsfoot_trefoil" 0.352] ["Selfheal" 0.113] ["Blackthorn" 0.225] ["Buttercup" 2.161] ["Bramble" 0.017] ["Ragwort" 0.023] ["Hedge_woundwort" 0.004] ["Dandelion" 0.121] ["Red_clover" 0.253] ["White_clover" 1.667] ["Tufted_vetch" 0.117] ["Common_vetch" 0.034]]  "no info" 
302 "Scrub" 125 63 148 625 625 0.2 0.625 1.5 0 0 5 4 2.5 [["Bugle" 0.509] ["Burdock" 0.05] ["Oilseed_rape" 0.018] ["Giant_bindweed" 0.032] ["Common_knapweed" 0.56] ["Greater_knapweed" 0.029] ["Rosebay_willowherb" 0.043] ["Marsh_thistle" 0.016] ["Spear_thistle" 0.006] ["Hawthorn" 0.601] ["Foxglove" 0.086] ["Wild_teasel" 0.037] ["Vipers_bugloss" 0.5] ["Ground_ivy" 0.095] ["Bluebell" 0.256] ["St_Johns_wort" 0.011] ["Field_scabious" 0.023] ["White_dead_nettle" 0.171] ["Red_dead_nettle" 0.028] ["Birdsfoot_trefoil" 0.215] ["Selfheal" 0.06] ["Blackthorn" 1.292] ["Buttercup" 0.792] ["Dog_rose" 0.055] ["Bramble" 0.211] ["Average_Willow" 1.208] ["Ragwort" 0.063] ["Hedge_woundwort" 0.287] ["Dandelion" 0.113] ["Red_clover" 0.046] ["White_clover" 0.76] ["Tufted_vetch" 0.026] ["Common_vetch" 0.011]]  "no info" 
303 "Hedgerow" 105 173 147 625 625 0.2 0.625 1.5 271 360 5 4 2.5 [["Bugle" 0.119] ["Burdock" 0.005] ["Oilseed_rape" 0.052] ["Giant_bindweed" 0.047] ["Common_knapweed" 0.22] ["Rosebay_willowherb" 0.127] ["Marsh_thistle" 0.004] ["Spear_thistle" 0.008] ["Hawthorn" 0.44] ["Foxglove" 0.065] ["Wild_teasel" 0.023] ["Ground_ivy" 0.063] ["Bluebell" 0.057] ["St_Johns_wort" 0.002] ["Field_scabious" 0.008] ["White_dead_nettle" 0.135] ["Red_dead_nettle" 0.1] ["Birdsfoot_trefoil" 0.037] ["Selfheal" 0.038] ["Blackthorn" 0.931] ["Buttercup" 0.381] ["Dog_rose" 0.182] ["Bramble" 0.162] ["Average_Willow" 1.275] ["Ragwort" 0.017] ["Hedge_woundwort" 0.043] ["Comfry" 0.042] ["Dandelion" 0.11] ["Red_clover" 0.046] ["White_clover" 0.395] ["Tufted_vetch" 0.046] ["Common_vetch" 0.132]]  "no info" 
304 "Woodland" 35 114.667 145.333 1875 1875 0.2 1.875 1.5 0 0 5 4 2.5 [["Bugle" 0.298] ["Burdock" 0.104] ["Common_knapweed" 0.008] ["Rosebay_willowherb" 0.02] ["Marsh_thistle" 0.023] ["Spear_thistle" 0.007] ["Hawthorn" 2.733] ["Foxglove" 0.02] ["Ground_ivy" 0.102] ["Bluebell" 0.599] ["St_Johns_wort" 0.01] ["Field_scabious" 0.004] ["White_dead_nettle" 0.008] ["Red_dead_nettle" 0.025] ["Birdsfoot_trefoil" 0.036] ["Selfheal" 0.08] ["Blackthorn" 0.333] ["Buttercup" 0.724] ["Dog_rose" 0.042] ["Bramble" 0.419] ["Ragwort" 0.003] ["Hedge_woundwort" 0.038] ["Dandelion" 0.01] ["Red_clover" 0.005] ["White_clover" 0.083] ["Tufted_vetch" 0.002] ["Common_vetch" 0.038]]  "no info" 
305 "Woodland" 35 135.333 144.333 3750 3750 0.2 3.75 1.5 0 0 5 4 2.5 [["Bugle" 0.298] ["Burdock" 0.104] ["Common_knapweed" 0.008] ["Rosebay_willowherb" 0.02] ["Marsh_thistle" 0.023] ["Spear_thistle" 0.007] ["Hawthorn" 2.733] ["Foxglove" 0.02] ["Ground_ivy" 0.102] ["Bluebell" 0.599] ["St_Johns_wort" 0.01] ["Field_scabious" 0.004] ["White_dead_nettle" 0.008] ["Red_dead_nettle" 0.025] ["Birdsfoot_trefoil" 0.036] ["Selfheal" 0.08] ["Blackthorn" 0.333] ["Buttercup" 0.724] ["Dog_rose" 0.042] ["Bramble" 0.419] ["Ragwort" 0.003] ["Hedge_woundwort" 0.038] ["Dandelion" 0.01] ["Red_clover" 0.005] ["White_clover" 0.083] ["Tufted_vetch" 0.002] ["Common_vetch" 0.038]]  "no info" 
306 "Scrub" 125 163 145.5 2500 2500 0.2 2.5 1.5 0 0 5 4 2.5 [["Bugle" 0.509] ["Burdock" 0.05] ["Oilseed_rape" 0.018] ["Giant_bindweed" 0.032] ["Common_knapweed" 0.56] ["Greater_knapweed" 0.029] ["Rosebay_willowherb" 0.043] ["Marsh_thistle" 0.016] ["Spear_thistle" 0.006] ["Hawthorn" 0.601] ["Foxglove" 0.086] ["Wild_teasel" 0.037] ["Vipers_bugloss" 0.5] ["Ground_ivy" 0.095] ["Bluebell" 0.256] ["St_Johns_wort" 0.011] ["Field_scabious" 0.023] ["White_dead_nettle" 0.171] ["Red_dead_nettle" 0.028] ["Birdsfoot_trefoil" 0.215] ["Selfheal" 0.06] ["Blackthorn" 1.292] ["Buttercup" 0.792] ["Dog_rose" 0.055] ["Bramble" 0.211] ["Average_Willow" 1.208] ["Ragwort" 0.063] ["Hedge_woundwort" 0.287] ["Dandelion" 0.113] ["Red_clover" 0.046] ["White_clover" 0.76] ["Tufted_vetch" 0.026] ["Common_vetch" 0.011]]  "no info" 
307 "Hedgerow" 105 166 146 625 625 0.2 0.625 1.5 271 360 5 4 2.5 [["Bugle" 0.119] ["Burdock" 0.005] ["Oilseed_rape" 0.052] ["Giant_bindweed" 0.047] ["Common_knapweed" 0.22] ["Rosebay_willowherb" 0.127] ["Marsh_thistle" 0.004] ["Spear_thistle" 0.008] ["Hawthorn" 0.44] ["Foxglove" 0.065] ["Wild_teasel" 0.023] ["Ground_ivy" 0.063] ["Bluebell" 0.057] ["St_Johns_wort" 0.002] ["Field_scabious" 0.008] ["White_dead_nettle" 0.135] ["Red_dead_nettle" 0.1] ["Birdsfoot_trefoil" 0.037] ["Selfheal" 0.038] ["Blackthorn" 0.931] ["Buttercup" 0.381] ["Dog_rose" 0.182] ["Bramble" 0.162] ["Average_Willow" 1.275] ["Ragwort" 0.017] ["Hedge_woundwort" 0.043] ["Comfry" 0.042] ["Dandelion" 0.11] ["Red_clover" 0.046] ["White_clover" 0.395] ["Tufted_vetch" 0.046] ["Common_vetch" 0.132]]  "no info" 
308 "Crop_Oilseed_rape" 45 168.94 139.2 62500 8125 0.2 18.75 1.5 114 136 5 4 2.5 [["Crop_Oilseed_rape" 868.5]]  "no info" 
309 "Hedgerow" 105 58 145 625 625 0.2 0.625 1.5 271 360 5 4 2.5 [["Bugle" 0.119] ["Burdock" 0.005] ["Oilseed_rape" 0.052] ["Giant_bindweed" 0.047] ["Common_knapweed" 0.22] ["Rosebay_willowherb" 0.127] ["Marsh_thistle" 0.004] ["Spear_thistle" 0.008] ["Hawthorn" 0.44] ["Foxglove" 0.065] ["Wild_teasel" 0.023] ["Ground_ivy" 0.063] ["Bluebell" 0.057] ["St_Johns_wort" 0.002] ["Field_scabious" 0.008] ["White_dead_nettle" 0.135] ["Red_dead_nettle" 0.1] ["Birdsfoot_trefoil" 0.037] ["Selfheal" 0.038] ["Blackthorn" 0.931] ["Buttercup" 0.381] ["Dog_rose" 0.182] ["Bramble" 0.162] ["Average_Willow" 1.275] ["Ragwort" 0.017] ["Hedge_woundwort" 0.043] ["Comfry" 0.042] ["Dandelion" 0.11] ["Red_clover" 0.046] ["White_clover" 0.395] ["Tufted_vetch" 0.046] ["Common_vetch" 0.132]]  "no info" 
310 "Grassland" 135 71.776 139.033 95000 95000 0.2 95 1.5 0 0 5 4 2.5 [["Bugle" 0.028] ["Burdock" 0.017] ["Common_knapweed" 0.011] ["Spear_thistle" 0.005] ["Hawthorn" 0.617] ["Ground_ivy" 0.059] ["Bluebell" 0.487] ["Field_scabious" 0.017] ["White_dead_nettle" 0.025] ["Red_dead_nettle" 0.026] ["Birdsfoot_trefoil" 0.352] ["Selfheal" 0.113] ["Blackthorn" 0.225] ["Buttercup" 2.161] ["Bramble" 0.017] ["Ragwort" 0.023] ["Hedge_woundwort" 0.004] ["Dandelion" 0.121] ["Red_clover" 0.253] ["White_clover" 1.667] ["Tufted_vetch" 0.117] ["Common_vetch" 0.034]]  "no info" 
311 "Hedgerow" 105 104 145 625 625 0.2 0.625 1.5 271 360 5 4 2.5 [["Bugle" 0.119] ["Burdock" 0.005] ["Oilseed_rape" 0.052] ["Giant_bindweed" 0.047] ["Common_knapweed" 0.22] ["Rosebay_willowherb" 0.127] ["Marsh_thistle" 0.004] ["Spear_thistle" 0.008] ["Hawthorn" 0.44] ["Foxglove" 0.065] ["Wild_teasel" 0.023] ["Ground_ivy" 0.063] ["Bluebell" 0.057] ["St_Johns_wort" 0.002] ["Field_scabious" 0.008] ["White_dead_nettle" 0.135] ["Red_dead_nettle" 0.1] ["Birdsfoot_trefoil" 0.037] ["Selfheal" 0.038] ["Blackthorn" 0.931] ["Buttercup" 0.381] ["Dog_rose" 0.182] ["Bramble" 0.162] ["Average_Willow" 1.275] ["Ragwort" 0.017] ["Hedge_woundwort" 0.043] ["Comfry" 0.042] ["Dandelion" 0.11] ["Red_clover" 0.046] ["White_clover" 0.395] ["Tufted_vetch" 0.046] ["Common_vetch" 0.132]]  "no info" 
312 "Woodland" 35 60 142 8750 8750 0.2 8.75 1.5 0 0 5 4 2.5 [["Bugle" 0.298] ["Burdock" 0.104] ["Common_knapweed" 0.008] ["Rosebay_willowherb" 0.02] ["Marsh_thistle" 0.023] ["Spear_thistle" 0.007] ["Hawthorn" 2.733] ["Foxglove" 0.02] ["Ground_ivy" 0.102] ["Bluebell" 0.599] ["St_Johns_wort" 0.01] ["Field_scabious" 0.004] ["White_dead_nettle" 0.008] ["Red_dead_nettle" 0.025] ["Birdsfoot_trefoil" 0.036] ["Selfheal" 0.08] ["Blackthorn" 0.333] ["Buttercup" 0.724] ["Dog_rose" 0.042] ["Bramble" 0.419] ["Ragwort" 0.003] ["Hedge_woundwort" 0.038] ["Dandelion" 0.01] ["Red_clover" 0.005] ["White_clover" 0.083] ["Tufted_vetch" 0.002] ["Common_vetch" 0.038]]  "no info" 
313 "Woodland" 35 149 143 3750 3750 0.2 3.75 1.5 0 0 5 4 2.5 [["Bugle" 0.298] ["Burdock" 0.104] ["Common_knapweed" 0.008] ["Rosebay_willowherb" 0.02] ["Marsh_thistle" 0.023] ["Spear_thistle" 0.007] ["Hawthorn" 2.733] ["Foxglove" 0.02] ["Ground_ivy" 0.102] ["Bluebell" 0.599] ["St_Johns_wort" 0.01] ["Field_scabious" 0.004] ["White_dead_nettle" 0.008] ["Red_dead_nettle" 0.025] ["Birdsfoot_trefoil" 0.036] ["Selfheal" 0.08] ["Blackthorn" 0.333] ["Buttercup" 0.724] ["Dog_rose" 0.042] ["Bramble" 0.419] ["Ragwort" 0.003] ["Hedge_woundwort" 0.038] ["Dandelion" 0.01] ["Red_clover" 0.005] ["White_clover" 0.083] ["Tufted_vetch" 0.002] ["Common_vetch" 0.038]]  "no info" 
314 "Hedgerow" 105 238 144 625 625 0.2 0.625 1.5 271 360 5 4 2.5 [["Bugle" 0.119] ["Burdock" 0.005] ["Oilseed_rape" 0.052] ["Giant_bindweed" 0.047] ["Common_knapweed" 0.22] ["Rosebay_willowherb" 0.127] ["Marsh_thistle" 0.004] ["Spear_thistle" 0.008] ["Hawthorn" 0.44] ["Foxglove" 0.065] ["Wild_teasel" 0.023] ["Ground_ivy" 0.063] ["Bluebell" 0.057] ["St_Johns_wort" 0.002] ["Field_scabious" 0.008] ["White_dead_nettle" 0.135] ["Red_dead_nettle" 0.1] ["Birdsfoot_trefoil" 0.037] ["Selfheal" 0.038] ["Blackthorn" 0.931] ["Buttercup" 0.381] ["Dog_rose" 0.182] ["Bramble" 0.162] ["Average_Willow" 1.275] ["Ragwort" 0.017] ["Hedge_woundwort" 0.043] ["Comfry" 0.042] ["Dandelion" 0.11] ["Red_clover" 0.046] ["White_clover" 0.395] ["Tufted_vetch" 0.046] ["Common_vetch" 0.132]]  "no info" 
315 "Hedgerow" 105 73 143 625 625 0.2 0.625 1.5 271 360 5 4 2.5 [["Bugle" 0.119] ["Burdock" 0.005] ["Oilseed_rape" 0.052] ["Giant_bindweed" 0.047] ["Common_knapweed" 0.22] ["Rosebay_willowherb" 0.127] ["Marsh_thistle" 0.004] ["Spear_thistle" 0.008] ["Hawthorn" 0.44] ["Foxglove" 0.065] ["Wild_teasel" 0.023] ["Ground_ivy" 0.063] ["Bluebell" 0.057] ["St_Johns_wort" 0.002] ["Field_scabious" 0.008] ["White_dead_nettle" 0.135] ["Red_dead_nettle" 0.1] ["Birdsfoot_trefoil" 0.037] ["Selfheal" 0.038] ["Blackthorn" 0.931] ["Buttercup" 0.381] ["Dog_rose" 0.182] ["Bramble" 0.162] ["Average_Willow" 1.275] ["Ragwort" 0.017] ["Hedge_woundwort" 0.043] ["Comfry" 0.042] ["Dandelion" 0.11] ["Red_clover" 0.046] ["White_clover" 0.395] ["Tufted_vetch" 0.046] ["Common_vetch" 0.132]]  "no info" 
316 "Hedgerow" 105 75 143 625 625 0.2 0.625 1.5 271 360 5 4 2.5 [["Bugle" 0.119] ["Burdock" 0.005] ["Oilseed_rape" 0.052] ["Giant_bindweed" 0.047] ["Common_knapweed" 0.22] ["Rosebay_willowherb" 0.127] ["Marsh_thistle" 0.004] ["Spear_thistle" 0.008] ["Hawthorn" 0.44] ["Foxglove" 0.065] ["Wild_teasel" 0.023] ["Ground_ivy" 0.063] ["Bluebell" 0.057] ["St_Johns_wort" 0.002] ["Field_scabious" 0.008] ["White_dead_nettle" 0.135] ["Red_dead_nettle" 0.1] ["Birdsfoot_trefoil" 0.037] ["Selfheal" 0.038] ["Blackthorn" 0.931] ["Buttercup" 0.381] ["Dog_rose" 0.182] ["Bramble" 0.162] ["Average_Willow" 1.275] ["Ragwort" 0.017] ["Hedge_woundwort" 0.043] ["Comfry" 0.042] ["Dandelion" 0.11] ["Red_clover" 0.046] ["White_clover" 0.395] ["Tufted_vetch" 0.046] ["Common_vetch" 0.132]]  "no info" 
317 "Hedgerow" 105 92 143 625 625 0.2 0.625 1.5 271 360 5 4 2.5 [["Bugle" 0.119] ["Burdock" 0.005] ["Oilseed_rape" 0.052] ["Giant_bindweed" 0.047] ["Common_knapweed" 0.22] ["Rosebay_willowherb" 0.127] ["Marsh_thistle" 0.004] ["Spear_thistle" 0.008] ["Hawthorn" 0.44] ["Foxglove" 0.065] ["Wild_teasel" 0.023] ["Ground_ivy" 0.063] ["Bluebell" 0.057] ["St_Johns_wort" 0.002] ["Field_scabious" 0.008] ["White_dead_nettle" 0.135] ["Red_dead_nettle" 0.1] ["Birdsfoot_trefoil" 0.037] ["Selfheal" 0.038] ["Blackthorn" 0.931] ["Buttercup" 0.381] ["Dog_rose" 0.182] ["Bramble" 0.162] ["Average_Willow" 1.275] ["Ragwort" 0.017] ["Hedge_woundwort" 0.043] ["Comfry" 0.042] ["Dandelion" 0.11] ["Red_clover" 0.046] ["White_clover" 0.395] ["Tufted_vetch" 0.046] ["Common_vetch" 0.132]]  "no info" 
318 "Grassland" 135 111.662 133.162 135000 135000 0.2 135 1.5 0 0 5 4 2.5 [["Bugle" 0.028] ["Burdock" 0.017] ["Common_knapweed" 0.011] ["Spear_thistle" 0.005] ["Hawthorn" 0.617] ["Ground_ivy" 0.059] ["Bluebell" 0.487] ["Field_scabious" 0.017] ["White_dead_nettle" 0.025] ["Red_dead_nettle" 0.026] ["Birdsfoot_trefoil" 0.352] ["Selfheal" 0.113] ["Blackthorn" 0.225] ["Buttercup" 2.161] ["Bramble" 0.017] ["Ragwort" 0.023] ["Hedge_woundwort" 0.004] ["Dandelion" 0.121] ["Red_clover" 0.253] ["White_clover" 1.667] ["Tufted_vetch" 0.117] ["Common_vetch" 0.034]]  "no info" 
319 "Hedgerow" 105 241 143 625 625 0.2 0.625 1.5 271 360 5 4 2.5 [["Bugle" 0.119] ["Burdock" 0.005] ["Oilseed_rape" 0.052] ["Giant_bindweed" 0.047] ["Common_knapweed" 0.22] ["Rosebay_willowherb" 0.127] ["Marsh_thistle" 0.004] ["Spear_thistle" 0.008] ["Hawthorn" 0.44] ["Foxglove" 0.065] ["Wild_teasel" 0.023] ["Ground_ivy" 0.063] ["Bluebell" 0.057] ["St_Johns_wort" 0.002] ["Field_scabious" 0.008] ["White_dead_nettle" 0.135] ["Red_dead_nettle" 0.1] ["Birdsfoot_trefoil" 0.037] ["Selfheal" 0.038] ["Blackthorn" 0.931] ["Buttercup" 0.381] ["Dog_rose" 0.182] ["Bramble" 0.162] ["Average_Willow" 1.275] ["Ragwort" 0.017] ["Hedge_woundwort" 0.043] ["Comfry" 0.042] ["Dandelion" 0.11] ["Red_clover" 0.046] ["White_clover" 0.395] ["Tufted_vetch" 0.046] ["Common_vetch" 0.132]]  "no info" 
320 "Hedgerow" 105 79 142 625 625 0.2 0.625 1.5 271 360 5 4 2.5 [["Bugle" 0.119] ["Burdock" 0.005] ["Oilseed_rape" 0.052] ["Giant_bindweed" 0.047] ["Common_knapweed" 0.22] ["Rosebay_willowherb" 0.127] ["Marsh_thistle" 0.004] ["Spear_thistle" 0.008] ["Hawthorn" 0.44] ["Foxglove" 0.065] ["Wild_teasel" 0.023] ["Ground_ivy" 0.063] ["Bluebell" 0.057] ["St_Johns_wort" 0.002] ["Field_scabious" 0.008] ["White_dead_nettle" 0.135] ["Red_dead_nettle" 0.1] ["Birdsfoot_trefoil" 0.037] ["Selfheal" 0.038] ["Blackthorn" 0.931] ["Buttercup" 0.381] ["Dog_rose" 0.182] ["Bramble" 0.162] ["Average_Willow" 1.275] ["Ragwort" 0.017] ["Hedge_woundwort" 0.043] ["Comfry" 0.042] ["Dandelion" 0.11] ["Red_clover" 0.046] ["White_clover" 0.395] ["Tufted_vetch" 0.046] ["Common_vetch" 0.132]]  "no info" 
321 "Scrub" 125 161.5 142 3750 3750 0.2 3.75 1.5 0 0 5 4 2.5 [["Bugle" 0.509] ["Burdock" 0.05] ["Oilseed_rape" 0.018] ["Giant_bindweed" 0.032] ["Common_knapweed" 0.56] ["Greater_knapweed" 0.029] ["Rosebay_willowherb" 0.043] ["Marsh_thistle" 0.016] ["Spear_thistle" 0.006] ["Hawthorn" 0.601] ["Foxglove" 0.086] ["Wild_teasel" 0.037] ["Vipers_bugloss" 0.5] ["Ground_ivy" 0.095] ["Bluebell" 0.256] ["St_Johns_wort" 0.011] ["Field_scabious" 0.023] ["White_dead_nettle" 0.171] ["Red_dead_nettle" 0.028] ["Birdsfoot_trefoil" 0.215] ["Selfheal" 0.06] ["Blackthorn" 1.292] ["Buttercup" 0.792] ["Dog_rose" 0.055] ["Bramble" 0.211] ["Average_Willow" 1.208] ["Ragwort" 0.063] ["Hedge_woundwort" 0.287] ["Dandelion" 0.113] ["Red_clover" 0.046] ["White_clover" 0.76] ["Tufted_vetch" 0.026] ["Common_vetch" 0.011]]  "no info" 
322 "Crop_Oilseed_rape" 45 204.989 133.285 166875 21694 0.2 50.062 1.5 114 136 5 4 2.5 [["Crop_Oilseed_rape" 868.5]]  "no info" 
323 "Hedgerow" 105 81 141 625 625 0.2 0.625 1.5 271 360 5 4 2.5 [["Bugle" 0.119] ["Burdock" 0.005] ["Oilseed_rape" 0.052] ["Giant_bindweed" 0.047] ["Common_knapweed" 0.22] ["Rosebay_willowherb" 0.127] ["Marsh_thistle" 0.004] ["Spear_thistle" 0.008] ["Hawthorn" 0.44] ["Foxglove" 0.065] ["Wild_teasel" 0.023] ["Ground_ivy" 0.063] ["Bluebell" 0.057] ["St_Johns_wort" 0.002] ["Field_scabious" 0.008] ["White_dead_nettle" 0.135] ["Red_dead_nettle" 0.1] ["Birdsfoot_trefoil" 0.037] ["Selfheal" 0.038] ["Blackthorn" 0.931] ["Buttercup" 0.381] ["Dog_rose" 0.182] ["Bramble" 0.162] ["Average_Willow" 1.275] ["Ragwort" 0.017] ["Hedge_woundwort" 0.043] ["Comfry" 0.042] ["Dandelion" 0.11] ["Red_clover" 0.046] ["White_clover" 0.395] ["Tufted_vetch" 0.046] ["Common_vetch" 0.132]]  "no info" 
324 "Grassland" 135 102.667 140.333 1875 1875 0.2 1.875 1.5 0 0 5 4 2.5 [["Bugle" 0.028] ["Burdock" 0.017] ["Common_knapweed" 0.011] ["Spear_thistle" 0.005] ["Hawthorn" 0.617] ["Ground_ivy" 0.059] ["Bluebell" 0.487] ["Field_scabious" 0.017] ["White_dead_nettle" 0.025] ["Red_dead_nettle" 0.026] ["Birdsfoot_trefoil" 0.352] ["Selfheal" 0.113] ["Blackthorn" 0.225] ["Buttercup" 2.161] ["Bramble" 0.017] ["Ragwort" 0.023] ["Hedge_woundwort" 0.004] ["Dandelion" 0.121] ["Red_clover" 0.253] ["White_clover" 1.667] ["Tufted_vetch" 0.117] ["Common_vetch" 0.034]]  "no info" 
325 "Grassland" 135 161.234 133.467 115000 115000 0.2 115 1.5 0 0 5 4 2.5 [["Bugle" 0.028] ["Burdock" 0.017] ["Common_knapweed" 0.011] ["Spear_thistle" 0.005] ["Hawthorn" 0.617] ["Ground_ivy" 0.059] ["Bluebell" 0.487] ["Field_scabious" 0.017] ["White_dead_nettle" 0.025] ["Red_dead_nettle" 0.026] ["Birdsfoot_trefoil" 0.352] ["Selfheal" 0.113] ["Blackthorn" 0.225] ["Buttercup" 2.161] ["Bramble" 0.017] ["Ragwort" 0.023] ["Hedge_woundwort" 0.004] ["Dandelion" 0.121] ["Red_clover" 0.253] ["White_clover" 1.667] ["Tufted_vetch" 0.117] ["Common_vetch" 0.034]]  "no info" 
326 "Scrub" 125 64.403 132.463 41875 41875 0.2 41.875 1.5 0 0 5 4 2.5 [["Bugle" 0.509] ["Burdock" 0.05] ["Oilseed_rape" 0.018] ["Giant_bindweed" 0.032] ["Common_knapweed" 0.56] ["Greater_knapweed" 0.029] ["Rosebay_willowherb" 0.043] ["Marsh_thistle" 0.016] ["Spear_thistle" 0.006] ["Hawthorn" 0.601] ["Foxglove" 0.086] ["Wild_teasel" 0.037] ["Vipers_bugloss" 0.5] ["Ground_ivy" 0.095] ["Bluebell" 0.256] ["St_Johns_wort" 0.011] ["Field_scabious" 0.023] ["White_dead_nettle" 0.171] ["Red_dead_nettle" 0.028] ["Birdsfoot_trefoil" 0.215] ["Selfheal" 0.06] ["Blackthorn" 1.292] ["Buttercup" 0.792] ["Dog_rose" 0.055] ["Bramble" 0.211] ["Average_Willow" 1.208] ["Ragwort" 0.063] ["Hedge_woundwort" 0.287] ["Dandelion" 0.113] ["Red_clover" 0.046] ["White_clover" 0.76] ["Tufted_vetch" 0.026] ["Common_vetch" 0.011]]  "no info" 
327 "Hedgerow" 105 83 140 625 625 0.2 0.625 1.5 271 360 5 4 2.5 [["Bugle" 0.119] ["Burdock" 0.005] ["Oilseed_rape" 0.052] ["Giant_bindweed" 0.047] ["Common_knapweed" 0.22] ["Rosebay_willowherb" 0.127] ["Marsh_thistle" 0.004] ["Spear_thistle" 0.008] ["Hawthorn" 0.44] ["Foxglove" 0.065] ["Wild_teasel" 0.023] ["Ground_ivy" 0.063] ["Bluebell" 0.057] ["St_Johns_wort" 0.002] ["Field_scabious" 0.008] ["White_dead_nettle" 0.135] ["Red_dead_nettle" 0.1] ["Birdsfoot_trefoil" 0.037] ["Selfheal" 0.038] ["Blackthorn" 0.931] ["Buttercup" 0.381] ["Dog_rose" 0.182] ["Bramble" 0.162] ["Average_Willow" 1.275] ["Ragwort" 0.017] ["Hedge_woundwort" 0.043] ["Comfry" 0.042] ["Dandelion" 0.11] ["Red_clover" 0.046] ["White_clover" 0.395] ["Tufted_vetch" 0.046] ["Common_vetch" 0.132]]  "no info" 
328 "Woodland" 35 129.667 139.333 1875 1875 0.2 1.875 1.5 0 0 5 4 2.5 [["Bugle" 0.298] ["Burdock" 0.104] ["Common_knapweed" 0.008] ["Rosebay_willowherb" 0.02] ["Marsh_thistle" 0.023] ["Spear_thistle" 0.007] ["Hawthorn" 2.733] ["Foxglove" 0.02] ["Ground_ivy" 0.102] ["Bluebell" 0.599] ["St_Johns_wort" 0.01] ["Field_scabious" 0.004] ["White_dead_nettle" 0.008] ["Red_dead_nettle" 0.025] ["Birdsfoot_trefoil" 0.036] ["Selfheal" 0.08] ["Blackthorn" 0.333] ["Buttercup" 0.724] ["Dog_rose" 0.042] ["Bramble" 0.419] ["Ragwort" 0.003] ["Hedge_woundwort" 0.038] ["Dandelion" 0.01] ["Red_clover" 0.005] ["White_clover" 0.083] ["Tufted_vetch" 0.002] ["Common_vetch" 0.038]]  "no info" 
329 "Woodland" 35 133 140 625 625 0.2 0.625 1.5 0 0 5 4 2.5 [["Bugle" 0.298] ["Burdock" 0.104] ["Common_knapweed" 0.008] ["Rosebay_willowherb" 0.02] ["Marsh_thistle" 0.023] ["Spear_thistle" 0.007] ["Hawthorn" 2.733] ["Foxglove" 0.02] ["Ground_ivy" 0.102] ["Bluebell" 0.599] ["St_Johns_wort" 0.01] ["Field_scabious" 0.004] ["White_dead_nettle" 0.008] ["Red_dead_nettle" 0.025] ["Birdsfoot_trefoil" 0.036] ["Selfheal" 0.08] ["Blackthorn" 0.333] ["Buttercup" 0.724] ["Dog_rose" 0.042] ["Bramble" 0.419] ["Ragwort" 0.003] ["Hedge_woundwort" 0.038] ["Dandelion" 0.01] ["Red_clover" 0.005] ["White_clover" 0.083] ["Tufted_vetch" 0.002] ["Common_vetch" 0.038]]  "no info" 
330 "Hedgerow" 105 180 138 3125 3125 0.2 3.125 1.5 271 360 5 4 2.5 [["Bugle" 0.119] ["Burdock" 0.005] ["Oilseed_rape" 0.052] ["Giant_bindweed" 0.047] ["Common_knapweed" 0.22] ["Rosebay_willowherb" 0.127] ["Marsh_thistle" 0.004] ["Spear_thistle" 0.008] ["Hawthorn" 0.44] ["Foxglove" 0.065] ["Wild_teasel" 0.023] ["Ground_ivy" 0.063] ["Bluebell" 0.057] ["St_Johns_wort" 0.002] ["Field_scabious" 0.008] ["White_dead_nettle" 0.135] ["Red_dead_nettle" 0.1] ["Birdsfoot_trefoil" 0.037] ["Selfheal" 0.038] ["Blackthorn" 0.931] ["Buttercup" 0.381] ["Dog_rose" 0.182] ["Bramble" 0.162] ["Average_Willow" 1.275] ["Ragwort" 0.017] ["Hedge_woundwort" 0.043] ["Comfry" 0.042] ["Dandelion" 0.11] ["Red_clover" 0.046] ["White_clover" 0.395] ["Tufted_vetch" 0.046] ["Common_vetch" 0.132]]  "no info" 
331 "Hedgerow" 105 90.5 139 1250 1250 0.2 1.25 1.5 271 360 5 4 2.5 [["Bugle" 0.119] ["Burdock" 0.005] ["Oilseed_rape" 0.052] ["Giant_bindweed" 0.047] ["Common_knapweed" 0.22] ["Rosebay_willowherb" 0.127] ["Marsh_thistle" 0.004] ["Spear_thistle" 0.008] ["Hawthorn" 0.44] ["Foxglove" 0.065] ["Wild_teasel" 0.023] ["Ground_ivy" 0.063] ["Bluebell" 0.057] ["St_Johns_wort" 0.002] ["Field_scabious" 0.008] ["White_dead_nettle" 0.135] ["Red_dead_nettle" 0.1] ["Birdsfoot_trefoil" 0.037] ["Selfheal" 0.038] ["Blackthorn" 0.931] ["Buttercup" 0.381] ["Dog_rose" 0.182] ["Bramble" 0.162] ["Average_Willow" 1.275] ["Ragwort" 0.017] ["Hedge_woundwort" 0.043] ["Comfry" 0.042] ["Dandelion" 0.11] ["Red_clover" 0.046] ["White_clover" 0.395] ["Tufted_vetch" 0.046] ["Common_vetch" 0.132]]  "no info" 
332 "Scrub" 125 96.5 139 1250 1250 0.2 1.25 1.5 0 0 5 4 2.5 [["Bugle" 0.509] ["Burdock" 0.05] ["Oilseed_rape" 0.018] ["Giant_bindweed" 0.032] ["Common_knapweed" 0.56] ["Greater_knapweed" 0.029] ["Rosebay_willowherb" 0.043] ["Marsh_thistle" 0.016] ["Spear_thistle" 0.006] ["Hawthorn" 0.601] ["Foxglove" 0.086] ["Wild_teasel" 0.037] ["Vipers_bugloss" 0.5] ["Ground_ivy" 0.095] ["Bluebell" 0.256] ["St_Johns_wort" 0.011] ["Field_scabious" 0.023] ["White_dead_nettle" 0.171] ["Red_dead_nettle" 0.028] ["Birdsfoot_trefoil" 0.215] ["Selfheal" 0.06] ["Blackthorn" 1.292] ["Buttercup" 0.792] ["Dog_rose" 0.055] ["Bramble" 0.211] ["Average_Willow" 1.208] ["Ragwort" 0.063] ["Hedge_woundwort" 0.287] ["Dandelion" 0.113] ["Red_clover" 0.046] ["White_clover" 0.76] ["Tufted_vetch" 0.026] ["Common_vetch" 0.011]]  "no info" 
333 "Woodland" 35 102 139 625 625 0.2 0.625 1.5 0 0 5 4 2.5 [["Bugle" 0.298] ["Burdock" 0.104] ["Common_knapweed" 0.008] ["Rosebay_willowherb" 0.02] ["Marsh_thistle" 0.023] ["Spear_thistle" 0.007] ["Hawthorn" 2.733] ["Foxglove" 0.02] ["Ground_ivy" 0.102] ["Bluebell" 0.599] ["St_Johns_wort" 0.01] ["Field_scabious" 0.004] ["White_dead_nettle" 0.008] ["Red_dead_nettle" 0.025] ["Birdsfoot_trefoil" 0.036] ["Selfheal" 0.08] ["Blackthorn" 0.333] ["Buttercup" 0.724] ["Dog_rose" 0.042] ["Bramble" 0.419] ["Ragwort" 0.003] ["Hedge_woundwort" 0.038] ["Dandelion" 0.01] ["Red_clover" 0.005] ["White_clover" 0.083] ["Tufted_vetch" 0.002] ["Common_vetch" 0.038]]  "no info" 
334 "Hedgerow" 105 103 139 625 625 0.2 0.625 1.5 271 360 5 4 2.5 [["Bugle" 0.119] ["Burdock" 0.005] ["Oilseed_rape" 0.052] ["Giant_bindweed" 0.047] ["Common_knapweed" 0.22] ["Rosebay_willowherb" 0.127] ["Marsh_thistle" 0.004] ["Spear_thistle" 0.008] ["Hawthorn" 0.44] ["Foxglove" 0.065] ["Wild_teasel" 0.023] ["Ground_ivy" 0.063] ["Bluebell" 0.057] ["St_Johns_wort" 0.002] ["Field_scabious" 0.008] ["White_dead_nettle" 0.135] ["Red_dead_nettle" 0.1] ["Birdsfoot_trefoil" 0.037] ["Selfheal" 0.038] ["Blackthorn" 0.931] ["Buttercup" 0.381] ["Dog_rose" 0.182] ["Bramble" 0.162] ["Average_Willow" 1.275] ["Ragwort" 0.017] ["Hedge_woundwort" 0.043] ["Comfry" 0.042] ["Dandelion" 0.11] ["Red_clover" 0.046] ["White_clover" 0.395] ["Tufted_vetch" 0.046] ["Common_vetch" 0.132]]  "no info" 
335 "Grassland" 135 91.274 134.464 52500 52500 0.2 52.5 1.5 0 0 5 4 2.5 [["Bugle" 0.028] ["Burdock" 0.017] ["Common_knapweed" 0.011] ["Spear_thistle" 0.005] ["Hawthorn" 0.617] ["Ground_ivy" 0.059] ["Bluebell" 0.487] ["Field_scabious" 0.017] ["White_dead_nettle" 0.025] ["Red_dead_nettle" 0.026] ["Birdsfoot_trefoil" 0.352] ["Selfheal" 0.113] ["Blackthorn" 0.225] ["Buttercup" 2.161] ["Bramble" 0.017] ["Ragwort" 0.023] ["Hedge_woundwort" 0.004] ["Dandelion" 0.121] ["Red_clover" 0.253] ["White_clover" 1.667] ["Tufted_vetch" 0.117] ["Common_vetch" 0.034]]  "no info" 
336 "Hedgerow" 105 96 138 625 625 0.2 0.625 1.5 271 360 5 4 2.5 [["Bugle" 0.119] ["Burdock" 0.005] ["Oilseed_rape" 0.052] ["Giant_bindweed" 0.047] ["Common_knapweed" 0.22] ["Rosebay_willowherb" 0.127] ["Marsh_thistle" 0.004] ["Spear_thistle" 0.008] ["Hawthorn" 0.44] ["Foxglove" 0.065] ["Wild_teasel" 0.023] ["Ground_ivy" 0.063] ["Bluebell" 0.057] ["St_Johns_wort" 0.002] ["Field_scabious" 0.008] ["White_dead_nettle" 0.135] ["Red_dead_nettle" 0.1] ["Birdsfoot_trefoil" 0.037] ["Selfheal" 0.038] ["Blackthorn" 0.931] ["Buttercup" 0.381] ["Dog_rose" 0.182] ["Bramble" 0.162] ["Average_Willow" 1.275] ["Ragwort" 0.017] ["Hedge_woundwort" 0.043] ["Comfry" 0.042] ["Dandelion" 0.11] ["Red_clover" 0.046] ["White_clover" 0.395] ["Tufted_vetch" 0.046] ["Common_vetch" 0.132]]  "no info" 
337 "Woodland" 35 106 138 1875 1875 0.2 1.875 1.5 0 0 5 4 2.5 [["Bugle" 0.298] ["Burdock" 0.104] ["Common_knapweed" 0.008] ["Rosebay_willowherb" 0.02] ["Marsh_thistle" 0.023] ["Spear_thistle" 0.007] ["Hawthorn" 2.733] ["Foxglove" 0.02] ["Ground_ivy" 0.102] ["Bluebell" 0.599] ["St_Johns_wort" 0.01] ["Field_scabious" 0.004] ["White_dead_nettle" 0.008] ["Red_dead_nettle" 0.025] ["Birdsfoot_trefoil" 0.036] ["Selfheal" 0.08] ["Blackthorn" 0.333] ["Buttercup" 0.724] ["Dog_rose" 0.042] ["Bramble" 0.419] ["Ragwort" 0.003] ["Hedge_woundwort" 0.038] ["Dandelion" 0.01] ["Red_clover" 0.005] ["White_clover" 0.083] ["Tufted_vetch" 0.002] ["Common_vetch" 0.038]]  "no info" 
338 "Hedgerow" 105 230 138 625 625 0.2 0.625 1.5 271 360 5 4 2.5 [["Bugle" 0.119] ["Burdock" 0.005] ["Oilseed_rape" 0.052] ["Giant_bindweed" 0.047] ["Common_knapweed" 0.22] ["Rosebay_willowherb" 0.127] ["Marsh_thistle" 0.004] ["Spear_thistle" 0.008] ["Hawthorn" 0.44] ["Foxglove" 0.065] ["Wild_teasel" 0.023] ["Ground_ivy" 0.063] ["Bluebell" 0.057] ["St_Johns_wort" 0.002] ["Field_scabious" 0.008] ["White_dead_nettle" 0.135] ["Red_dead_nettle" 0.1] ["Birdsfoot_trefoil" 0.037] ["Selfheal" 0.038] ["Blackthorn" 0.931] ["Buttercup" 0.381] ["Dog_rose" 0.182] ["Bramble" 0.162] ["Average_Willow" 1.275] ["Ragwort" 0.017] ["Hedge_woundwort" 0.043] ["Comfry" 0.042] ["Dandelion" 0.11] ["Red_clover" 0.046] ["White_clover" 0.395] ["Tufted_vetch" 0.046] ["Common_vetch" 0.132]]  "no info" 
339 "Hedgerow" 105 114.5 137 1250 1250 0.2 1.25 1.5 271 360 5 4 2.5 [["Bugle" 0.119] ["Burdock" 0.005] ["Oilseed_rape" 0.052] ["Giant_bindweed" 0.047] ["Common_knapweed" 0.22] ["Rosebay_willowherb" 0.127] ["Marsh_thistle" 0.004] ["Spear_thistle" 0.008] ["Hawthorn" 0.44] ["Foxglove" 0.065] ["Wild_teasel" 0.023] ["Ground_ivy" 0.063] ["Bluebell" 0.057] ["St_Johns_wort" 0.002] ["Field_scabious" 0.008] ["White_dead_nettle" 0.135] ["Red_dead_nettle" 0.1] ["Birdsfoot_trefoil" 0.037] ["Selfheal" 0.038] ["Blackthorn" 0.931] ["Buttercup" 0.381] ["Dog_rose" 0.182] ["Bramble" 0.162] ["Average_Willow" 1.275] ["Ragwort" 0.017] ["Hedge_woundwort" 0.043] ["Comfry" 0.042] ["Dandelion" 0.11] ["Red_clover" 0.046] ["White_clover" 0.395] ["Tufted_vetch" 0.046] ["Common_vetch" 0.132]]  "no info" 
340 "Crop_Oilseed_rape" 45 219.203 128.722 98750 12838 0.2 29.625 1.5 114 136 5 4 2.5 [["Crop_Oilseed_rape" 868.5]]  "no info" 
341 "Woodland" 35 72.791 133.328 41875 41875 0.2 41.875 1.5 0 0 5 4 2.5 [["Bugle" 0.298] ["Burdock" 0.104] ["Common_knapweed" 0.008] ["Rosebay_willowherb" 0.02] ["Marsh_thistle" 0.023] ["Spear_thistle" 0.007] ["Hawthorn" 2.733] ["Foxglove" 0.02] ["Ground_ivy" 0.102] ["Bluebell" 0.599] ["St_Johns_wort" 0.01] ["Field_scabious" 0.004] ["White_dead_nettle" 0.008] ["Red_dead_nettle" 0.025] ["Birdsfoot_trefoil" 0.036] ["Selfheal" 0.08] ["Blackthorn" 0.333] ["Buttercup" 0.724] ["Dog_rose" 0.042] ["Bramble" 0.419] ["Ragwort" 0.003] ["Hedge_woundwort" 0.038] ["Dandelion" 0.01] ["Red_clover" 0.005] ["White_clover" 0.083] ["Tufted_vetch" 0.002] ["Common_vetch" 0.038]]  "no info" 
342 "Hedgerow" 105 122.5 136 1250 1250 0.2 1.25 1.5 271 360 5 4 2.5 [["Bugle" 0.119] ["Burdock" 0.005] ["Oilseed_rape" 0.052] ["Giant_bindweed" 0.047] ["Common_knapweed" 0.22] ["Rosebay_willowherb" 0.127] ["Marsh_thistle" 0.004] ["Spear_thistle" 0.008] ["Hawthorn" 0.44] ["Foxglove" 0.065] ["Wild_teasel" 0.023] ["Ground_ivy" 0.063] ["Bluebell" 0.057] ["St_Johns_wort" 0.002] ["Field_scabious" 0.008] ["White_dead_nettle" 0.135] ["Red_dead_nettle" 0.1] ["Birdsfoot_trefoil" 0.037] ["Selfheal" 0.038] ["Blackthorn" 0.931] ["Buttercup" 0.381] ["Dog_rose" 0.182] ["Bramble" 0.162] ["Average_Willow" 1.275] ["Ragwort" 0.017] ["Hedge_woundwort" 0.043] ["Comfry" 0.042] ["Dandelion" 0.11] ["Red_clover" 0.046] ["White_clover" 0.395] ["Tufted_vetch" 0.046] ["Common_vetch" 0.132]]  "no info" 
343 "Hedgerow" 105 229 136 625 625 0.2 0.625 1.5 271 360 5 4 2.5 [["Bugle" 0.119] ["Burdock" 0.005] ["Oilseed_rape" 0.052] ["Giant_bindweed" 0.047] ["Common_knapweed" 0.22] ["Rosebay_willowherb" 0.127] ["Marsh_thistle" 0.004] ["Spear_thistle" 0.008] ["Hawthorn" 0.44] ["Foxglove" 0.065] ["Wild_teasel" 0.023] ["Ground_ivy" 0.063] ["Bluebell" 0.057] ["St_Johns_wort" 0.002] ["Field_scabious" 0.008] ["White_dead_nettle" 0.135] ["Red_dead_nettle" 0.1] ["Birdsfoot_trefoil" 0.037] ["Selfheal" 0.038] ["Blackthorn" 0.931] ["Buttercup" 0.381] ["Dog_rose" 0.182] ["Bramble" 0.162] ["Average_Willow" 1.275] ["Ragwort" 0.017] ["Hedge_woundwort" 0.043] ["Comfry" 0.042] ["Dandelion" 0.11] ["Red_clover" 0.046] ["White_clover" 0.395] ["Tufted_vetch" 0.046] ["Common_vetch" 0.132]]  "no info" 
344 "Grassland" 135 234.614 125.542 199375 199375 0.2 199.375 1.5 0 0 5 4 2.5 [["Bugle" 0.028] ["Burdock" 0.017] ["Common_knapweed" 0.011] ["Spear_thistle" 0.005] ["Hawthorn" 0.617] ["Ground_ivy" 0.059] ["Bluebell" 0.487] ["Field_scabious" 0.017] ["White_dead_nettle" 0.025] ["Red_dead_nettle" 0.026] ["Birdsfoot_trefoil" 0.352] ["Selfheal" 0.113] ["Blackthorn" 0.225] ["Buttercup" 2.161] ["Bramble" 0.017] ["Ragwort" 0.023] ["Hedge_woundwort" 0.004] ["Dandelion" 0.121] ["Red_clover" 0.253] ["White_clover" 1.667] ["Tufted_vetch" 0.117] ["Common_vetch" 0.034]]  "no info" 
345 "Woodland" 35 63 135 625 625 0.2 0.625 1.5 0 0 5 4 2.5 [["Bugle" 0.298] ["Burdock" 0.104] ["Common_knapweed" 0.008] ["Rosebay_willowherb" 0.02] ["Marsh_thistle" 0.023] ["Spear_thistle" 0.007] ["Hawthorn" 2.733] ["Foxglove" 0.02] ["Ground_ivy" 0.102] ["Bluebell" 0.599] ["St_Johns_wort" 0.01] ["Field_scabious" 0.004] ["White_dead_nettle" 0.008] ["Red_dead_nettle" 0.025] ["Birdsfoot_trefoil" 0.036] ["Selfheal" 0.08] ["Blackthorn" 0.333] ["Buttercup" 0.724] ["Dog_rose" 0.042] ["Bramble" 0.419] ["Ragwort" 0.003] ["Hedge_woundwort" 0.038] ["Dandelion" 0.01] ["Red_clover" 0.005] ["White_clover" 0.083] ["Tufted_vetch" 0.002] ["Common_vetch" 0.038]]  "no info" 
346 "Hedgerow" 105 129 135 625 625 0.2 0.625 1.5 271 360 5 4 2.5 [["Bugle" 0.119] ["Burdock" 0.005] ["Oilseed_rape" 0.052] ["Giant_bindweed" 0.047] ["Common_knapweed" 0.22] ["Rosebay_willowherb" 0.127] ["Marsh_thistle" 0.004] ["Spear_thistle" 0.008] ["Hawthorn" 0.44] ["Foxglove" 0.065] ["Wild_teasel" 0.023] ["Ground_ivy" 0.063] ["Bluebell" 0.057] ["St_Johns_wort" 0.002] ["Field_scabious" 0.008] ["White_dead_nettle" 0.135] ["Red_dead_nettle" 0.1] ["Birdsfoot_trefoil" 0.037] ["Selfheal" 0.038] ["Blackthorn" 0.931] ["Buttercup" 0.381] ["Dog_rose" 0.182] ["Bramble" 0.162] ["Average_Willow" 1.275] ["Ragwort" 0.017] ["Hedge_woundwort" 0.043] ["Comfry" 0.042] ["Dandelion" 0.11] ["Red_clover" 0.046] ["White_clover" 0.395] ["Tufted_vetch" 0.046] ["Common_vetch" 0.132]]  "no info" 
347 "Hedgerow" 105 133 135 625 625 0.2 0.625 1.5 271 360 5 4 2.5 [["Bugle" 0.119] ["Burdock" 0.005] ["Oilseed_rape" 0.052] ["Giant_bindweed" 0.047] ["Common_knapweed" 0.22] ["Rosebay_willowherb" 0.127] ["Marsh_thistle" 0.004] ["Spear_thistle" 0.008] ["Hawthorn" 0.44] ["Foxglove" 0.065] ["Wild_teasel" 0.023] ["Ground_ivy" 0.063] ["Bluebell" 0.057] ["St_Johns_wort" 0.002] ["Field_scabious" 0.008] ["White_dead_nettle" 0.135] ["Red_dead_nettle" 0.1] ["Birdsfoot_trefoil" 0.037] ["Selfheal" 0.038] ["Blackthorn" 0.931] ["Buttercup" 0.381] ["Dog_rose" 0.182] ["Bramble" 0.162] ["Average_Willow" 1.275] ["Ragwort" 0.017] ["Hedge_woundwort" 0.043] ["Comfry" 0.042] ["Dandelion" 0.11] ["Red_clover" 0.046] ["White_clover" 0.395] ["Tufted_vetch" 0.046] ["Common_vetch" 0.132]]  "no info" 
348 "Scrub" 125 82.75 130.75 10000 10000 0.2 10 1.5 0 0 5 4 2.5 [["Bugle" 0.509] ["Burdock" 0.05] ["Oilseed_rape" 0.018] ["Giant_bindweed" 0.032] ["Common_knapweed" 0.56] ["Greater_knapweed" 0.029] ["Rosebay_willowherb" 0.043] ["Marsh_thistle" 0.016] ["Spear_thistle" 0.006] ["Hawthorn" 0.601] ["Foxglove" 0.086] ["Wild_teasel" 0.037] ["Vipers_bugloss" 0.5] ["Ground_ivy" 0.095] ["Bluebell" 0.256] ["St_Johns_wort" 0.011] ["Field_scabious" 0.023] ["White_dead_nettle" 0.171] ["Red_dead_nettle" 0.028] ["Birdsfoot_trefoil" 0.215] ["Selfheal" 0.06] ["Blackthorn" 1.292] ["Buttercup" 0.792] ["Dog_rose" 0.055] ["Bramble" 0.211] ["Average_Willow" 1.208] ["Ragwort" 0.063] ["Hedge_woundwort" 0.287] ["Dandelion" 0.113] ["Red_clover" 0.046] ["White_clover" 0.76] ["Tufted_vetch" 0.026] ["Common_vetch" 0.011]]  "no info" 
349 "Hedgerow" 105 127 134 625 625 0.2 0.625 1.5 271 360 5 4 2.5 [["Bugle" 0.119] ["Burdock" 0.005] ["Oilseed_rape" 0.052] ["Giant_bindweed" 0.047] ["Common_knapweed" 0.22] ["Rosebay_willowherb" 0.127] ["Marsh_thistle" 0.004] ["Spear_thistle" 0.008] ["Hawthorn" 0.44] ["Foxglove" 0.065] ["Wild_teasel" 0.023] ["Ground_ivy" 0.063] ["Bluebell" 0.057] ["St_Johns_wort" 0.002] ["Field_scabious" 0.008] ["White_dead_nettle" 0.135] ["Red_dead_nettle" 0.1] ["Birdsfoot_trefoil" 0.037] ["Selfheal" 0.038] ["Blackthorn" 0.931] ["Buttercup" 0.381] ["Dog_rose" 0.182] ["Bramble" 0.162] ["Average_Willow" 1.275] ["Ragwort" 0.017] ["Hedge_woundwort" 0.043] ["Comfry" 0.042] ["Dandelion" 0.11] ["Red_clover" 0.046] ["White_clover" 0.395] ["Tufted_vetch" 0.046] ["Common_vetch" 0.132]]  "no info" 
350 "Woodland" 35 143 134 625 625 0.2 0.625 1.5 0 0 5 4 2.5 [["Bugle" 0.298] ["Burdock" 0.104] ["Common_knapweed" 0.008] ["Rosebay_willowherb" 0.02] ["Marsh_thistle" 0.023] ["Spear_thistle" 0.007] ["Hawthorn" 2.733] ["Foxglove" 0.02] ["Ground_ivy" 0.102] ["Bluebell" 0.599] ["St_Johns_wort" 0.01] ["Field_scabious" 0.004] ["White_dead_nettle" 0.008] ["Red_dead_nettle" 0.025] ["Birdsfoot_trefoil" 0.036] ["Selfheal" 0.08] ["Blackthorn" 0.333] ["Buttercup" 0.724] ["Dog_rose" 0.042] ["Bramble" 0.419] ["Ragwort" 0.003] ["Hedge_woundwort" 0.038] ["Dandelion" 0.01] ["Red_clover" 0.005] ["White_clover" 0.083] ["Tufted_vetch" 0.002] ["Common_vetch" 0.038]]  "no info" 
351 "Hedgerow" 105 160 133 625 625 0.2 0.625 1.5 271 360 5 4 2.5 [["Bugle" 0.119] ["Burdock" 0.005] ["Oilseed_rape" 0.052] ["Giant_bindweed" 0.047] ["Common_knapweed" 0.22] ["Rosebay_willowherb" 0.127] ["Marsh_thistle" 0.004] ["Spear_thistle" 0.008] ["Hawthorn" 0.44] ["Foxglove" 0.065] ["Wild_teasel" 0.023] ["Ground_ivy" 0.063] ["Bluebell" 0.057] ["St_Johns_wort" 0.002] ["Field_scabious" 0.008] ["White_dead_nettle" 0.135] ["Red_dead_nettle" 0.1] ["Birdsfoot_trefoil" 0.037] ["Selfheal" 0.038] ["Blackthorn" 0.931] ["Buttercup" 0.381] ["Dog_rose" 0.182] ["Bramble" 0.162] ["Average_Willow" 1.275] ["Ragwort" 0.017] ["Hedge_woundwort" 0.043] ["Comfry" 0.042] ["Dandelion" 0.11] ["Red_clover" 0.046] ["White_clover" 0.395] ["Tufted_vetch" 0.046] ["Common_vetch" 0.132]]  "no info" 
352 "Woodland" 35 91.599 123.365 120000 120000 0.2 120 1.5 0 0 5 4 2.5 [["Bugle" 0.298] ["Burdock" 0.104] ["Common_knapweed" 0.008] ["Rosebay_willowherb" 0.02] ["Marsh_thistle" 0.023] ["Spear_thistle" 0.007] ["Hawthorn" 2.733] ["Foxglove" 0.02] ["Ground_ivy" 0.102] ["Bluebell" 0.599] ["St_Johns_wort" 0.01] ["Field_scabious" 0.004] ["White_dead_nettle" 0.008] ["Red_dead_nettle" 0.025] ["Birdsfoot_trefoil" 0.036] ["Selfheal" 0.08] ["Blackthorn" 0.333] ["Buttercup" 0.724] ["Dog_rose" 0.042] ["Bramble" 0.419] ["Ragwort" 0.003] ["Hedge_woundwort" 0.038] ["Dandelion" 0.01] ["Red_clover" 0.005] ["White_clover" 0.083] ["Tufted_vetch" 0.002] ["Common_vetch" 0.038]]  "no info" 
353 "Hedgerow" 105 227 132 625 625 0.2 0.625 1.5 271 360 5 4 2.5 [["Bugle" 0.119] ["Burdock" 0.005] ["Oilseed_rape" 0.052] ["Giant_bindweed" 0.047] ["Common_knapweed" 0.22] ["Rosebay_willowherb" 0.127] ["Marsh_thistle" 0.004] ["Spear_thistle" 0.008] ["Hawthorn" 0.44] ["Foxglove" 0.065] ["Wild_teasel" 0.023] ["Ground_ivy" 0.063] ["Bluebell" 0.057] ["St_Johns_wort" 0.002] ["Field_scabious" 0.008] ["White_dead_nettle" 0.135] ["Red_dead_nettle" 0.1] ["Birdsfoot_trefoil" 0.037] ["Selfheal" 0.038] ["Blackthorn" 0.931] ["Buttercup" 0.381] ["Dog_rose" 0.182] ["Bramble" 0.162] ["Average_Willow" 1.275] ["Ragwort" 0.017] ["Hedge_woundwort" 0.043] ["Comfry" 0.042] ["Dandelion" 0.11] ["Red_clover" 0.046] ["White_clover" 0.395] ["Tufted_vetch" 0.046] ["Common_vetch" 0.132]]  "no info" 
354 "Woodland" 35 145 131 625 625 0.2 0.625 1.5 0 0 5 4 2.5 [["Bugle" 0.298] ["Burdock" 0.104] ["Common_knapweed" 0.008] ["Rosebay_willowherb" 0.02] ["Marsh_thistle" 0.023] ["Spear_thistle" 0.007] ["Hawthorn" 2.733] ["Foxglove" 0.02] ["Ground_ivy" 0.102] ["Bluebell" 0.599] ["St_Johns_wort" 0.01] ["Field_scabious" 0.004] ["White_dead_nettle" 0.008] ["Red_dead_nettle" 0.025] ["Birdsfoot_trefoil" 0.036] ["Selfheal" 0.08] ["Blackthorn" 0.333] ["Buttercup" 0.724] ["Dog_rose" 0.042] ["Bramble" 0.419] ["Ragwort" 0.003] ["Hedge_woundwort" 0.038] ["Dandelion" 0.01] ["Red_clover" 0.005] ["White_clover" 0.083] ["Tufted_vetch" 0.002] ["Common_vetch" 0.038]]  "no info" 
355 "Grassland" 135 149 131 1875 1875 0.2 1.875 1.5 0 0 5 4 2.5 [["Bugle" 0.028] ["Burdock" 0.017] ["Common_knapweed" 0.011] ["Spear_thistle" 0.005] ["Hawthorn" 0.617] ["Ground_ivy" 0.059] ["Bluebell" 0.487] ["Field_scabious" 0.017] ["White_dead_nettle" 0.025] ["Red_dead_nettle" 0.026] ["Birdsfoot_trefoil" 0.352] ["Selfheal" 0.113] ["Blackthorn" 0.225] ["Buttercup" 2.161] ["Bramble" 0.017] ["Ragwort" 0.023] ["Hedge_woundwort" 0.004] ["Dandelion" 0.121] ["Red_clover" 0.253] ["White_clover" 1.667] ["Tufted_vetch" 0.117] ["Common_vetch" 0.034]]  "no info" 
356 "Hedgerow" 105 158.5 131 2500 2500 0.2 2.5 1.5 271 360 5 4 2.5 [["Bugle" 0.119] ["Burdock" 0.005] ["Oilseed_rape" 0.052] ["Giant_bindweed" 0.047] ["Common_knapweed" 0.22] ["Rosebay_willowherb" 0.127] ["Marsh_thistle" 0.004] ["Spear_thistle" 0.008] ["Hawthorn" 0.44] ["Foxglove" 0.065] ["Wild_teasel" 0.023] ["Ground_ivy" 0.063] ["Bluebell" 0.057] ["St_Johns_wort" 0.002] ["Field_scabious" 0.008] ["White_dead_nettle" 0.135] ["Red_dead_nettle" 0.1] ["Birdsfoot_trefoil" 0.037] ["Selfheal" 0.038] ["Blackthorn" 0.931] ["Buttercup" 0.381] ["Dog_rose" 0.182] ["Bramble" 0.162] ["Average_Willow" 1.275] ["Ragwort" 0.017] ["Hedge_woundwort" 0.043] ["Comfry" 0.042] ["Dandelion" 0.11] ["Red_clover" 0.046] ["White_clover" 0.395] ["Tufted_vetch" 0.046] ["Common_vetch" 0.132]]  "no info" 
357 "Woodland" 35 167.4 130.9 6250 6250 0.2 6.25 1.5 0 0 5 4 2.5 [["Bugle" 0.298] ["Burdock" 0.104] ["Common_knapweed" 0.008] ["Rosebay_willowherb" 0.02] ["Marsh_thistle" 0.023] ["Spear_thistle" 0.007] ["Hawthorn" 2.733] ["Foxglove" 0.02] ["Ground_ivy" 0.102] ["Bluebell" 0.599] ["St_Johns_wort" 0.01] ["Field_scabious" 0.004] ["White_dead_nettle" 0.008] ["Red_dead_nettle" 0.025] ["Birdsfoot_trefoil" 0.036] ["Selfheal" 0.08] ["Blackthorn" 0.333] ["Buttercup" 0.724] ["Dog_rose" 0.042] ["Bramble" 0.419] ["Ragwort" 0.003] ["Hedge_woundwort" 0.038] ["Dandelion" 0.01] ["Red_clover" 0.005] ["White_clover" 0.083] ["Tufted_vetch" 0.002] ["Common_vetch" 0.038]]  "no info" 
358 "Woodland" 35 173 131 625 625 0.2 0.625 1.5 0 0 5 4 2.5 [["Bugle" 0.298] ["Burdock" 0.104] ["Common_knapweed" 0.008] ["Rosebay_willowherb" 0.02] ["Marsh_thistle" 0.023] ["Spear_thistle" 0.007] ["Hawthorn" 2.733] ["Foxglove" 0.02] ["Ground_ivy" 0.102] ["Bluebell" 0.599] ["St_Johns_wort" 0.01] ["Field_scabious" 0.004] ["White_dead_nettle" 0.008] ["Red_dead_nettle" 0.025] ["Birdsfoot_trefoil" 0.036] ["Selfheal" 0.08] ["Blackthorn" 0.333] ["Buttercup" 0.724] ["Dog_rose" 0.042] ["Bramble" 0.419] ["Ragwort" 0.003] ["Hedge_woundwort" 0.038] ["Dandelion" 0.01] ["Red_clover" 0.005] ["White_clover" 0.083] ["Tufted_vetch" 0.002] ["Common_vetch" 0.038]]  "no info" 
359 "Hedgerow" 105 232 131 625 625 0.2 0.625 1.5 271 360 5 4 2.5 [["Bugle" 0.119] ["Burdock" 0.005] ["Oilseed_rape" 0.052] ["Giant_bindweed" 0.047] ["Common_knapweed" 0.22] ["Rosebay_willowherb" 0.127] ["Marsh_thistle" 0.004] ["Spear_thistle" 0.008] ["Hawthorn" 0.44] ["Foxglove" 0.065] ["Wild_teasel" 0.023] ["Ground_ivy" 0.063] ["Bluebell" 0.057] ["St_Johns_wort" 0.002] ["Field_scabious" 0.008] ["White_dead_nettle" 0.135] ["Red_dead_nettle" 0.1] ["Birdsfoot_trefoil" 0.037] ["Selfheal" 0.038] ["Blackthorn" 0.931] ["Buttercup" 0.381] ["Dog_rose" 0.182] ["Bramble" 0.162] ["Average_Willow" 1.275] ["Ragwort" 0.017] ["Hedge_woundwort" 0.043] ["Comfry" 0.042] ["Dandelion" 0.11] ["Red_clover" 0.046] ["White_clover" 0.395] ["Tufted_vetch" 0.046] ["Common_vetch" 0.132]]  "no info" 
360 "Woodland" 35 56.383 127.35 37500 37500 0.2 37.5 1.5 0 0 5 4 2.5 [["Bugle" 0.298] ["Burdock" 0.104] ["Common_knapweed" 0.008] ["Rosebay_willowherb" 0.02] ["Marsh_thistle" 0.023] ["Spear_thistle" 0.007] ["Hawthorn" 2.733] ["Foxglove" 0.02] ["Ground_ivy" 0.102] ["Bluebell" 0.599] ["St_Johns_wort" 0.01] ["Field_scabious" 0.004] ["White_dead_nettle" 0.008] ["Red_dead_nettle" 0.025] ["Birdsfoot_trefoil" 0.036] ["Selfheal" 0.08] ["Blackthorn" 0.333] ["Buttercup" 0.724] ["Dog_rose" 0.042] ["Bramble" 0.419] ["Ragwort" 0.003] ["Hedge_woundwort" 0.038] ["Dandelion" 0.01] ["Red_clover" 0.005] ["White_clover" 0.083] ["Tufted_vetch" 0.002] ["Common_vetch" 0.038]]  "no info" 
361 "Woodland" 35 67 128 8750 8750 0.2 8.75 1.5 0 0 5 4 2.5 [["Bugle" 0.298] ["Burdock" 0.104] ["Common_knapweed" 0.008] ["Rosebay_willowherb" 0.02] ["Marsh_thistle" 0.023] ["Spear_thistle" 0.007] ["Hawthorn" 2.733] ["Foxglove" 0.02] ["Ground_ivy" 0.102] ["Bluebell" 0.599] ["St_Johns_wort" 0.01] ["Field_scabious" 0.004] ["White_dead_nettle" 0.008] ["Red_dead_nettle" 0.025] ["Birdsfoot_trefoil" 0.036] ["Selfheal" 0.08] ["Blackthorn" 0.333] ["Buttercup" 0.724] ["Dog_rose" 0.042] ["Bramble" 0.419] ["Ragwort" 0.003] ["Hedge_woundwort" 0.038] ["Dandelion" 0.01] ["Red_clover" 0.005] ["White_clover" 0.083] ["Tufted_vetch" 0.002] ["Common_vetch" 0.038]]  "no info" 
362 "Hedgerow" 105 126 130 625 625 0.2 0.625 1.5 271 360 5 4 2.5 [["Bugle" 0.119] ["Burdock" 0.005] ["Oilseed_rape" 0.052] ["Giant_bindweed" 0.047] ["Common_knapweed" 0.22] ["Rosebay_willowherb" 0.127] ["Marsh_thistle" 0.004] ["Spear_thistle" 0.008] ["Hawthorn" 0.44] ["Foxglove" 0.065] ["Wild_teasel" 0.023] ["Ground_ivy" 0.063] ["Bluebell" 0.057] ["St_Johns_wort" 0.002] ["Field_scabious" 0.008] ["White_dead_nettle" 0.135] ["Red_dead_nettle" 0.1] ["Birdsfoot_trefoil" 0.037] ["Selfheal" 0.038] ["Blackthorn" 0.931] ["Buttercup" 0.381] ["Dog_rose" 0.182] ["Bramble" 0.162] ["Average_Willow" 1.275] ["Ragwort" 0.017] ["Hedge_woundwort" 0.043] ["Comfry" 0.042] ["Dandelion" 0.11] ["Red_clover" 0.046] ["White_clover" 0.395] ["Tufted_vetch" 0.046] ["Common_vetch" 0.132]]  "no info" 
363 "Grassland" 135 121.574 121.348 143750 143750 0.2 143.75 1.5 0 0 5 4 2.5 [["Bugle" 0.028] ["Burdock" 0.017] ["Common_knapweed" 0.011] ["Spear_thistle" 0.005] ["Hawthorn" 0.617] ["Ground_ivy" 0.059] ["Bluebell" 0.487] ["Field_scabious" 0.017] ["White_dead_nettle" 0.025] ["Red_dead_nettle" 0.026] ["Birdsfoot_trefoil" 0.352] ["Selfheal" 0.113] ["Blackthorn" 0.225] ["Buttercup" 2.161] ["Bramble" 0.017] ["Ragwort" 0.023] ["Hedge_woundwort" 0.004] ["Dandelion" 0.121] ["Red_clover" 0.253] ["White_clover" 1.667] ["Tufted_vetch" 0.117] ["Common_vetch" 0.034]]  "no info" 
364 "Scrub" 125 140.5 130 1250 1250 0.2 1.25 1.5 0 0 5 4 2.5 [["Bugle" 0.509] ["Burdock" 0.05] ["Oilseed_rape" 0.018] ["Giant_bindweed" 0.032] ["Common_knapweed" 0.56] ["Greater_knapweed" 0.029] ["Rosebay_willowherb" 0.043] ["Marsh_thistle" 0.016] ["Spear_thistle" 0.006] ["Hawthorn" 0.601] ["Foxglove" 0.086] ["Wild_teasel" 0.037] ["Vipers_bugloss" 0.5] ["Ground_ivy" 0.095] ["Bluebell" 0.256] ["St_Johns_wort" 0.011] ["Field_scabious" 0.023] ["White_dead_nettle" 0.171] ["Red_dead_nettle" 0.028] ["Birdsfoot_trefoil" 0.215] ["Selfheal" 0.06] ["Blackthorn" 1.292] ["Buttercup" 0.792] ["Dog_rose" 0.055] ["Bramble" 0.211] ["Average_Willow" 1.208] ["Ragwort" 0.063] ["Hedge_woundwort" 0.287] ["Dandelion" 0.113] ["Red_clover" 0.046] ["White_clover" 0.76] ["Tufted_vetch" 0.026] ["Common_vetch" 0.011]]  "no info" 
365 "Grassland" 135 146.565 127.29 38750 38750 0.2 38.75 1.5 0 0 5 4 2.5 [["Bugle" 0.028] ["Burdock" 0.017] ["Common_knapweed" 0.011] ["Spear_thistle" 0.005] ["Hawthorn" 0.617] ["Ground_ivy" 0.059] ["Bluebell" 0.487] ["Field_scabious" 0.017] ["White_dead_nettle" 0.025] ["Red_dead_nettle" 0.026] ["Birdsfoot_trefoil" 0.352] ["Selfheal" 0.113] ["Blackthorn" 0.225] ["Buttercup" 2.161] ["Bramble" 0.017] ["Ragwort" 0.023] ["Hedge_woundwort" 0.004] ["Dandelion" 0.121] ["Red_clover" 0.253] ["White_clover" 1.667] ["Tufted_vetch" 0.117] ["Common_vetch" 0.034]]  "no info" 
366 "Hedgerow" 105 149.5 130 3750 3750 0.2 3.75 1.5 271 360 5 4 2.5 [["Bugle" 0.119] ["Burdock" 0.005] ["Oilseed_rape" 0.052] ["Giant_bindweed" 0.047] ["Common_knapweed" 0.22] ["Rosebay_willowherb" 0.127] ["Marsh_thistle" 0.004] ["Spear_thistle" 0.008] ["Hawthorn" 0.44] ["Foxglove" 0.065] ["Wild_teasel" 0.023] ["Ground_ivy" 0.063] ["Bluebell" 0.057] ["St_Johns_wort" 0.002] ["Field_scabious" 0.008] ["White_dead_nettle" 0.135] ["Red_dead_nettle" 0.1] ["Birdsfoot_trefoil" 0.037] ["Selfheal" 0.038] ["Blackthorn" 0.931] ["Buttercup" 0.381] ["Dog_rose" 0.182] ["Bramble" 0.162] ["Average_Willow" 1.275] ["Ragwort" 0.017] ["Hedge_woundwort" 0.043] ["Comfry" 0.042] ["Dandelion" 0.11] ["Red_clover" 0.046] ["White_clover" 0.395] ["Tufted_vetch" 0.046] ["Common_vetch" 0.132]]  "no info" 
367 "Crop_Oilseed_rape" 45 156.642 127.17 33125 4306 0.2 9.938 1.5 114 136 5 4 2.5 [["Crop_Oilseed_rape" 868.5]]  "no info" 
368 "Woodland" 35 177 129 5625 5625 0.2 5.625 1.5 0 0 5 4 2.5 [["Bugle" 0.298] ["Burdock" 0.104] ["Common_knapweed" 0.008] ["Rosebay_willowherb" 0.02] ["Marsh_thistle" 0.023] ["Spear_thistle" 0.007] ["Hawthorn" 2.733] ["Foxglove" 0.02] ["Ground_ivy" 0.102] ["Bluebell" 0.599] ["St_Johns_wort" 0.01] ["Field_scabious" 0.004] ["White_dead_nettle" 0.008] ["Red_dead_nettle" 0.025] ["Birdsfoot_trefoil" 0.036] ["Selfheal" 0.08] ["Blackthorn" 0.333] ["Buttercup" 0.724] ["Dog_rose" 0.042] ["Bramble" 0.419] ["Ragwort" 0.003] ["Hedge_woundwort" 0.038] ["Dandelion" 0.01] ["Red_clover" 0.005] ["White_clover" 0.083] ["Tufted_vetch" 0.002] ["Common_vetch" 0.038]]  "no info" 
369 "Woodland" 35 103.8 127.4 3125 3125 0.2 3.125 1.5 0 0 5 4 2.5 [["Bugle" 0.298] ["Burdock" 0.104] ["Common_knapweed" 0.008] ["Rosebay_willowherb" 0.02] ["Marsh_thistle" 0.023] ["Spear_thistle" 0.007] ["Hawthorn" 2.733] ["Foxglove" 0.02] ["Ground_ivy" 0.102] ["Bluebell" 0.599] ["St_Johns_wort" 0.01] ["Field_scabious" 0.004] ["White_dead_nettle" 0.008] ["Red_dead_nettle" 0.025] ["Birdsfoot_trefoil" 0.036] ["Selfheal" 0.08] ["Blackthorn" 0.333] ["Buttercup" 0.724] ["Dog_rose" 0.042] ["Bramble" 0.419] ["Ragwort" 0.003] ["Hedge_woundwort" 0.038] ["Dandelion" 0.01] ["Red_clover" 0.005] ["White_clover" 0.083] ["Tufted_vetch" 0.002] ["Common_vetch" 0.038]]  "no info" 
370 "Woodland" 35 110.5 129 1250 1250 0.2 1.25 1.5 0 0 5 4 2.5 [["Bugle" 0.298] ["Burdock" 0.104] ["Common_knapweed" 0.008] ["Rosebay_willowherb" 0.02] ["Marsh_thistle" 0.023] ["Spear_thistle" 0.007] ["Hawthorn" 2.733] ["Foxglove" 0.02] ["Ground_ivy" 0.102] ["Bluebell" 0.599] ["St_Johns_wort" 0.01] ["Field_scabious" 0.004] ["White_dead_nettle" 0.008] ["Red_dead_nettle" 0.025] ["Birdsfoot_trefoil" 0.036] ["Selfheal" 0.08] ["Blackthorn" 0.333] ["Buttercup" 0.724] ["Dog_rose" 0.042] ["Bramble" 0.419] ["Ragwort" 0.003] ["Hedge_woundwort" 0.038] ["Dandelion" 0.01] ["Red_clover" 0.005] ["White_clover" 0.083] ["Tufted_vetch" 0.002] ["Common_vetch" 0.038]]  "no info" 
371 "Grassland" 135 178.215 120.911 119375 119375 0.2 119.375 1.5 0 0 5 4 2.5 [["Bugle" 0.028] ["Burdock" 0.017] ["Common_knapweed" 0.011] ["Spear_thistle" 0.005] ["Hawthorn" 0.617] ["Ground_ivy" 0.059] ["Bluebell" 0.487] ["Field_scabious" 0.017] ["White_dead_nettle" 0.025] ["Red_dead_nettle" 0.026] ["Birdsfoot_trefoil" 0.352] ["Selfheal" 0.113] ["Blackthorn" 0.225] ["Buttercup" 2.161] ["Bramble" 0.017] ["Ragwort" 0.023] ["Hedge_woundwort" 0.004] ["Dandelion" 0.121] ["Red_clover" 0.253] ["White_clover" 1.667] ["Tufted_vetch" 0.117] ["Common_vetch" 0.034]]  "no info" 
372 "Hedgerow" 105 179 129 625 625 0.2 0.625 1.5 271 360 5 4 2.5 [["Bugle" 0.119] ["Burdock" 0.005] ["Oilseed_rape" 0.052] ["Giant_bindweed" 0.047] ["Common_knapweed" 0.22] ["Rosebay_willowherb" 0.127] ["Marsh_thistle" 0.004] ["Spear_thistle" 0.008] ["Hawthorn" 0.44] ["Foxglove" 0.065] ["Wild_teasel" 0.023] ["Ground_ivy" 0.063] ["Bluebell" 0.057] ["St_Johns_wort" 0.002] ["Field_scabious" 0.008] ["White_dead_nettle" 0.135] ["Red_dead_nettle" 0.1] ["Birdsfoot_trefoil" 0.037] ["Selfheal" 0.038] ["Blackthorn" 0.931] ["Buttercup" 0.381] ["Dog_rose" 0.182] ["Bramble" 0.162] ["Average_Willow" 1.275] ["Ragwort" 0.017] ["Hedge_woundwort" 0.043] ["Comfry" 0.042] ["Dandelion" 0.11] ["Red_clover" 0.046] ["White_clover" 0.395] ["Tufted_vetch" 0.046] ["Common_vetch" 0.132]]  "no info" 
373 "Hedgerow" 105 237 129 625 625 0.2 0.625 1.5 271 360 5 4 2.5 [["Bugle" 0.119] ["Burdock" 0.005] ["Oilseed_rape" 0.052] ["Giant_bindweed" 0.047] ["Common_knapweed" 0.22] ["Rosebay_willowherb" 0.127] ["Marsh_thistle" 0.004] ["Spear_thistle" 0.008] ["Hawthorn" 0.44] ["Foxglove" 0.065] ["Wild_teasel" 0.023] ["Ground_ivy" 0.063] ["Bluebell" 0.057] ["St_Johns_wort" 0.002] ["Field_scabious" 0.008] ["White_dead_nettle" 0.135] ["Red_dead_nettle" 0.1] ["Birdsfoot_trefoil" 0.037] ["Selfheal" 0.038] ["Blackthorn" 0.931] ["Buttercup" 0.381] ["Dog_rose" 0.182] ["Bramble" 0.162] ["Average_Willow" 1.275] ["Ragwort" 0.017] ["Hedge_woundwort" 0.043] ["Comfry" 0.042] ["Dandelion" 0.11] ["Red_clover" 0.046] ["White_clover" 0.395] ["Tufted_vetch" 0.046] ["Common_vetch" 0.132]]  "no info" 
374 "Scrub" 125 67.615 125.615 8125 8125 0.2 8.125 1.5 0 0 5 4 2.5 [["Bugle" 0.509] ["Burdock" 0.05] ["Oilseed_rape" 0.018] ["Giant_bindweed" 0.032] ["Common_knapweed" 0.56] ["Greater_knapweed" 0.029] ["Rosebay_willowherb" 0.043] ["Marsh_thistle" 0.016] ["Spear_thistle" 0.006] ["Hawthorn" 0.601] ["Foxglove" 0.086] ["Wild_teasel" 0.037] ["Vipers_bugloss" 0.5] ["Ground_ivy" 0.095] ["Bluebell" 0.256] ["St_Johns_wort" 0.011] ["Field_scabious" 0.023] ["White_dead_nettle" 0.171] ["Red_dead_nettle" 0.028] ["Birdsfoot_trefoil" 0.215] ["Selfheal" 0.06] ["Blackthorn" 1.292] ["Buttercup" 0.792] ["Dog_rose" 0.055] ["Bramble" 0.211] ["Average_Willow" 1.208] ["Ragwort" 0.063] ["Hedge_woundwort" 0.287] ["Dandelion" 0.113] ["Red_clover" 0.046] ["White_clover" 0.76] ["Tufted_vetch" 0.026] ["Common_vetch" 0.011]]  "no info" 
375 "Scrub" 125 101 127 1875 1875 0.2 1.875 1.5 0 0 5 4 2.5 [["Bugle" 0.509] ["Burdock" 0.05] ["Oilseed_rape" 0.018] ["Giant_bindweed" 0.032] ["Common_knapweed" 0.56] ["Greater_knapweed" 0.029] ["Rosebay_willowherb" 0.043] ["Marsh_thistle" 0.016] ["Spear_thistle" 0.006] ["Hawthorn" 0.601] ["Foxglove" 0.086] ["Wild_teasel" 0.037] ["Vipers_bugloss" 0.5] ["Ground_ivy" 0.095] ["Bluebell" 0.256] ["St_Johns_wort" 0.011] ["Field_scabious" 0.023] ["White_dead_nettle" 0.171] ["Red_dead_nettle" 0.028] ["Birdsfoot_trefoil" 0.215] ["Selfheal" 0.06] ["Blackthorn" 1.292] ["Buttercup" 0.792] ["Dog_rose" 0.055] ["Bramble" 0.211] ["Average_Willow" 1.208] ["Ragwort" 0.063] ["Hedge_woundwort" 0.287] ["Dandelion" 0.113] ["Red_clover" 0.046] ["White_clover" 0.76] ["Tufted_vetch" 0.026] ["Common_vetch" 0.011]]  "no info" 
376 "Grassland" 135 104.496 119.74 76875 76875 0.2 76.875 1.5 0 0 5 4 2.5 [["Bugle" 0.028] ["Burdock" 0.017] ["Common_knapweed" 0.011] ["Spear_thistle" 0.005] ["Hawthorn" 0.617] ["Ground_ivy" 0.059] ["Bluebell" 0.487] ["Field_scabious" 0.017] ["White_dead_nettle" 0.025] ["Red_dead_nettle" 0.026] ["Birdsfoot_trefoil" 0.352] ["Selfheal" 0.113] ["Blackthorn" 0.225] ["Buttercup" 2.161] ["Bramble" 0.017] ["Ragwort" 0.023] ["Hedge_woundwort" 0.004] ["Dandelion" 0.121] ["Red_clover" 0.253] ["White_clover" 1.667] ["Tufted_vetch" 0.117] ["Common_vetch" 0.034]]  "no info" 
377 "Woodland" 35 115 128 625 625 0.2 0.625 1.5 0 0 5 4 2.5 [["Bugle" 0.298] ["Burdock" 0.104] ["Common_knapweed" 0.008] ["Rosebay_willowherb" 0.02] ["Marsh_thistle" 0.023] ["Spear_thistle" 0.007] ["Hawthorn" 2.733] ["Foxglove" 0.02] ["Ground_ivy" 0.102] ["Bluebell" 0.599] ["St_Johns_wort" 0.01] ["Field_scabious" 0.004] ["White_dead_nettle" 0.008] ["Red_dead_nettle" 0.025] ["Birdsfoot_trefoil" 0.036] ["Selfheal" 0.08] ["Blackthorn" 0.333] ["Buttercup" 0.724] ["Dog_rose" 0.042] ["Bramble" 0.419] ["Ragwort" 0.003] ["Hedge_woundwort" 0.038] ["Dandelion" 0.01] ["Red_clover" 0.005] ["White_clover" 0.083] ["Tufted_vetch" 0.002] ["Common_vetch" 0.038]]  "no info" 
378 "Hedgerow" 105 136.5 127.5 1250 1250 0.2 1.25 1.5 271 360 5 4 2.5 [["Bugle" 0.119] ["Burdock" 0.005] ["Oilseed_rape" 0.052] ["Giant_bindweed" 0.047] ["Common_knapweed" 0.22] ["Rosebay_willowherb" 0.127] ["Marsh_thistle" 0.004] ["Spear_thistle" 0.008] ["Hawthorn" 0.44] ["Foxglove" 0.065] ["Wild_teasel" 0.023] ["Ground_ivy" 0.063] ["Bluebell" 0.057] ["St_Johns_wort" 0.002] ["Field_scabious" 0.008] ["White_dead_nettle" 0.135] ["Red_dead_nettle" 0.1] ["Birdsfoot_trefoil" 0.037] ["Selfheal" 0.038] ["Blackthorn" 0.931] ["Buttercup" 0.381] ["Dog_rose" 0.182] ["Bramble" 0.162] ["Average_Willow" 1.275] ["Ragwort" 0.017] ["Hedge_woundwort" 0.043] ["Comfry" 0.042] ["Dandelion" 0.11] ["Red_clover" 0.046] ["White_clover" 0.395] ["Tufted_vetch" 0.046] ["Common_vetch" 0.132]]  "no info" 
379 "Woodland" 35 197 126 18750 18750 0.2 18.75 1.5 0 0 5 4 2.5 [["Bugle" 0.298] ["Burdock" 0.104] ["Common_knapweed" 0.008] ["Rosebay_willowherb" 0.02] ["Marsh_thistle" 0.023] ["Spear_thistle" 0.007] ["Hawthorn" 2.733] ["Foxglove" 0.02] ["Ground_ivy" 0.102] ["Bluebell" 0.599] ["St_Johns_wort" 0.01] ["Field_scabious" 0.004] ["White_dead_nettle" 0.008] ["Red_dead_nettle" 0.025] ["Birdsfoot_trefoil" 0.036] ["Selfheal" 0.08] ["Blackthorn" 0.333] ["Buttercup" 0.724] ["Dog_rose" 0.042] ["Bramble" 0.419] ["Ragwort" 0.003] ["Hedge_woundwort" 0.038] ["Dandelion" 0.01] ["Red_clover" 0.005] ["White_clover" 0.083] ["Tufted_vetch" 0.002] ["Common_vetch" 0.038]]  "no info" 
380 "Scrub" 125 78 123 6250 6250 0.2 6.25 1.5 0 0 5 4 2.5 [["Bugle" 0.509] ["Burdock" 0.05] ["Oilseed_rape" 0.018] ["Giant_bindweed" 0.032] ["Common_knapweed" 0.56] ["Greater_knapweed" 0.029] ["Rosebay_willowherb" 0.043] ["Marsh_thistle" 0.016] ["Spear_thistle" 0.006] ["Hawthorn" 0.601] ["Foxglove" 0.086] ["Wild_teasel" 0.037] ["Vipers_bugloss" 0.5] ["Ground_ivy" 0.095] ["Bluebell" 0.256] ["St_Johns_wort" 0.011] ["Field_scabious" 0.023] ["White_dead_nettle" 0.171] ["Red_dead_nettle" 0.028] ["Birdsfoot_trefoil" 0.215] ["Selfheal" 0.06] ["Blackthorn" 1.292] ["Buttercup" 0.792] ["Dog_rose" 0.055] ["Bramble" 0.211] ["Average_Willow" 1.208] ["Ragwort" 0.063] ["Hedge_woundwort" 0.287] ["Dandelion" 0.113] ["Red_clover" 0.046] ["White_clover" 0.76] ["Tufted_vetch" 0.026] ["Common_vetch" 0.011]]  "no info" 
381 "Woodland" 35 116.75 125.5 2500 2500 0.2 2.5 1.5 0 0 5 4 2.5 [["Bugle" 0.298] ["Burdock" 0.104] ["Common_knapweed" 0.008] ["Rosebay_willowherb" 0.02] ["Marsh_thistle" 0.023] ["Spear_thistle" 0.007] ["Hawthorn" 2.733] ["Foxglove" 0.02] ["Ground_ivy" 0.102] ["Bluebell" 0.599] ["St_Johns_wort" 0.01] ["Field_scabious" 0.004] ["White_dead_nettle" 0.008] ["Red_dead_nettle" 0.025] ["Birdsfoot_trefoil" 0.036] ["Selfheal" 0.08] ["Blackthorn" 0.333] ["Buttercup" 0.724] ["Dog_rose" 0.042] ["Bramble" 0.419] ["Ragwort" 0.003] ["Hedge_woundwort" 0.038] ["Dandelion" 0.01] ["Red_clover" 0.005] ["White_clover" 0.083] ["Tufted_vetch" 0.002] ["Common_vetch" 0.038]]  "no info" 
382 "Hedgerow" 105 125 127 625 625 0.2 0.625 1.5 271 360 5 4 2.5 [["Bugle" 0.119] ["Burdock" 0.005] ["Oilseed_rape" 0.052] ["Giant_bindweed" 0.047] ["Common_knapweed" 0.22] ["Rosebay_willowherb" 0.127] ["Marsh_thistle" 0.004] ["Spear_thistle" 0.008] ["Hawthorn" 0.44] ["Foxglove" 0.065] ["Wild_teasel" 0.023] ["Ground_ivy" 0.063] ["Bluebell" 0.057] ["St_Johns_wort" 0.002] ["Field_scabious" 0.008] ["White_dead_nettle" 0.135] ["Red_dead_nettle" 0.1] ["Birdsfoot_trefoil" 0.037] ["Selfheal" 0.038] ["Blackthorn" 0.931] ["Buttercup" 0.381] ["Dog_rose" 0.182] ["Bramble" 0.162] ["Average_Willow" 1.275] ["Ragwort" 0.017] ["Hedge_woundwort" 0.043] ["Comfry" 0.042] ["Dandelion" 0.11] ["Red_clover" 0.046] ["White_clover" 0.395] ["Tufted_vetch" 0.046] ["Common_vetch" 0.132]]  "no info" 
383 "Woodland" 35 137 127 625 625 0.2 0.625 1.5 0 0 5 4 2.5 [["Bugle" 0.298] ["Burdock" 0.104] ["Common_knapweed" 0.008] ["Rosebay_willowherb" 0.02] ["Marsh_thistle" 0.023] ["Spear_thistle" 0.007] ["Hawthorn" 2.733] ["Foxglove" 0.02] ["Ground_ivy" 0.102] ["Bluebell" 0.599] ["St_Johns_wort" 0.01] ["Field_scabious" 0.004] ["White_dead_nettle" 0.008] ["Red_dead_nettle" 0.025] ["Birdsfoot_trefoil" 0.036] ["Selfheal" 0.08] ["Blackthorn" 0.333] ["Buttercup" 0.724] ["Dog_rose" 0.042] ["Bramble" 0.419] ["Ragwort" 0.003] ["Hedge_woundwort" 0.038] ["Dandelion" 0.01] ["Red_clover" 0.005] ["White_clover" 0.083] ["Tufted_vetch" 0.002] ["Common_vetch" 0.038]]  "no info" 
384 "Hedgerow" 105 141 127 625 625 0.2 0.625 1.5 271 360 5 4 2.5 [["Bugle" 0.119] ["Burdock" 0.005] ["Oilseed_rape" 0.052] ["Giant_bindweed" 0.047] ["Common_knapweed" 0.22] ["Rosebay_willowherb" 0.127] ["Marsh_thistle" 0.004] ["Spear_thistle" 0.008] ["Hawthorn" 0.44] ["Foxglove" 0.065] ["Wild_teasel" 0.023] ["Ground_ivy" 0.063] ["Bluebell" 0.057] ["St_Johns_wort" 0.002] ["Field_scabious" 0.008] ["White_dead_nettle" 0.135] ["Red_dead_nettle" 0.1] ["Birdsfoot_trefoil" 0.037] ["Selfheal" 0.038] ["Blackthorn" 0.931] ["Buttercup" 0.381] ["Dog_rose" 0.182] ["Bramble" 0.162] ["Average_Willow" 1.275] ["Ragwort" 0.017] ["Hedge_woundwort" 0.043] ["Comfry" 0.042] ["Dandelion" 0.11] ["Red_clover" 0.046] ["White_clover" 0.395] ["Tufted_vetch" 0.046] ["Common_vetch" 0.132]]  "no info" 
385 "Hedgerow" 105 224 127 625 625 0.2 0.625 1.5 271 360 5 4 2.5 [["Bugle" 0.119] ["Burdock" 0.005] ["Oilseed_rape" 0.052] ["Giant_bindweed" 0.047] ["Common_knapweed" 0.22] ["Rosebay_willowherb" 0.127] ["Marsh_thistle" 0.004] ["Spear_thistle" 0.008] ["Hawthorn" 0.44] ["Foxglove" 0.065] ["Wild_teasel" 0.023] ["Ground_ivy" 0.063] ["Bluebell" 0.057] ["St_Johns_wort" 0.002] ["Field_scabious" 0.008] ["White_dead_nettle" 0.135] ["Red_dead_nettle" 0.1] ["Birdsfoot_trefoil" 0.037] ["Selfheal" 0.038] ["Blackthorn" 0.931] ["Buttercup" 0.381] ["Dog_rose" 0.182] ["Bramble" 0.162] ["Average_Willow" 1.275] ["Ragwort" 0.017] ["Hedge_woundwort" 0.043] ["Comfry" 0.042] ["Dandelion" 0.11] ["Red_clover" 0.046] ["White_clover" 0.395] ["Tufted_vetch" 0.046] ["Common_vetch" 0.132]]  "no info" 
386 "Woodland" 35 70 126 625 625 0.2 0.625 1.5 0 0 5 4 2.5 [["Bugle" 0.298] ["Burdock" 0.104] ["Common_knapweed" 0.008] ["Rosebay_willowherb" 0.02] ["Marsh_thistle" 0.023] ["Spear_thistle" 0.007] ["Hawthorn" 2.733] ["Foxglove" 0.02] ["Ground_ivy" 0.102] ["Bluebell" 0.599] ["St_Johns_wort" 0.01] ["Field_scabious" 0.004] ["White_dead_nettle" 0.008] ["Red_dead_nettle" 0.025] ["Birdsfoot_trefoil" 0.036] ["Selfheal" 0.08] ["Blackthorn" 0.333] ["Buttercup" 0.724] ["Dog_rose" 0.042] ["Bramble" 0.419] ["Ragwort" 0.003] ["Hedge_woundwort" 0.038] ["Dandelion" 0.01] ["Red_clover" 0.005] ["White_clover" 0.083] ["Tufted_vetch" 0.002] ["Common_vetch" 0.038]]  "no info" 
387 "Hedgerow" 105 132 126 625 625 0.2 0.625 1.5 271 360 5 4 2.5 [["Bugle" 0.119] ["Burdock" 0.005] ["Oilseed_rape" 0.052] ["Giant_bindweed" 0.047] ["Common_knapweed" 0.22] ["Rosebay_willowherb" 0.127] ["Marsh_thistle" 0.004] ["Spear_thistle" 0.008] ["Hawthorn" 0.44] ["Foxglove" 0.065] ["Wild_teasel" 0.023] ["Ground_ivy" 0.063] ["Bluebell" 0.057] ["St_Johns_wort" 0.002] ["Field_scabious" 0.008] ["White_dead_nettle" 0.135] ["Red_dead_nettle" 0.1] ["Birdsfoot_trefoil" 0.037] ["Selfheal" 0.038] ["Blackthorn" 0.931] ["Buttercup" 0.381] ["Dog_rose" 0.182] ["Bramble" 0.162] ["Average_Willow" 1.275] ["Ragwort" 0.017] ["Hedge_woundwort" 0.043] ["Comfry" 0.042] ["Dandelion" 0.11] ["Red_clover" 0.046] ["White_clover" 0.395] ["Tufted_vetch" 0.046] ["Common_vetch" 0.132]]  "no info" 
388 "Woodland" 35 136 125 625 625 0.2 0.625 1.5 0 0 5 4 2.5 [["Bugle" 0.298] ["Burdock" 0.104] ["Common_knapweed" 0.008] ["Rosebay_willowherb" 0.02] ["Marsh_thistle" 0.023] ["Spear_thistle" 0.007] ["Hawthorn" 2.733] ["Foxglove" 0.02] ["Ground_ivy" 0.102] ["Bluebell" 0.599] ["St_Johns_wort" 0.01] ["Field_scabious" 0.004] ["White_dead_nettle" 0.008] ["Red_dead_nettle" 0.025] ["Birdsfoot_trefoil" 0.036] ["Selfheal" 0.08] ["Blackthorn" 0.333] ["Buttercup" 0.724] ["Dog_rose" 0.042] ["Bramble" 0.419] ["Ragwort" 0.003] ["Hedge_woundwort" 0.038] ["Dandelion" 0.01] ["Red_clover" 0.005] ["White_clover" 0.083] ["Tufted_vetch" 0.002] ["Common_vetch" 0.038]]  "no info" 
389 "Woodland" 35 158.948 116.412 166875 166875 0.2 166.875 1.5 0 0 5 4 2.5 [["Bugle" 0.298] ["Burdock" 0.104] ["Common_knapweed" 0.008] ["Rosebay_willowherb" 0.02] ["Marsh_thistle" 0.023] ["Spear_thistle" 0.007] ["Hawthorn" 2.733] ["Foxglove" 0.02] ["Ground_ivy" 0.102] ["Bluebell" 0.599] ["St_Johns_wort" 0.01] ["Field_scabious" 0.004] ["White_dead_nettle" 0.008] ["Red_dead_nettle" 0.025] ["Birdsfoot_trefoil" 0.036] ["Selfheal" 0.08] ["Blackthorn" 0.333] ["Buttercup" 0.724] ["Dog_rose" 0.042] ["Bramble" 0.419] ["Ragwort" 0.003] ["Hedge_woundwort" 0.038] ["Dandelion" 0.01] ["Red_clover" 0.005] ["White_clover" 0.083] ["Tufted_vetch" 0.002] ["Common_vetch" 0.038]]  "no info" 
390 "Scrub" 125 176.5 124.5 1250 1250 0.2 1.25 1.5 0 0 5 4 2.5 [["Bugle" 0.509] ["Burdock" 0.05] ["Oilseed_rape" 0.018] ["Giant_bindweed" 0.032] ["Common_knapweed" 0.56] ["Greater_knapweed" 0.029] ["Rosebay_willowherb" 0.043] ["Marsh_thistle" 0.016] ["Spear_thistle" 0.006] ["Hawthorn" 0.601] ["Foxglove" 0.086] ["Wild_teasel" 0.037] ["Vipers_bugloss" 0.5] ["Ground_ivy" 0.095] ["Bluebell" 0.256] ["St_Johns_wort" 0.011] ["Field_scabious" 0.023] ["White_dead_nettle" 0.171] ["Red_dead_nettle" 0.028] ["Birdsfoot_trefoil" 0.215] ["Selfheal" 0.06] ["Blackthorn" 1.292] ["Buttercup" 0.792] ["Dog_rose" 0.055] ["Bramble" 0.211] ["Average_Willow" 1.208] ["Ragwort" 0.063] ["Hedge_woundwort" 0.287] ["Dandelion" 0.113] ["Red_clover" 0.046] ["White_clover" 0.76] ["Tufted_vetch" 0.026] ["Common_vetch" 0.011]]  "no info" 
391 "Grassland" 135 194.054 121.135 23125 23125 0.2 23.125 1.5 0 0 5 4 2.5 [["Bugle" 0.028] ["Burdock" 0.017] ["Common_knapweed" 0.011] ["Spear_thistle" 0.005] ["Hawthorn" 0.617] ["Ground_ivy" 0.059] ["Bluebell" 0.487] ["Field_scabious" 0.017] ["White_dead_nettle" 0.025] ["Red_dead_nettle" 0.026] ["Birdsfoot_trefoil" 0.352] ["Selfheal" 0.113] ["Blackthorn" 0.225] ["Buttercup" 2.161] ["Bramble" 0.017] ["Ragwort" 0.023] ["Hedge_woundwort" 0.004] ["Dandelion" 0.121] ["Red_clover" 0.253] ["White_clover" 1.667] ["Tufted_vetch" 0.117] ["Common_vetch" 0.034]]  "no info" 
392 "Scrub" 125 196 118 91875 91875 0.2 91.875 1.5 0 0 5 4 2.5 [["Bugle" 0.509] ["Burdock" 0.05] ["Oilseed_rape" 0.018] ["Giant_bindweed" 0.032] ["Common_knapweed" 0.56] ["Greater_knapweed" 0.029] ["Rosebay_willowherb" 0.043] ["Marsh_thistle" 0.016] ["Spear_thistle" 0.006] ["Hawthorn" 0.601] ["Foxglove" 0.086] ["Wild_teasel" 0.037] ["Vipers_bugloss" 0.5] ["Ground_ivy" 0.095] ["Bluebell" 0.256] ["St_Johns_wort" 0.011] ["Field_scabious" 0.023] ["White_dead_nettle" 0.171] ["Red_dead_nettle" 0.028] ["Birdsfoot_trefoil" 0.215] ["Selfheal" 0.06] ["Blackthorn" 1.292] ["Buttercup" 0.792] ["Dog_rose" 0.055] ["Bramble" 0.211] ["Average_Willow" 1.208] ["Ragwort" 0.063] ["Hedge_woundwort" 0.287] ["Dandelion" 0.113] ["Red_clover" 0.046] ["White_clover" 0.76] ["Tufted_vetch" 0.026] ["Common_vetch" 0.011]]  "no info" 
393 "Scrub" 125 146.909 122.182 6875 6875 0.2 6.875 1.5 0 0 5 4 2.5 [["Bugle" 0.509] ["Burdock" 0.05] ["Oilseed_rape" 0.018] ["Giant_bindweed" 0.032] ["Common_knapweed" 0.56] ["Greater_knapweed" 0.029] ["Rosebay_willowherb" 0.043] ["Marsh_thistle" 0.016] ["Spear_thistle" 0.006] ["Hawthorn" 0.601] ["Foxglove" 0.086] ["Wild_teasel" 0.037] ["Vipers_bugloss" 0.5] ["Ground_ivy" 0.095] ["Bluebell" 0.256] ["St_Johns_wort" 0.011] ["Field_scabious" 0.023] ["White_dead_nettle" 0.171] ["Red_dead_nettle" 0.028] ["Birdsfoot_trefoil" 0.215] ["Selfheal" 0.06] ["Blackthorn" 1.292] ["Buttercup" 0.792] ["Dog_rose" 0.055] ["Bramble" 0.211] ["Average_Willow" 1.208] ["Ragwort" 0.063] ["Hedge_woundwort" 0.287] ["Dandelion" 0.113] ["Red_clover" 0.046] ["White_clover" 0.76] ["Tufted_vetch" 0.026] ["Common_vetch" 0.011]]  "no info" 
394 "Woodland" 35 202.364 120.818 6875 6875 0.2 6.875 1.5 0 0 5 4 2.5 [["Bugle" 0.298] ["Burdock" 0.104] ["Common_knapweed" 0.008] ["Rosebay_willowherb" 0.02] ["Marsh_thistle" 0.023] ["Spear_thistle" 0.007] ["Hawthorn" 2.733] ["Foxglove" 0.02] ["Ground_ivy" 0.102] ["Bluebell" 0.599] ["St_Johns_wort" 0.01] ["Field_scabious" 0.004] ["White_dead_nettle" 0.008] ["Red_dead_nettle" 0.025] ["Birdsfoot_trefoil" 0.036] ["Selfheal" 0.08] ["Blackthorn" 0.333] ["Buttercup" 0.724] ["Dog_rose" 0.042] ["Bramble" 0.419] ["Ragwort" 0.003] ["Hedge_woundwort" 0.038] ["Dandelion" 0.01] ["Red_clover" 0.005] ["White_clover" 0.083] ["Tufted_vetch" 0.002] ["Common_vetch" 0.038]]  "no info" 
395 "Scrub" 125 56.45 121.55 12500 12500 0.2 12.5 1.5 0 0 5 4 2.5 [["Bugle" 0.509] ["Burdock" 0.05] ["Oilseed_rape" 0.018] ["Giant_bindweed" 0.032] ["Common_knapweed" 0.56] ["Greater_knapweed" 0.029] ["Rosebay_willowherb" 0.043] ["Marsh_thistle" 0.016] ["Spear_thistle" 0.006] ["Hawthorn" 0.601] ["Foxglove" 0.086] ["Wild_teasel" 0.037] ["Vipers_bugloss" 0.5] ["Ground_ivy" 0.095] ["Bluebell" 0.256] ["St_Johns_wort" 0.011] ["Field_scabious" 0.023] ["White_dead_nettle" 0.171] ["Red_dead_nettle" 0.028] ["Birdsfoot_trefoil" 0.215] ["Selfheal" 0.06] ["Blackthorn" 1.292] ["Buttercup" 0.792] ["Dog_rose" 0.055] ["Bramble" 0.211] ["Average_Willow" 1.208] ["Ragwort" 0.063] ["Hedge_woundwort" 0.287] ["Dandelion" 0.113] ["Red_clover" 0.046] ["White_clover" 0.76] ["Tufted_vetch" 0.026] ["Common_vetch" 0.011]]  "no info" 
396 "Woodland" 35 64.636 121.515 20625 20625 0.2 20.625 1.5 0 0 5 4 2.5 [["Bugle" 0.298] ["Burdock" 0.104] ["Common_knapweed" 0.008] ["Rosebay_willowherb" 0.02] ["Marsh_thistle" 0.023] ["Spear_thistle" 0.007] ["Hawthorn" 2.733] ["Foxglove" 0.02] ["Ground_ivy" 0.102] ["Bluebell" 0.599] ["St_Johns_wort" 0.01] ["Field_scabious" 0.004] ["White_dead_nettle" 0.008] ["Red_dead_nettle" 0.025] ["Birdsfoot_trefoil" 0.036] ["Selfheal" 0.08] ["Blackthorn" 0.333] ["Buttercup" 0.724] ["Dog_rose" 0.042] ["Bramble" 0.419] ["Ragwort" 0.003] ["Hedge_woundwort" 0.038] ["Dandelion" 0.01] ["Red_clover" 0.005] ["White_clover" 0.083] ["Tufted_vetch" 0.002] ["Common_vetch" 0.038]]  "no info" 
397 "Scrub" 125 124.8 122.4 3125 3125 0.2 3.125 1.5 0 0 5 4 2.5 [["Bugle" 0.509] ["Burdock" 0.05] ["Oilseed_rape" 0.018] ["Giant_bindweed" 0.032] ["Common_knapweed" 0.56] ["Greater_knapweed" 0.029] ["Rosebay_willowherb" 0.043] ["Marsh_thistle" 0.016] ["Spear_thistle" 0.006] ["Hawthorn" 0.601] ["Foxglove" 0.086] ["Wild_teasel" 0.037] ["Vipers_bugloss" 0.5] ["Ground_ivy" 0.095] ["Bluebell" 0.256] ["St_Johns_wort" 0.011] ["Field_scabious" 0.023] ["White_dead_nettle" 0.171] ["Red_dead_nettle" 0.028] ["Birdsfoot_trefoil" 0.215] ["Selfheal" 0.06] ["Blackthorn" 1.292] ["Buttercup" 0.792] ["Dog_rose" 0.055] ["Bramble" 0.211] ["Average_Willow" 1.208] ["Ragwort" 0.063] ["Hedge_woundwort" 0.287] ["Dandelion" 0.113] ["Red_clover" 0.046] ["White_clover" 0.76] ["Tufted_vetch" 0.026] ["Common_vetch" 0.011]]  "no info" 
398 "Grassland" 135 212.207 112.744 205000 205000 0.2 205 1.5 0 0 5 4 2.5 [["Bugle" 0.028] ["Burdock" 0.017] ["Common_knapweed" 0.011] ["Spear_thistle" 0.005] ["Hawthorn" 0.617] ["Ground_ivy" 0.059] ["Bluebell" 0.487] ["Field_scabious" 0.017] ["White_dead_nettle" 0.025] ["Red_dead_nettle" 0.026] ["Birdsfoot_trefoil" 0.352] ["Selfheal" 0.113] ["Blackthorn" 0.225] ["Buttercup" 2.161] ["Bramble" 0.017] ["Ragwort" 0.023] ["Hedge_woundwort" 0.004] ["Dandelion" 0.121] ["Red_clover" 0.253] ["White_clover" 1.667] ["Tufted_vetch" 0.117] ["Common_vetch" 0.034]]  "no info" 
399 "Hedgerow" 105 211.5 123 1250 1250 0.2 1.25 1.5 271 360 5 4 2.5 [["Bugle" 0.119] ["Burdock" 0.005] ["Oilseed_rape" 0.052] ["Giant_bindweed" 0.047] ["Common_knapweed" 0.22] ["Rosebay_willowherb" 0.127] ["Marsh_thistle" 0.004] ["Spear_thistle" 0.008] ["Hawthorn" 0.44] ["Foxglove" 0.065] ["Wild_teasel" 0.023] ["Ground_ivy" 0.063] ["Bluebell" 0.057] ["St_Johns_wort" 0.002] ["Field_scabious" 0.008] ["White_dead_nettle" 0.135] ["Red_dead_nettle" 0.1] ["Birdsfoot_trefoil" 0.037] ["Selfheal" 0.038] ["Blackthorn" 0.931] ["Buttercup" 0.381] ["Dog_rose" 0.182] ["Bramble" 0.162] ["Average_Willow" 1.275] ["Ragwort" 0.017] ["Hedge_woundwort" 0.043] ["Comfry" 0.042] ["Dandelion" 0.11] ["Red_clover" 0.046] ["White_clover" 0.395] ["Tufted_vetch" 0.046] ["Common_vetch" 0.132]]  "no info" 
400 "Woodland" 35 240.284 117.608 46250 46250 0.2 46.25 1.5 0 0 5 4 2.5 [["Bugle" 0.298] ["Burdock" 0.104] ["Common_knapweed" 0.008] ["Rosebay_willowherb" 0.02] ["Marsh_thistle" 0.023] ["Spear_thistle" 0.007] ["Hawthorn" 2.733] ["Foxglove" 0.02] ["Ground_ivy" 0.102] ["Bluebell" 0.599] ["St_Johns_wort" 0.01] ["Field_scabious" 0.004] ["White_dead_nettle" 0.008] ["Red_dead_nettle" 0.025] ["Birdsfoot_trefoil" 0.036] ["Selfheal" 0.08] ["Blackthorn" 0.333] ["Buttercup" 0.724] ["Dog_rose" 0.042] ["Bramble" 0.419] ["Ragwort" 0.003] ["Hedge_woundwort" 0.038] ["Dandelion" 0.01] ["Red_clover" 0.005] ["White_clover" 0.083] ["Tufted_vetch" 0.002] ["Common_vetch" 0.038]]  "no info" 
401 "Woodland" 35 133.5 122 1250 1250 0.2 1.25 1.5 0 0 5 4 2.5 [["Bugle" 0.298] ["Burdock" 0.104] ["Common_knapweed" 0.008] ["Rosebay_willowherb" 0.02] ["Marsh_thistle" 0.023] ["Spear_thistle" 0.007] ["Hawthorn" 2.733] ["Foxglove" 0.02] ["Ground_ivy" 0.102] ["Bluebell" 0.599] ["St_Johns_wort" 0.01] ["Field_scabious" 0.004] ["White_dead_nettle" 0.008] ["Red_dead_nettle" 0.025] ["Birdsfoot_trefoil" 0.036] ["Selfheal" 0.08] ["Blackthorn" 0.333] ["Buttercup" 0.724] ["Dog_rose" 0.042] ["Bramble" 0.419] ["Ragwort" 0.003] ["Hedge_woundwort" 0.038] ["Dandelion" 0.01] ["Red_clover" 0.005] ["White_clover" 0.083] ["Tufted_vetch" 0.002] ["Common_vetch" 0.038]]  "no info" 
402 "Scrub" 125 134 119.867 9375 9375 0.2 9.375 1.5 0 0 5 4 2.5 [["Bugle" 0.509] ["Burdock" 0.05] ["Oilseed_rape" 0.018] ["Giant_bindweed" 0.032] ["Common_knapweed" 0.56] ["Greater_knapweed" 0.029] ["Rosebay_willowherb" 0.043] ["Marsh_thistle" 0.016] ["Spear_thistle" 0.006] ["Hawthorn" 0.601] ["Foxglove" 0.086] ["Wild_teasel" 0.037] ["Vipers_bugloss" 0.5] ["Ground_ivy" 0.095] ["Bluebell" 0.256] ["St_Johns_wort" 0.011] ["Field_scabious" 0.023] ["White_dead_nettle" 0.171] ["Red_dead_nettle" 0.028] ["Birdsfoot_trefoil" 0.215] ["Selfheal" 0.06] ["Blackthorn" 1.292] ["Buttercup" 0.792] ["Dog_rose" 0.055] ["Bramble" 0.211] ["Average_Willow" 1.208] ["Ragwort" 0.063] ["Hedge_woundwort" 0.287] ["Dandelion" 0.113] ["Red_clover" 0.046] ["White_clover" 0.76] ["Tufted_vetch" 0.026] ["Common_vetch" 0.011]]  "no info" 
403 "Scrub" 125 166 122 625 625 0.2 0.625 1.5 0 0 5 4 2.5 [["Bugle" 0.509] ["Burdock" 0.05] ["Oilseed_rape" 0.018] ["Giant_bindweed" 0.032] ["Common_knapweed" 0.56] ["Greater_knapweed" 0.029] ["Rosebay_willowherb" 0.043] ["Marsh_thistle" 0.016] ["Spear_thistle" 0.006] ["Hawthorn" 0.601] ["Foxglove" 0.086] ["Wild_teasel" 0.037] ["Vipers_bugloss" 0.5] ["Ground_ivy" 0.095] ["Bluebell" 0.256] ["St_Johns_wort" 0.011] ["Field_scabious" 0.023] ["White_dead_nettle" 0.171] ["Red_dead_nettle" 0.028] ["Birdsfoot_trefoil" 0.215] ["Selfheal" 0.06] ["Blackthorn" 1.292] ["Buttercup" 0.792] ["Dog_rose" 0.055] ["Bramble" 0.211] ["Average_Willow" 1.208] ["Ragwort" 0.063] ["Hedge_woundwort" 0.287] ["Dandelion" 0.113] ["Red_clover" 0.046] ["White_clover" 0.76] ["Tufted_vetch" 0.026] ["Common_vetch" 0.011]]  "no info" 
404 "Woodland" 35 51 121 625 625 0.2 0.625 1.5 0 0 5 4 2.5 [["Bugle" 0.298] ["Burdock" 0.104] ["Common_knapweed" 0.008] ["Rosebay_willowherb" 0.02] ["Marsh_thistle" 0.023] ["Spear_thistle" 0.007] ["Hawthorn" 2.733] ["Foxglove" 0.02] ["Ground_ivy" 0.102] ["Bluebell" 0.599] ["St_Johns_wort" 0.01] ["Field_scabious" 0.004] ["White_dead_nettle" 0.008] ["Red_dead_nettle" 0.025] ["Birdsfoot_trefoil" 0.036] ["Selfheal" 0.08] ["Blackthorn" 0.333] ["Buttercup" 0.724] ["Dog_rose" 0.042] ["Bramble" 0.419] ["Ragwort" 0.003] ["Hedge_woundwort" 0.038] ["Dandelion" 0.01] ["Red_clover" 0.005] ["White_clover" 0.083] ["Tufted_vetch" 0.002] ["Common_vetch" 0.038]]  "no info" 
405 "Grassland" 135 131.333 120.667 1875 1875 0.2 1.875 1.5 0 0 5 4 2.5 [["Bugle" 0.028] ["Burdock" 0.017] ["Common_knapweed" 0.011] ["Spear_thistle" 0.005] ["Hawthorn" 0.617] ["Ground_ivy" 0.059] ["Bluebell" 0.487] ["Field_scabious" 0.017] ["White_dead_nettle" 0.025] ["Red_dead_nettle" 0.026] ["Birdsfoot_trefoil" 0.352] ["Selfheal" 0.113] ["Blackthorn" 0.225] ["Buttercup" 2.161] ["Bramble" 0.017] ["Ragwort" 0.023] ["Hedge_woundwort" 0.004] ["Dandelion" 0.121] ["Red_clover" 0.253] ["White_clover" 1.667] ["Tufted_vetch" 0.117] ["Common_vetch" 0.034]]  "no info" 
406 "Woodland" 35 136.627 113.515 127500 127500 0.2 127.5 1.5 0 0 5 4 2.5 [["Bugle" 0.298] ["Burdock" 0.104] ["Common_knapweed" 0.008] ["Rosebay_willowherb" 0.02] ["Marsh_thistle" 0.023] ["Spear_thistle" 0.007] ["Hawthorn" 2.733] ["Foxglove" 0.02] ["Ground_ivy" 0.102] ["Bluebell" 0.599] ["St_Johns_wort" 0.01] ["Field_scabious" 0.004] ["White_dead_nettle" 0.008] ["Red_dead_nettle" 0.025] ["Birdsfoot_trefoil" 0.036] ["Selfheal" 0.08] ["Blackthorn" 0.333] ["Buttercup" 0.724] ["Dog_rose" 0.042] ["Bramble" 0.419] ["Ragwort" 0.003] ["Hedge_woundwort" 0.038] ["Dandelion" 0.01] ["Red_clover" 0.005] ["White_clover" 0.083] ["Tufted_vetch" 0.002] ["Common_vetch" 0.038]]  "no info" 
407 "Grassland" 135 165 121 625 625 0.2 0.625 1.5 0 0 5 4 2.5 [["Bugle" 0.028] ["Burdock" 0.017] ["Common_knapweed" 0.011] ["Spear_thistle" 0.005] ["Hawthorn" 0.617] ["Ground_ivy" 0.059] ["Bluebell" 0.487] ["Field_scabious" 0.017] ["White_dead_nettle" 0.025] ["Red_dead_nettle" 0.026] ["Birdsfoot_trefoil" 0.352] ["Selfheal" 0.113] ["Blackthorn" 0.225] ["Buttercup" 2.161] ["Bramble" 0.017] ["Ragwort" 0.023] ["Hedge_woundwort" 0.004] ["Dandelion" 0.121] ["Red_clover" 0.253] ["White_clover" 1.667] ["Tufted_vetch" 0.117] ["Common_vetch" 0.034]]  "no info" 
408 "Grassland" 135 59.343 109.05 200625 200625 0.2 200.625 1.5 0 0 5 4 2.5 [["Bugle" 0.028] ["Burdock" 0.017] ["Common_knapweed" 0.011] ["Spear_thistle" 0.005] ["Hawthorn" 0.617] ["Ground_ivy" 0.059] ["Bluebell" 0.487] ["Field_scabious" 0.017] ["White_dead_nettle" 0.025] ["Red_dead_nettle" 0.026] ["Birdsfoot_trefoil" 0.352] ["Selfheal" 0.113] ["Blackthorn" 0.225] ["Buttercup" 2.161] ["Bramble" 0.017] ["Ragwort" 0.023] ["Hedge_woundwort" 0.004] ["Dandelion" 0.121] ["Red_clover" 0.253] ["White_clover" 1.667] ["Tufted_vetch" 0.117] ["Common_vetch" 0.034]]  "no info" 
409 "Hedgerow" 105 218 120 625 625 0.2 0.625 1.5 271 360 5 4 2.5 [["Bugle" 0.119] ["Burdock" 0.005] ["Oilseed_rape" 0.052] ["Giant_bindweed" 0.047] ["Common_knapweed" 0.22] ["Rosebay_willowherb" 0.127] ["Marsh_thistle" 0.004] ["Spear_thistle" 0.008] ["Hawthorn" 0.44] ["Foxglove" 0.065] ["Wild_teasel" 0.023] ["Ground_ivy" 0.063] ["Bluebell" 0.057] ["St_Johns_wort" 0.002] ["Field_scabious" 0.008] ["White_dead_nettle" 0.135] ["Red_dead_nettle" 0.1] ["Birdsfoot_trefoil" 0.037] ["Selfheal" 0.038] ["Blackthorn" 0.931] ["Buttercup" 0.381] ["Dog_rose" 0.182] ["Bramble" 0.162] ["Average_Willow" 1.275] ["Ragwort" 0.017] ["Hedge_woundwort" 0.043] ["Comfry" 0.042] ["Dandelion" 0.11] ["Red_clover" 0.046] ["White_clover" 0.395] ["Tufted_vetch" 0.046] ["Common_vetch" 0.132]]  "no info" 
410 "Grassland" 135 199 119 625 625 0.2 0.625 1.5 0 0 5 4 2.5 [["Bugle" 0.028] ["Burdock" 0.017] ["Common_knapweed" 0.011] ["Spear_thistle" 0.005] ["Hawthorn" 0.617] ["Ground_ivy" 0.059] ["Bluebell" 0.487] ["Field_scabious" 0.017] ["White_dead_nettle" 0.025] ["Red_dead_nettle" 0.026] ["Birdsfoot_trefoil" 0.352] ["Selfheal" 0.113] ["Blackthorn" 0.225] ["Buttercup" 2.161] ["Bramble" 0.017] ["Ragwort" 0.023] ["Hedge_woundwort" 0.004] ["Dandelion" 0.121] ["Red_clover" 0.253] ["White_clover" 1.667] ["Tufted_vetch" 0.117] ["Common_vetch" 0.034]]  "no info" 
411 "Hedgerow" 105 205 119 625 625 0.2 0.625 1.5 271 360 5 4 2.5 [["Bugle" 0.119] ["Burdock" 0.005] ["Oilseed_rape" 0.052] ["Giant_bindweed" 0.047] ["Common_knapweed" 0.22] ["Rosebay_willowherb" 0.127] ["Marsh_thistle" 0.004] ["Spear_thistle" 0.008] ["Hawthorn" 0.44] ["Foxglove" 0.065] ["Wild_teasel" 0.023] ["Ground_ivy" 0.063] ["Bluebell" 0.057] ["St_Johns_wort" 0.002] ["Field_scabious" 0.008] ["White_dead_nettle" 0.135] ["Red_dead_nettle" 0.1] ["Birdsfoot_trefoil" 0.037] ["Selfheal" 0.038] ["Blackthorn" 0.931] ["Buttercup" 0.381] ["Dog_rose" 0.182] ["Bramble" 0.162] ["Average_Willow" 1.275] ["Ragwort" 0.017] ["Hedge_woundwort" 0.043] ["Comfry" 0.042] ["Dandelion" 0.11] ["Red_clover" 0.046] ["White_clover" 0.395] ["Tufted_vetch" 0.046] ["Common_vetch" 0.132]]  "no info" 
412 "Scrub" 125 178.157 110.022 83750 83750 0.2 83.75 1.5 0 0 5 4 2.5 [["Bugle" 0.509] ["Burdock" 0.05] ["Oilseed_rape" 0.018] ["Giant_bindweed" 0.032] ["Common_knapweed" 0.56] ["Greater_knapweed" 0.029] ["Rosebay_willowherb" 0.043] ["Marsh_thistle" 0.016] ["Spear_thistle" 0.006] ["Hawthorn" 0.601] ["Foxglove" 0.086] ["Wild_teasel" 0.037] ["Vipers_bugloss" 0.5] ["Ground_ivy" 0.095] ["Bluebell" 0.256] ["St_Johns_wort" 0.011] ["Field_scabious" 0.023] ["White_dead_nettle" 0.171] ["Red_dead_nettle" 0.028] ["Birdsfoot_trefoil" 0.215] ["Selfheal" 0.06] ["Blackthorn" 1.292] ["Buttercup" 0.792] ["Dog_rose" 0.055] ["Bramble" 0.211] ["Average_Willow" 1.208] ["Ragwort" 0.063] ["Hedge_woundwort" 0.287] ["Dandelion" 0.113] ["Red_clover" 0.046] ["White_clover" 0.76] ["Tufted_vetch" 0.026] ["Common_vetch" 0.011]]  "no info" 
413 "Woodland" 35 190.5 118 1250 1250 0.2 1.25 1.5 0 0 5 4 2.5 [["Bugle" 0.298] ["Burdock" 0.104] ["Common_knapweed" 0.008] ["Rosebay_willowherb" 0.02] ["Marsh_thistle" 0.023] ["Spear_thistle" 0.007] ["Hawthorn" 2.733] ["Foxglove" 0.02] ["Ground_ivy" 0.102] ["Bluebell" 0.599] ["St_Johns_wort" 0.01] ["Field_scabious" 0.004] ["White_dead_nettle" 0.008] ["Red_dead_nettle" 0.025] ["Birdsfoot_trefoil" 0.036] ["Selfheal" 0.08] ["Blackthorn" 0.333] ["Buttercup" 0.724] ["Dog_rose" 0.042] ["Bramble" 0.419] ["Ragwort" 0.003] ["Hedge_woundwort" 0.038] ["Dandelion" 0.01] ["Red_clover" 0.005] ["White_clover" 0.083] ["Tufted_vetch" 0.002] ["Common_vetch" 0.038]]  "no info" 
414 "Grassland" 135 197 118 625 625 0.2 0.625 1.5 0 0 5 4 2.5 [["Bugle" 0.028] ["Burdock" 0.017] ["Common_knapweed" 0.011] ["Spear_thistle" 0.005] ["Hawthorn" 0.617] ["Ground_ivy" 0.059] ["Bluebell" 0.487] ["Field_scabious" 0.017] ["White_dead_nettle" 0.025] ["Red_dead_nettle" 0.026] ["Birdsfoot_trefoil" 0.352] ["Selfheal" 0.113] ["Blackthorn" 0.225] ["Buttercup" 2.161] ["Bramble" 0.017] ["Ragwort" 0.023] ["Hedge_woundwort" 0.004] ["Dandelion" 0.121] ["Red_clover" 0.253] ["White_clover" 1.667] ["Tufted_vetch" 0.117] ["Common_vetch" 0.034]]  "no info" 
415 "Scrub" 125 168.556 115.167 11250 11250 0.2 11.25 1.5 0 0 5 4 2.5 [["Bugle" 0.509] ["Burdock" 0.05] ["Oilseed_rape" 0.018] ["Giant_bindweed" 0.032] ["Common_knapweed" 0.56] ["Greater_knapweed" 0.029] ["Rosebay_willowherb" 0.043] ["Marsh_thistle" 0.016] ["Spear_thistle" 0.006] ["Hawthorn" 0.601] ["Foxglove" 0.086] ["Wild_teasel" 0.037] ["Vipers_bugloss" 0.5] ["Ground_ivy" 0.095] ["Bluebell" 0.256] ["St_Johns_wort" 0.011] ["Field_scabious" 0.023] ["White_dead_nettle" 0.171] ["Red_dead_nettle" 0.028] ["Birdsfoot_trefoil" 0.215] ["Selfheal" 0.06] ["Blackthorn" 1.292] ["Buttercup" 0.792] ["Dog_rose" 0.055] ["Bramble" 0.211] ["Average_Willow" 1.208] ["Ragwort" 0.063] ["Hedge_woundwort" 0.287] ["Dandelion" 0.113] ["Red_clover" 0.046] ["White_clover" 0.76] ["Tufted_vetch" 0.026] ["Common_vetch" 0.011]]  "no info" 
416 "Woodland" 35 194 117 625 625 0.2 0.625 1.5 0 0 5 4 2.5 [["Bugle" 0.298] ["Burdock" 0.104] ["Common_knapweed" 0.008] ["Rosebay_willowherb" 0.02] ["Marsh_thistle" 0.023] ["Spear_thistle" 0.007] ["Hawthorn" 2.733] ["Foxglove" 0.02] ["Ground_ivy" 0.102] ["Bluebell" 0.599] ["St_Johns_wort" 0.01] ["Field_scabious" 0.004] ["White_dead_nettle" 0.008] ["Red_dead_nettle" 0.025] ["Birdsfoot_trefoil" 0.036] ["Selfheal" 0.08] ["Blackthorn" 0.333] ["Buttercup" 0.724] ["Dog_rose" 0.042] ["Bramble" 0.419] ["Ragwort" 0.003] ["Hedge_woundwort" 0.038] ["Dandelion" 0.01] ["Red_clover" 0.005] ["White_clover" 0.083] ["Tufted_vetch" 0.002] ["Common_vetch" 0.038]]  "no info" 
417 "Woodland" 35 197 106 88125 88125 0.2 88.125 1.5 0 0 5 4 2.5 [["Bugle" 0.298] ["Burdock" 0.104] ["Common_knapweed" 0.008] ["Rosebay_willowherb" 0.02] ["Marsh_thistle" 0.023] ["Spear_thistle" 0.007] ["Hawthorn" 2.733] ["Foxglove" 0.02] ["Ground_ivy" 0.102] ["Bluebell" 0.599] ["St_Johns_wort" 0.01] ["Field_scabious" 0.004] ["White_dead_nettle" 0.008] ["Red_dead_nettle" 0.025] ["Birdsfoot_trefoil" 0.036] ["Selfheal" 0.08] ["Blackthorn" 0.333] ["Buttercup" 0.724] ["Dog_rose" 0.042] ["Bramble" 0.419] ["Ragwort" 0.003] ["Hedge_woundwort" 0.038] ["Dandelion" 0.01] ["Red_clover" 0.005] ["White_clover" 0.083] ["Tufted_vetch" 0.002] ["Common_vetch" 0.038]]  "no info" 
418 "Hedgerow" 105 225 117 625 625 0.2 0.625 1.5 271 360 5 4 2.5 [["Bugle" 0.119] ["Burdock" 0.005] ["Oilseed_rape" 0.052] ["Giant_bindweed" 0.047] ["Common_knapweed" 0.22] ["Rosebay_willowherb" 0.127] ["Marsh_thistle" 0.004] ["Spear_thistle" 0.008] ["Hawthorn" 0.44] ["Foxglove" 0.065] ["Wild_teasel" 0.023] ["Ground_ivy" 0.063] ["Bluebell" 0.057] ["St_Johns_wort" 0.002] ["Field_scabious" 0.008] ["White_dead_nettle" 0.135] ["Red_dead_nettle" 0.1] ["Birdsfoot_trefoil" 0.037] ["Selfheal" 0.038] ["Blackthorn" 0.931] ["Buttercup" 0.381] ["Dog_rose" 0.182] ["Bramble" 0.162] ["Average_Willow" 1.275] ["Ragwort" 0.017] ["Hedge_woundwort" 0.043] ["Comfry" 0.042] ["Dandelion" 0.11] ["Red_clover" 0.046] ["White_clover" 0.395] ["Tufted_vetch" 0.046] ["Common_vetch" 0.132]]  "no info" 
419 "Grassland" 135 194 116 625 625 0.2 0.625 1.5 0 0 5 4 2.5 [["Bugle" 0.028] ["Burdock" 0.017] ["Common_knapweed" 0.011] ["Spear_thistle" 0.005] ["Hawthorn" 0.617] ["Ground_ivy" 0.059] ["Bluebell" 0.487] ["Field_scabious" 0.017] ["White_dead_nettle" 0.025] ["Red_dead_nettle" 0.026] ["Birdsfoot_trefoil" 0.352] ["Selfheal" 0.113] ["Blackthorn" 0.225] ["Buttercup" 2.161] ["Bramble" 0.017] ["Ragwort" 0.023] ["Hedge_woundwort" 0.004] ["Dandelion" 0.121] ["Red_clover" 0.253] ["White_clover" 1.667] ["Tufted_vetch" 0.117] ["Common_vetch" 0.034]]  "no info" 
420 "Scrub" 125 123.417 113.75 7500 7500 0.2 7.5 1.5 0 0 5 4 2.5 [["Bugle" 0.509] ["Burdock" 0.05] ["Oilseed_rape" 0.018] ["Giant_bindweed" 0.032] ["Common_knapweed" 0.56] ["Greater_knapweed" 0.029] ["Rosebay_willowherb" 0.043] ["Marsh_thistle" 0.016] ["Spear_thistle" 0.006] ["Hawthorn" 0.601] ["Foxglove" 0.086] ["Wild_teasel" 0.037] ["Vipers_bugloss" 0.5] ["Ground_ivy" 0.095] ["Bluebell" 0.256] ["St_Johns_wort" 0.011] ["Field_scabious" 0.023] ["White_dead_nettle" 0.171] ["Red_dead_nettle" 0.028] ["Birdsfoot_trefoil" 0.215] ["Selfheal" 0.06] ["Blackthorn" 1.292] ["Buttercup" 0.792] ["Dog_rose" 0.055] ["Bramble" 0.211] ["Average_Willow" 1.208] ["Ragwort" 0.063] ["Hedge_woundwort" 0.287] ["Dandelion" 0.113] ["Red_clover" 0.046] ["White_clover" 0.76] ["Tufted_vetch" 0.026] ["Common_vetch" 0.011]]  "no info" 
421 "Grassland" 135 190.8 113.8 3125 3125 0.2 3.125 1.5 0 0 5 4 2.5 [["Bugle" 0.028] ["Burdock" 0.017] ["Common_knapweed" 0.011] ["Spear_thistle" 0.005] ["Hawthorn" 0.617] ["Ground_ivy" 0.059] ["Bluebell" 0.487] ["Field_scabious" 0.017] ["White_dead_nettle" 0.025] ["Red_dead_nettle" 0.026] ["Birdsfoot_trefoil" 0.352] ["Selfheal" 0.113] ["Blackthorn" 0.225] ["Buttercup" 2.161] ["Bramble" 0.017] ["Ragwort" 0.023] ["Hedge_woundwort" 0.004] ["Dandelion" 0.121] ["Red_clover" 0.253] ["White_clover" 1.667] ["Tufted_vetch" 0.117] ["Common_vetch" 0.034]]  "no info" 
422 "Grassland" 135 93.277 109.34 29375 29375 0.2 29.375 1.5 0 0 5 4 2.5 [["Bugle" 0.028] ["Burdock" 0.017] ["Common_knapweed" 0.011] ["Spear_thistle" 0.005] ["Hawthorn" 0.617] ["Ground_ivy" 0.059] ["Bluebell" 0.487] ["Field_scabious" 0.017] ["White_dead_nettle" 0.025] ["Red_dead_nettle" 0.026] ["Birdsfoot_trefoil" 0.352] ["Selfheal" 0.113] ["Blackthorn" 0.225] ["Buttercup" 2.161] ["Bramble" 0.017] ["Ragwort" 0.023] ["Hedge_woundwort" 0.004] ["Dandelion" 0.121] ["Red_clover" 0.253] ["White_clover" 1.667] ["Tufted_vetch" 0.117] ["Common_vetch" 0.034]]  "no info" 
423 "Scrub" 125 197 112 5625 5625 0.2 5.625 1.5 0 0 5 4 2.5 [["Bugle" 0.509] ["Burdock" 0.05] ["Oilseed_rape" 0.018] ["Giant_bindweed" 0.032] ["Common_knapweed" 0.56] ["Greater_knapweed" 0.029] ["Rosebay_willowherb" 0.043] ["Marsh_thistle" 0.016] ["Spear_thistle" 0.006] ["Hawthorn" 0.601] ["Foxglove" 0.086] ["Wild_teasel" 0.037] ["Vipers_bugloss" 0.5] ["Ground_ivy" 0.095] ["Bluebell" 0.256] ["St_Johns_wort" 0.011] ["Field_scabious" 0.023] ["White_dead_nettle" 0.171] ["Red_dead_nettle" 0.028] ["Birdsfoot_trefoil" 0.215] ["Selfheal" 0.06] ["Blackthorn" 1.292] ["Buttercup" 0.792] ["Dog_rose" 0.055] ["Bramble" 0.211] ["Average_Willow" 1.208] ["Ragwort" 0.063] ["Hedge_woundwort" 0.287] ["Dandelion" 0.113] ["Red_clover" 0.046] ["White_clover" 0.76] ["Tufted_vetch" 0.026] ["Common_vetch" 0.011]]  "no info" 
424 "Woodland" 35 119.929 112.286 8750 8750 0.2 8.75 1.5 0 0 5 4 2.5 [["Bugle" 0.298] ["Burdock" 0.104] ["Common_knapweed" 0.008] ["Rosebay_willowherb" 0.02] ["Marsh_thistle" 0.023] ["Spear_thistle" 0.007] ["Hawthorn" 2.733] ["Foxglove" 0.02] ["Ground_ivy" 0.102] ["Bluebell" 0.599] ["St_Johns_wort" 0.01] ["Field_scabious" 0.004] ["White_dead_nettle" 0.008] ["Red_dead_nettle" 0.025] ["Birdsfoot_trefoil" 0.036] ["Selfheal" 0.08] ["Blackthorn" 0.333] ["Buttercup" 0.724] ["Dog_rose" 0.042] ["Bramble" 0.419] ["Ragwort" 0.003] ["Hedge_woundwort" 0.038] ["Dandelion" 0.01] ["Red_clover" 0.005] ["White_clover" 0.083] ["Tufted_vetch" 0.002] ["Common_vetch" 0.038]]  "no info" 
425 "Woodland" 35 66 112 625 625 0.2 0.625 1.5 0 0 5 4 2.5 [["Bugle" 0.298] ["Burdock" 0.104] ["Common_knapweed" 0.008] ["Rosebay_willowherb" 0.02] ["Marsh_thistle" 0.023] ["Spear_thistle" 0.007] ["Hawthorn" 2.733] ["Foxglove" 0.02] ["Ground_ivy" 0.102] ["Bluebell" 0.599] ["St_Johns_wort" 0.01] ["Field_scabious" 0.004] ["White_dead_nettle" 0.008] ["Red_dead_nettle" 0.025] ["Birdsfoot_trefoil" 0.036] ["Selfheal" 0.08] ["Blackthorn" 0.333] ["Buttercup" 0.724] ["Dog_rose" 0.042] ["Bramble" 0.419] ["Ragwort" 0.003] ["Hedge_woundwort" 0.038] ["Dandelion" 0.01] ["Red_clover" 0.005] ["White_clover" 0.083] ["Tufted_vetch" 0.002] ["Common_vetch" 0.038]]  "no info" 
426 "Woodland" 35 94 111.5 1250 1250 0.2 1.25 1.5 0 0 5 4 2.5 [["Bugle" 0.298] ["Burdock" 0.104] ["Common_knapweed" 0.008] ["Rosebay_willowherb" 0.02] ["Marsh_thistle" 0.023] ["Spear_thistle" 0.007] ["Hawthorn" 2.733] ["Foxglove" 0.02] ["Ground_ivy" 0.102] ["Bluebell" 0.599] ["St_Johns_wort" 0.01] ["Field_scabious" 0.004] ["White_dead_nettle" 0.008] ["Red_dead_nettle" 0.025] ["Birdsfoot_trefoil" 0.036] ["Selfheal" 0.08] ["Blackthorn" 0.333] ["Buttercup" 0.724] ["Dog_rose" 0.042] ["Bramble" 0.419] ["Ragwort" 0.003] ["Hedge_woundwort" 0.038] ["Dandelion" 0.01] ["Red_clover" 0.005] ["White_clover" 0.083] ["Tufted_vetch" 0.002] ["Common_vetch" 0.038]]  "no info" 
427 "Woodland" 35 174.25 110 5000 5000 0.2 5 1.5 0 0 5 4 2.5 [["Bugle" 0.298] ["Burdock" 0.104] ["Common_knapweed" 0.008] ["Rosebay_willowherb" 0.02] ["Marsh_thistle" 0.023] ["Spear_thistle" 0.007] ["Hawthorn" 2.733] ["Foxglove" 0.02] ["Ground_ivy" 0.102] ["Bluebell" 0.599] ["St_Johns_wort" 0.01] ["Field_scabious" 0.004] ["White_dead_nettle" 0.008] ["Red_dead_nettle" 0.025] ["Birdsfoot_trefoil" 0.036] ["Selfheal" 0.08] ["Blackthorn" 0.333] ["Buttercup" 0.724] ["Dog_rose" 0.042] ["Bramble" 0.419] ["Ragwort" 0.003] ["Hedge_woundwort" 0.038] ["Dandelion" 0.01] ["Red_clover" 0.005] ["White_clover" 0.083] ["Tufted_vetch" 0.002] ["Common_vetch" 0.038]]  "no info" 
428 "Woodland" 35 91.5 110.5 1250 1250 0.2 1.25 1.5 0 0 5 4 2.5 [["Bugle" 0.298] ["Burdock" 0.104] ["Common_knapweed" 0.008] ["Rosebay_willowherb" 0.02] ["Marsh_thistle" 0.023] ["Spear_thistle" 0.007] ["Hawthorn" 2.733] ["Foxglove" 0.02] ["Ground_ivy" 0.102] ["Bluebell" 0.599] ["St_Johns_wort" 0.01] ["Field_scabious" 0.004] ["White_dead_nettle" 0.008] ["Red_dead_nettle" 0.025] ["Birdsfoot_trefoil" 0.036] ["Selfheal" 0.08] ["Blackthorn" 0.333] ["Buttercup" 0.724] ["Dog_rose" 0.042] ["Bramble" 0.419] ["Ragwort" 0.003] ["Hedge_woundwort" 0.038] ["Dandelion" 0.01] ["Red_clover" 0.005] ["White_clover" 0.083] ["Tufted_vetch" 0.002] ["Common_vetch" 0.038]]  "no info" 
429 "Scrub" 125 202 110.667 1875 1875 0.2 1.875 1.5 0 0 5 4 2.5 [["Bugle" 0.509] ["Burdock" 0.05] ["Oilseed_rape" 0.018] ["Giant_bindweed" 0.032] ["Common_knapweed" 0.56] ["Greater_knapweed" 0.029] ["Rosebay_willowherb" 0.043] ["Marsh_thistle" 0.016] ["Spear_thistle" 0.006] ["Hawthorn" 0.601] ["Foxglove" 0.086] ["Wild_teasel" 0.037] ["Vipers_bugloss" 0.5] ["Ground_ivy" 0.095] ["Bluebell" 0.256] ["St_Johns_wort" 0.011] ["Field_scabious" 0.023] ["White_dead_nettle" 0.171] ["Red_dead_nettle" 0.028] ["Birdsfoot_trefoil" 0.215] ["Selfheal" 0.06] ["Blackthorn" 1.292] ["Buttercup" 0.792] ["Dog_rose" 0.055] ["Bramble" 0.211] ["Average_Willow" 1.208] ["Ragwort" 0.063] ["Hedge_woundwort" 0.287] ["Dandelion" 0.113] ["Red_clover" 0.046] ["White_clover" 0.76] ["Tufted_vetch" 0.026] ["Common_vetch" 0.011]]  "no info" 
430 "Woodland" 35 229.5 110.25 2500 2500 0.2 2.5 1.5 0 0 5 4 2.5 [["Bugle" 0.298] ["Burdock" 0.104] ["Common_knapweed" 0.008] ["Rosebay_willowherb" 0.02] ["Marsh_thistle" 0.023] ["Spear_thistle" 0.007] ["Hawthorn" 2.733] ["Foxglove" 0.02] ["Ground_ivy" 0.102] ["Bluebell" 0.599] ["St_Johns_wort" 0.01] ["Field_scabious" 0.004] ["White_dead_nettle" 0.008] ["Red_dead_nettle" 0.025] ["Birdsfoot_trefoil" 0.036] ["Selfheal" 0.08] ["Blackthorn" 0.333] ["Buttercup" 0.724] ["Dog_rose" 0.042] ["Bramble" 0.419] ["Ragwort" 0.003] ["Hedge_woundwort" 0.038] ["Dandelion" 0.01] ["Red_clover" 0.005] ["White_clover" 0.083] ["Tufted_vetch" 0.002] ["Common_vetch" 0.038]]  "no info" 
431 "Hedgerow" 105 241 111 625 625 0.2 0.625 1.5 271 360 5 4 2.5 [["Bugle" 0.119] ["Burdock" 0.005] ["Oilseed_rape" 0.052] ["Giant_bindweed" 0.047] ["Common_knapweed" 0.22] ["Rosebay_willowherb" 0.127] ["Marsh_thistle" 0.004] ["Spear_thistle" 0.008] ["Hawthorn" 0.44] ["Foxglove" 0.065] ["Wild_teasel" 0.023] ["Ground_ivy" 0.063] ["Bluebell" 0.057] ["St_Johns_wort" 0.002] ["Field_scabious" 0.008] ["White_dead_nettle" 0.135] ["Red_dead_nettle" 0.1] ["Birdsfoot_trefoil" 0.037] ["Selfheal" 0.038] ["Blackthorn" 0.931] ["Buttercup" 0.381] ["Dog_rose" 0.182] ["Bramble" 0.162] ["Average_Willow" 1.275] ["Ragwort" 0.017] ["Hedge_woundwort" 0.043] ["Comfry" 0.042] ["Dandelion" 0.11] ["Red_clover" 0.046] ["White_clover" 0.395] ["Tufted_vetch" 0.046] ["Common_vetch" 0.132]]  "no info" 
432 "Woodland" 35 64.667 109.333 1875 1875 0.2 1.875 1.5 0 0 5 4 2.5 [["Bugle" 0.298] ["Burdock" 0.104] ["Common_knapweed" 0.008] ["Rosebay_willowherb" 0.02] ["Marsh_thistle" 0.023] ["Spear_thistle" 0.007] ["Hawthorn" 2.733] ["Foxglove" 0.02] ["Ground_ivy" 0.102] ["Bluebell" 0.599] ["St_Johns_wort" 0.01] ["Field_scabious" 0.004] ["White_dead_nettle" 0.008] ["Red_dead_nettle" 0.025] ["Birdsfoot_trefoil" 0.036] ["Selfheal" 0.08] ["Blackthorn" 0.333] ["Buttercup" 0.724] ["Dog_rose" 0.042] ["Bramble" 0.419] ["Ragwort" 0.003] ["Hedge_woundwort" 0.038] ["Dandelion" 0.01] ["Red_clover" 0.005] ["White_clover" 0.083] ["Tufted_vetch" 0.002] ["Common_vetch" 0.038]]  "no info" 
433 "Woodland" 35 185 109.667 1875 1875 0.2 1.875 1.5 0 0 5 4 2.5 [["Bugle" 0.298] ["Burdock" 0.104] ["Common_knapweed" 0.008] ["Rosebay_willowherb" 0.02] ["Marsh_thistle" 0.023] ["Spear_thistle" 0.007] ["Hawthorn" 2.733] ["Foxglove" 0.02] ["Ground_ivy" 0.102] ["Bluebell" 0.599] ["St_Johns_wort" 0.01] ["Field_scabious" 0.004] ["White_dead_nettle" 0.008] ["Red_dead_nettle" 0.025] ["Birdsfoot_trefoil" 0.036] ["Selfheal" 0.08] ["Blackthorn" 0.333] ["Buttercup" 0.724] ["Dog_rose" 0.042] ["Bramble" 0.419] ["Ragwort" 0.003] ["Hedge_woundwort" 0.038] ["Dandelion" 0.01] ["Red_clover" 0.005] ["White_clover" 0.083] ["Tufted_vetch" 0.002] ["Common_vetch" 0.038]]  "no info" 
434 "Hedgerow" 105 235 110 625 625 0.2 0.625 1.5 271 360 5 4 2.5 [["Bugle" 0.119] ["Burdock" 0.005] ["Oilseed_rape" 0.052] ["Giant_bindweed" 0.047] ["Common_knapweed" 0.22] ["Rosebay_willowherb" 0.127] ["Marsh_thistle" 0.004] ["Spear_thistle" 0.008] ["Hawthorn" 0.44] ["Foxglove" 0.065] ["Wild_teasel" 0.023] ["Ground_ivy" 0.063] ["Bluebell" 0.057] ["St_Johns_wort" 0.002] ["Field_scabious" 0.008] ["White_dead_nettle" 0.135] ["Red_dead_nettle" 0.1] ["Birdsfoot_trefoil" 0.037] ["Selfheal" 0.038] ["Blackthorn" 0.931] ["Buttercup" 0.381] ["Dog_rose" 0.182] ["Bramble" 0.162] ["Average_Willow" 1.275] ["Ragwort" 0.017] ["Hedge_woundwort" 0.043] ["Comfry" 0.042] ["Dandelion" 0.11] ["Red_clover" 0.046] ["White_clover" 0.395] ["Tufted_vetch" 0.046] ["Common_vetch" 0.132]]  "no info" 
435 "Woodland" 35 67.5 108.5 2500 2500 0.2 2.5 1.5 0 0 5 4 2.5 [["Bugle" 0.298] ["Burdock" 0.104] ["Common_knapweed" 0.008] ["Rosebay_willowherb" 0.02] ["Marsh_thistle" 0.023] ["Spear_thistle" 0.007] ["Hawthorn" 2.733] ["Foxglove" 0.02] ["Ground_ivy" 0.102] ["Bluebell" 0.599] ["St_Johns_wort" 0.01] ["Field_scabious" 0.004] ["White_dead_nettle" 0.008] ["Red_dead_nettle" 0.025] ["Birdsfoot_trefoil" 0.036] ["Selfheal" 0.08] ["Blackthorn" 0.333] ["Buttercup" 0.724] ["Dog_rose" 0.042] ["Bramble" 0.419] ["Ragwort" 0.003] ["Hedge_woundwort" 0.038] ["Dandelion" 0.01] ["Red_clover" 0.005] ["White_clover" 0.083] ["Tufted_vetch" 0.002] ["Common_vetch" 0.038]]  "no info" 
436 "Scrub" 125 205 109 625 625 0.2 0.625 1.5 0 0 5 4 2.5 [["Bugle" 0.509] ["Burdock" 0.05] ["Oilseed_rape" 0.018] ["Giant_bindweed" 0.032] ["Common_knapweed" 0.56] ["Greater_knapweed" 0.029] ["Rosebay_willowherb" 0.043] ["Marsh_thistle" 0.016] ["Spear_thistle" 0.006] ["Hawthorn" 0.601] ["Foxglove" 0.086] ["Wild_teasel" 0.037] ["Vipers_bugloss" 0.5] ["Ground_ivy" 0.095] ["Bluebell" 0.256] ["St_Johns_wort" 0.011] ["Field_scabious" 0.023] ["White_dead_nettle" 0.171] ["Red_dead_nettle" 0.028] ["Birdsfoot_trefoil" 0.215] ["Selfheal" 0.06] ["Blackthorn" 1.292] ["Buttercup" 0.792] ["Dog_rose" 0.055] ["Bramble" 0.211] ["Average_Willow" 1.208] ["Ragwort" 0.063] ["Hedge_woundwort" 0.287] ["Dandelion" 0.113] ["Red_clover" 0.046] ["White_clover" 0.76] ["Tufted_vetch" 0.026] ["Common_vetch" 0.011]]  "no info" 
437 "Scrub" 125 228 109 625 625 0.2 0.625 1.5 0 0 5 4 2.5 [["Bugle" 0.509] ["Burdock" 0.05] ["Oilseed_rape" 0.018] ["Giant_bindweed" 0.032] ["Common_knapweed" 0.56] ["Greater_knapweed" 0.029] ["Rosebay_willowherb" 0.043] ["Marsh_thistle" 0.016] ["Spear_thistle" 0.006] ["Hawthorn" 0.601] ["Foxglove" 0.086] ["Wild_teasel" 0.037] ["Vipers_bugloss" 0.5] ["Ground_ivy" 0.095] ["Bluebell" 0.256] ["St_Johns_wort" 0.011] ["Field_scabious" 0.023] ["White_dead_nettle" 0.171] ["Red_dead_nettle" 0.028] ["Birdsfoot_trefoil" 0.215] ["Selfheal" 0.06] ["Blackthorn" 1.292] ["Buttercup" 0.792] ["Dog_rose" 0.055] ["Bramble" 0.211] ["Average_Willow" 1.208] ["Ragwort" 0.063] ["Hedge_woundwort" 0.287] ["Dandelion" 0.113] ["Red_clover" 0.046] ["White_clover" 0.76] ["Tufted_vetch" 0.026] ["Common_vetch" 0.011]]  "no info" 
438 "Hedgerow" 105 232 109 625 625 0.2 0.625 1.5 271 360 5 4 2.5 [["Bugle" 0.119] ["Burdock" 0.005] ["Oilseed_rape" 0.052] ["Giant_bindweed" 0.047] ["Common_knapweed" 0.22] ["Rosebay_willowherb" 0.127] ["Marsh_thistle" 0.004] ["Spear_thistle" 0.008] ["Hawthorn" 0.44] ["Foxglove" 0.065] ["Wild_teasel" 0.023] ["Ground_ivy" 0.063] ["Bluebell" 0.057] ["St_Johns_wort" 0.002] ["Field_scabious" 0.008] ["White_dead_nettle" 0.135] ["Red_dead_nettle" 0.1] ["Birdsfoot_trefoil" 0.037] ["Selfheal" 0.038] ["Blackthorn" 0.931] ["Buttercup" 0.381] ["Dog_rose" 0.182] ["Bramble" 0.162] ["Average_Willow" 1.275] ["Ragwort" 0.017] ["Hedge_woundwort" 0.043] ["Comfry" 0.042] ["Dandelion" 0.11] ["Red_clover" 0.046] ["White_clover" 0.395] ["Tufted_vetch" 0.046] ["Common_vetch" 0.132]]  "no info" 
439 "Hedgerow" 105 246 109 1250 1250 0.2 1.25 1.5 271 360 5 4 2.5 [["Bugle" 0.119] ["Burdock" 0.005] ["Oilseed_rape" 0.052] ["Giant_bindweed" 0.047] ["Common_knapweed" 0.22] ["Rosebay_willowherb" 0.127] ["Marsh_thistle" 0.004] ["Spear_thistle" 0.008] ["Hawthorn" 0.44] ["Foxglove" 0.065] ["Wild_teasel" 0.023] ["Ground_ivy" 0.063] ["Bluebell" 0.057] ["St_Johns_wort" 0.002] ["Field_scabious" 0.008] ["White_dead_nettle" 0.135] ["Red_dead_nettle" 0.1] ["Birdsfoot_trefoil" 0.037] ["Selfheal" 0.038] ["Blackthorn" 0.931] ["Buttercup" 0.381] ["Dog_rose" 0.182] ["Bramble" 0.162] ["Average_Willow" 1.275] ["Ragwort" 0.017] ["Hedge_woundwort" 0.043] ["Comfry" 0.042] ["Dandelion" 0.11] ["Red_clover" 0.046] ["White_clover" 0.395] ["Tufted_vetch" 0.046] ["Common_vetch" 0.132]]  "no info" 
440 "Woodland" 35 91.333 107 1875 1875 0.2 1.875 1.5 0 0 5 4 2.5 [["Bugle" 0.298] ["Burdock" 0.104] ["Common_knapweed" 0.008] ["Rosebay_willowherb" 0.02] ["Marsh_thistle" 0.023] ["Spear_thistle" 0.007] ["Hawthorn" 2.733] ["Foxglove" 0.02] ["Ground_ivy" 0.102] ["Bluebell" 0.599] ["St_Johns_wort" 0.01] ["Field_scabious" 0.004] ["White_dead_nettle" 0.008] ["Red_dead_nettle" 0.025] ["Birdsfoot_trefoil" 0.036] ["Selfheal" 0.08] ["Blackthorn" 0.333] ["Buttercup" 0.724] ["Dog_rose" 0.042] ["Bramble" 0.419] ["Ragwort" 0.003] ["Hedge_woundwort" 0.038] ["Dandelion" 0.01] ["Red_clover" 0.005] ["White_clover" 0.083] ["Tufted_vetch" 0.002] ["Common_vetch" 0.038]]  "no info" 
441 "Woodland" 35 101.69 104.966 18125 18125 0.2 18.125 1.5 0 0 5 4 2.5 [["Bugle" 0.298] ["Burdock" 0.104] ["Common_knapweed" 0.008] ["Rosebay_willowherb" 0.02] ["Marsh_thistle" 0.023] ["Spear_thistle" 0.007] ["Hawthorn" 2.733] ["Foxglove" 0.02] ["Ground_ivy" 0.102] ["Bluebell" 0.599] ["St_Johns_wort" 0.01] ["Field_scabious" 0.004] ["White_dead_nettle" 0.008] ["Red_dead_nettle" 0.025] ["Birdsfoot_trefoil" 0.036] ["Selfheal" 0.08] ["Blackthorn" 0.333] ["Buttercup" 0.724] ["Dog_rose" 0.042] ["Bramble" 0.419] ["Ragwort" 0.003] ["Hedge_woundwort" 0.038] ["Dandelion" 0.01] ["Red_clover" 0.005] ["White_clover" 0.083] ["Tufted_vetch" 0.002] ["Common_vetch" 0.038]]  "no info" 
442 "Woodland" 35 186.5 106.875 5000 5000 0.2 5 1.5 0 0 5 4 2.5 [["Bugle" 0.298] ["Burdock" 0.104] ["Common_knapweed" 0.008] ["Rosebay_willowherb" 0.02] ["Marsh_thistle" 0.023] ["Spear_thistle" 0.007] ["Hawthorn" 2.733] ["Foxglove" 0.02] ["Ground_ivy" 0.102] ["Bluebell" 0.599] ["St_Johns_wort" 0.01] ["Field_scabious" 0.004] ["White_dead_nettle" 0.008] ["Red_dead_nettle" 0.025] ["Birdsfoot_trefoil" 0.036] ["Selfheal" 0.08] ["Blackthorn" 0.333] ["Buttercup" 0.724] ["Dog_rose" 0.042] ["Bramble" 0.419] ["Ragwort" 0.003] ["Hedge_woundwort" 0.038] ["Dandelion" 0.01] ["Red_clover" 0.005] ["White_clover" 0.083] ["Tufted_vetch" 0.002] ["Common_vetch" 0.038]]  "no info" 
443 "Grassland" 135 202.378 105.156 28125 28125 0.2 28.125 1.5 0 0 5 4 2.5 [["Bugle" 0.028] ["Burdock" 0.017] ["Common_knapweed" 0.011] ["Spear_thistle" 0.005] ["Hawthorn" 0.617] ["Ground_ivy" 0.059] ["Bluebell" 0.487] ["Field_scabious" 0.017] ["White_dead_nettle" 0.025] ["Red_dead_nettle" 0.026] ["Birdsfoot_trefoil" 0.352] ["Selfheal" 0.113] ["Blackthorn" 0.225] ["Buttercup" 2.161] ["Bramble" 0.017] ["Ragwort" 0.023] ["Hedge_woundwort" 0.004] ["Dandelion" 0.121] ["Red_clover" 0.253] ["White_clover" 1.667] ["Tufted_vetch" 0.117] ["Common_vetch" 0.034]]  "no info" 
444 "Scrub" 125 208.5 108 2500 2500 0.2 2.5 1.5 0 0 5 4 2.5 [["Bugle" 0.509] ["Burdock" 0.05] ["Oilseed_rape" 0.018] ["Giant_bindweed" 0.032] ["Common_knapweed" 0.56] ["Greater_knapweed" 0.029] ["Rosebay_willowherb" 0.043] ["Marsh_thistle" 0.016] ["Spear_thistle" 0.006] ["Hawthorn" 0.601] ["Foxglove" 0.086] ["Wild_teasel" 0.037] ["Vipers_bugloss" 0.5] ["Ground_ivy" 0.095] ["Bluebell" 0.256] ["St_Johns_wort" 0.011] ["Field_scabious" 0.023] ["White_dead_nettle" 0.171] ["Red_dead_nettle" 0.028] ["Birdsfoot_trefoil" 0.215] ["Selfheal" 0.06] ["Blackthorn" 1.292] ["Buttercup" 0.792] ["Dog_rose" 0.055] ["Bramble" 0.211] ["Average_Willow" 1.208] ["Ragwort" 0.063] ["Hedge_woundwort" 0.287] ["Dandelion" 0.113] ["Red_clover" 0.046] ["White_clover" 0.76] ["Tufted_vetch" 0.026] ["Common_vetch" 0.011]]  "no info" 
445 "Woodland" 35 181.8 106.4 3125 3125 0.2 3.125 1.5 0 0 5 4 2.5 [["Bugle" 0.298] ["Burdock" 0.104] ["Common_knapweed" 0.008] ["Rosebay_willowherb" 0.02] ["Marsh_thistle" 0.023] ["Spear_thistle" 0.007] ["Hawthorn" 2.733] ["Foxglove" 0.02] ["Ground_ivy" 0.102] ["Bluebell" 0.599] ["St_Johns_wort" 0.01] ["Field_scabious" 0.004] ["White_dead_nettle" 0.008] ["Red_dead_nettle" 0.025] ["Birdsfoot_trefoil" 0.036] ["Selfheal" 0.08] ["Blackthorn" 0.333] ["Buttercup" 0.724] ["Dog_rose" 0.042] ["Bramble" 0.419] ["Ragwort" 0.003] ["Hedge_woundwort" 0.038] ["Dandelion" 0.01] ["Red_clover" 0.005] ["White_clover" 0.083] ["Tufted_vetch" 0.002] ["Common_vetch" 0.038]]  "no info" 
446 "Woodland" 35 208 107 625 625 0.2 0.625 1.5 0 0 5 4 2.5 [["Bugle" 0.298] ["Burdock" 0.104] ["Common_knapweed" 0.008] ["Rosebay_willowherb" 0.02] ["Marsh_thistle" 0.023] ["Spear_thistle" 0.007] ["Hawthorn" 2.733] ["Foxglove" 0.02] ["Ground_ivy" 0.102] ["Bluebell" 0.599] ["St_Johns_wort" 0.01] ["Field_scabious" 0.004] ["White_dead_nettle" 0.008] ["Red_dead_nettle" 0.025] ["Birdsfoot_trefoil" 0.036] ["Selfheal" 0.08] ["Blackthorn" 0.333] ["Buttercup" 0.724] ["Dog_rose" 0.042] ["Bramble" 0.419] ["Ragwort" 0.003] ["Hedge_woundwort" 0.038] ["Dandelion" 0.01] ["Red_clover" 0.005] ["White_clover" 0.083] ["Tufted_vetch" 0.002] ["Common_vetch" 0.038]]  "no info" 
447 "Woodland" 35 215 105 6875 6875 0.2 6.875 1.5 0 0 5 4 2.5 [["Bugle" 0.298] ["Burdock" 0.104] ["Common_knapweed" 0.008] ["Rosebay_willowherb" 0.02] ["Marsh_thistle" 0.023] ["Spear_thistle" 0.007] ["Hawthorn" 2.733] ["Foxglove" 0.02] ["Ground_ivy" 0.102] ["Bluebell" 0.599] ["St_Johns_wort" 0.01] ["Field_scabious" 0.004] ["White_dead_nettle" 0.008] ["Red_dead_nettle" 0.025] ["Birdsfoot_trefoil" 0.036] ["Selfheal" 0.08] ["Blackthorn" 0.333] ["Buttercup" 0.724] ["Dog_rose" 0.042] ["Bramble" 0.419] ["Ragwort" 0.003] ["Hedge_woundwort" 0.038] ["Dandelion" 0.01] ["Red_clover" 0.005] ["White_clover" 0.083] ["Tufted_vetch" 0.002] ["Common_vetch" 0.038]]  "no info" 
448 "Scrub" 125 213 107 625 625 0.2 0.625 1.5 0 0 5 4 2.5 [["Bugle" 0.509] ["Burdock" 0.05] ["Oilseed_rape" 0.018] ["Giant_bindweed" 0.032] ["Common_knapweed" 0.56] ["Greater_knapweed" 0.029] ["Rosebay_willowherb" 0.043] ["Marsh_thistle" 0.016] ["Spear_thistle" 0.006] ["Hawthorn" 0.601] ["Foxglove" 0.086] ["Wild_teasel" 0.037] ["Vipers_bugloss" 0.5] ["Ground_ivy" 0.095] ["Bluebell" 0.256] ["St_Johns_wort" 0.011] ["Field_scabious" 0.023] ["White_dead_nettle" 0.171] ["Red_dead_nettle" 0.028] ["Birdsfoot_trefoil" 0.215] ["Selfheal" 0.06] ["Blackthorn" 1.292] ["Buttercup" 0.792] ["Dog_rose" 0.055] ["Bramble" 0.211] ["Average_Willow" 1.208] ["Ragwort" 0.063] ["Hedge_woundwort" 0.287] ["Dandelion" 0.113] ["Red_clover" 0.046] ["White_clover" 0.76] ["Tufted_vetch" 0.026] ["Common_vetch" 0.011]]  "no info" 
449 "Woodland" 35 235.375 96.175 75000 75000 0.2 75 1.5 0 0 5 4 2.5 [["Bugle" 0.298] ["Burdock" 0.104] ["Common_knapweed" 0.008] ["Rosebay_willowherb" 0.02] ["Marsh_thistle" 0.023] ["Spear_thistle" 0.007] ["Hawthorn" 2.733] ["Foxglove" 0.02] ["Ground_ivy" 0.102] ["Bluebell" 0.599] ["St_Johns_wort" 0.01] ["Field_scabious" 0.004] ["White_dead_nettle" 0.008] ["Red_dead_nettle" 0.025] ["Birdsfoot_trefoil" 0.036] ["Selfheal" 0.08] ["Blackthorn" 0.333] ["Buttercup" 0.724] ["Dog_rose" 0.042] ["Bramble" 0.419] ["Ragwort" 0.003] ["Hedge_woundwort" 0.038] ["Dandelion" 0.01] ["Red_clover" 0.005] ["White_clover" 0.083] ["Tufted_vetch" 0.002] ["Common_vetch" 0.038]]  "no info" 
450 "Hedgerow" 105 237 107 625 625 0.2 0.625 1.5 271 360 5 4 2.5 [["Bugle" 0.119] ["Burdock" 0.005] ["Oilseed_rape" 0.052] ["Giant_bindweed" 0.047] ["Common_knapweed" 0.22] ["Rosebay_willowherb" 0.127] ["Marsh_thistle" 0.004] ["Spear_thistle" 0.008] ["Hawthorn" 0.44] ["Foxglove" 0.065] ["Wild_teasel" 0.023] ["Ground_ivy" 0.063] ["Bluebell" 0.057] ["St_Johns_wort" 0.002] ["Field_scabious" 0.008] ["White_dead_nettle" 0.135] ["Red_dead_nettle" 0.1] ["Birdsfoot_trefoil" 0.037] ["Selfheal" 0.038] ["Blackthorn" 0.931] ["Buttercup" 0.381] ["Dog_rose" 0.182] ["Bramble" 0.162] ["Average_Willow" 1.275] ["Ragwort" 0.017] ["Hedge_woundwort" 0.043] ["Comfry" 0.042] ["Dandelion" 0.11] ["Red_clover" 0.046] ["White_clover" 0.395] ["Tufted_vetch" 0.046] ["Common_vetch" 0.132]]  "no info" 
451 "Scrub" 125 222.516 97.778 95625 95625 0.2 95.625 1.5 0 0 5 4 2.5 [["Bugle" 0.509] ["Burdock" 0.05] ["Oilseed_rape" 0.018] ["Giant_bindweed" 0.032] ["Common_knapweed" 0.56] ["Greater_knapweed" 0.029] ["Rosebay_willowherb" 0.043] ["Marsh_thistle" 0.016] ["Spear_thistle" 0.006] ["Hawthorn" 0.601] ["Foxglove" 0.086] ["Wild_teasel" 0.037] ["Vipers_bugloss" 0.5] ["Ground_ivy" 0.095] ["Bluebell" 0.256] ["St_Johns_wort" 0.011] ["Field_scabious" 0.023] ["White_dead_nettle" 0.171] ["Red_dead_nettle" 0.028] ["Birdsfoot_trefoil" 0.215] ["Selfheal" 0.06] ["Blackthorn" 1.292] ["Buttercup" 0.792] ["Dog_rose" 0.055] ["Bramble" 0.211] ["Average_Willow" 1.208] ["Ragwort" 0.063] ["Hedge_woundwort" 0.287] ["Dandelion" 0.113] ["Red_clover" 0.046] ["White_clover" 0.76] ["Tufted_vetch" 0.026] ["Common_vetch" 0.011]]  "no info" 
452 "Scrub" 125 240 105.5 1250 1250 0.2 1.25 1.5 0 0 5 4 2.5 [["Bugle" 0.509] ["Burdock" 0.05] ["Oilseed_rape" 0.018] ["Giant_bindweed" 0.032] ["Common_knapweed" 0.56] ["Greater_knapweed" 0.029] ["Rosebay_willowherb" 0.043] ["Marsh_thistle" 0.016] ["Spear_thistle" 0.006] ["Hawthorn" 0.601] ["Foxglove" 0.086] ["Wild_teasel" 0.037] ["Vipers_bugloss" 0.5] ["Ground_ivy" 0.095] ["Bluebell" 0.256] ["St_Johns_wort" 0.011] ["Field_scabious" 0.023] ["White_dead_nettle" 0.171] ["Red_dead_nettle" 0.028] ["Birdsfoot_trefoil" 0.215] ["Selfheal" 0.06] ["Blackthorn" 1.292] ["Buttercup" 0.792] ["Dog_rose" 0.055] ["Bramble" 0.211] ["Average_Willow" 1.208] ["Ragwort" 0.063] ["Hedge_woundwort" 0.287] ["Dandelion" 0.113] ["Red_clover" 0.046] ["White_clover" 0.76] ["Tufted_vetch" 0.026] ["Common_vetch" 0.011]]  "no info" 
453 "Hedgerow" 105 246 106 625 625 0.2 0.625 1.5 271 360 5 4 2.5 [["Bugle" 0.119] ["Burdock" 0.005] ["Oilseed_rape" 0.052] ["Giant_bindweed" 0.047] ["Common_knapweed" 0.22] ["Rosebay_willowherb" 0.127] ["Marsh_thistle" 0.004] ["Spear_thistle" 0.008] ["Hawthorn" 0.44] ["Foxglove" 0.065] ["Wild_teasel" 0.023] ["Ground_ivy" 0.063] ["Bluebell" 0.057] ["St_Johns_wort" 0.002] ["Field_scabious" 0.008] ["White_dead_nettle" 0.135] ["Red_dead_nettle" 0.1] ["Birdsfoot_trefoil" 0.037] ["Selfheal" 0.038] ["Blackthorn" 0.931] ["Buttercup" 0.381] ["Dog_rose" 0.182] ["Bramble" 0.162] ["Average_Willow" 1.275] ["Ragwort" 0.017] ["Hedge_woundwort" 0.043] ["Comfry" 0.042] ["Dandelion" 0.11] ["Red_clover" 0.046] ["White_clover" 0.395] ["Tufted_vetch" 0.046] ["Common_vetch" 0.132]]  "no info" 
454 "Grassland" 135 64.281 95.137 160000 160000 0.2 160 1.5 0 0 5 4 2.5 [["Bugle" 0.028] ["Burdock" 0.017] ["Common_knapweed" 0.011] ["Spear_thistle" 0.005] ["Hawthorn" 0.617] ["Ground_ivy" 0.059] ["Bluebell" 0.487] ["Field_scabious" 0.017] ["White_dead_nettle" 0.025] ["Red_dead_nettle" 0.026] ["Birdsfoot_trefoil" 0.352] ["Selfheal" 0.113] ["Blackthorn" 0.225] ["Buttercup" 2.161] ["Bramble" 0.017] ["Ragwort" 0.023] ["Hedge_woundwort" 0.004] ["Dandelion" 0.121] ["Red_clover" 0.253] ["White_clover" 1.667] ["Tufted_vetch" 0.117] ["Common_vetch" 0.034]]  "no info" 
455 "Grassland" 135 165 94 115625 115625 0.2 115.625 1.5 0 0 5 4 2.5 [["Bugle" 0.028] ["Burdock" 0.017] ["Common_knapweed" 0.011] ["Spear_thistle" 0.005] ["Hawthorn" 0.617] ["Ground_ivy" 0.059] ["Bluebell" 0.487] ["Field_scabious" 0.017] ["White_dead_nettle" 0.025] ["Red_dead_nettle" 0.026] ["Birdsfoot_trefoil" 0.352] ["Selfheal" 0.113] ["Blackthorn" 0.225] ["Buttercup" 2.161] ["Bramble" 0.017] ["Ragwort" 0.023] ["Hedge_woundwort" 0.004] ["Dandelion" 0.121] ["Red_clover" 0.253] ["White_clover" 1.667] ["Tufted_vetch" 0.117] ["Common_vetch" 0.034]]  "no info" 
456 "Scrub" 125 218 104 2500 2500 0.2 2.5 1.5 0 0 5 4 2.5 [["Bugle" 0.509] ["Burdock" 0.05] ["Oilseed_rape" 0.018] ["Giant_bindweed" 0.032] ["Common_knapweed" 0.56] ["Greater_knapweed" 0.029] ["Rosebay_willowherb" 0.043] ["Marsh_thistle" 0.016] ["Spear_thistle" 0.006] ["Hawthorn" 0.601] ["Foxglove" 0.086] ["Wild_teasel" 0.037] ["Vipers_bugloss" 0.5] ["Ground_ivy" 0.095] ["Bluebell" 0.256] ["St_Johns_wort" 0.011] ["Field_scabious" 0.023] ["White_dead_nettle" 0.171] ["Red_dead_nettle" 0.028] ["Birdsfoot_trefoil" 0.215] ["Selfheal" 0.06] ["Blackthorn" 1.292] ["Buttercup" 0.792] ["Dog_rose" 0.055] ["Bramble" 0.211] ["Average_Willow" 1.208] ["Ragwort" 0.063] ["Hedge_woundwort" 0.287] ["Dandelion" 0.113] ["Red_clover" 0.046] ["White_clover" 0.76] ["Tufted_vetch" 0.026] ["Common_vetch" 0.011]]  "no info" 
457 "Hedgerow" 105 244 105 625 625 0.2 0.625 1.5 271 360 5 4 2.5 [["Bugle" 0.119] ["Burdock" 0.005] ["Oilseed_rape" 0.052] ["Giant_bindweed" 0.047] ["Common_knapweed" 0.22] ["Rosebay_willowherb" 0.127] ["Marsh_thistle" 0.004] ["Spear_thistle" 0.008] ["Hawthorn" 0.44] ["Foxglove" 0.065] ["Wild_teasel" 0.023] ["Ground_ivy" 0.063] ["Bluebell" 0.057] ["St_Johns_wort" 0.002] ["Field_scabious" 0.008] ["White_dead_nettle" 0.135] ["Red_dead_nettle" 0.1] ["Birdsfoot_trefoil" 0.037] ["Selfheal" 0.038] ["Blackthorn" 0.931] ["Buttercup" 0.381] ["Dog_rose" 0.182] ["Bramble" 0.162] ["Average_Willow" 1.275] ["Ragwort" 0.017] ["Hedge_woundwort" 0.043] ["Comfry" 0.042] ["Dandelion" 0.11] ["Red_clover" 0.046] ["White_clover" 0.395] ["Tufted_vetch" 0.046] ["Common_vetch" 0.132]]  "no info" 
458 "Woodland" 35 65 103.5 1250 1250 0.2 1.25 1.5 0 0 5 4 2.5 [["Bugle" 0.298] ["Burdock" 0.104] ["Common_knapweed" 0.008] ["Rosebay_willowherb" 0.02] ["Marsh_thistle" 0.023] ["Spear_thistle" 0.007] ["Hawthorn" 2.733] ["Foxglove" 0.02] ["Ground_ivy" 0.102] ["Bluebell" 0.599] ["St_Johns_wort" 0.01] ["Field_scabious" 0.004] ["White_dead_nettle" 0.008] ["Red_dead_nettle" 0.025] ["Birdsfoot_trefoil" 0.036] ["Selfheal" 0.08] ["Blackthorn" 0.333] ["Buttercup" 0.724] ["Dog_rose" 0.042] ["Bramble" 0.419] ["Ragwort" 0.003] ["Hedge_woundwort" 0.038] ["Dandelion" 0.01] ["Red_clover" 0.005] ["White_clover" 0.083] ["Tufted_vetch" 0.002] ["Common_vetch" 0.038]]  "no info" 
459 "Scrub" 125 128 104 625 625 0.2 0.625 1.5 0 0 5 4 2.5 [["Bugle" 0.509] ["Burdock" 0.05] ["Oilseed_rape" 0.018] ["Giant_bindweed" 0.032] ["Common_knapweed" 0.56] ["Greater_knapweed" 0.029] ["Rosebay_willowherb" 0.043] ["Marsh_thistle" 0.016] ["Spear_thistle" 0.006] ["Hawthorn" 0.601] ["Foxglove" 0.086] ["Wild_teasel" 0.037] ["Vipers_bugloss" 0.5] ["Ground_ivy" 0.095] ["Bluebell" 0.256] ["St_Johns_wort" 0.011] ["Field_scabious" 0.023] ["White_dead_nettle" 0.171] ["Red_dead_nettle" 0.028] ["Birdsfoot_trefoil" 0.215] ["Selfheal" 0.06] ["Blackthorn" 1.292] ["Buttercup" 0.792] ["Dog_rose" 0.055] ["Bramble" 0.211] ["Average_Willow" 1.208] ["Ragwort" 0.063] ["Hedge_woundwort" 0.287] ["Dandelion" 0.113] ["Red_clover" 0.046] ["White_clover" 0.76] ["Tufted_vetch" 0.026] ["Common_vetch" 0.011]]  "no info" 
460 "Woodland" 35 156.328 100.813 40000 40000 0.2 40 1.5 0 0 5 4 2.5 [["Bugle" 0.298] ["Burdock" 0.104] ["Common_knapweed" 0.008] ["Rosebay_willowherb" 0.02] ["Marsh_thistle" 0.023] ["Spear_thistle" 0.007] ["Hawthorn" 2.733] ["Foxglove" 0.02] ["Ground_ivy" 0.102] ["Bluebell" 0.599] ["St_Johns_wort" 0.01] ["Field_scabious" 0.004] ["White_dead_nettle" 0.008] ["Red_dead_nettle" 0.025] ["Birdsfoot_trefoil" 0.036] ["Selfheal" 0.08] ["Blackthorn" 0.333] ["Buttercup" 0.724] ["Dog_rose" 0.042] ["Bramble" 0.419] ["Ragwort" 0.003] ["Hedge_woundwort" 0.038] ["Dandelion" 0.01] ["Red_clover" 0.005] ["White_clover" 0.083] ["Tufted_vetch" 0.002] ["Common_vetch" 0.038]]  "no info" 
461 "Scrub" 125 223 104 625 625 0.2 0.625 1.5 0 0 5 4 2.5 [["Bugle" 0.509] ["Burdock" 0.05] ["Oilseed_rape" 0.018] ["Giant_bindweed" 0.032] ["Common_knapweed" 0.56] ["Greater_knapweed" 0.029] ["Rosebay_willowherb" 0.043] ["Marsh_thistle" 0.016] ["Spear_thistle" 0.006] ["Hawthorn" 0.601] ["Foxglove" 0.086] ["Wild_teasel" 0.037] ["Vipers_bugloss" 0.5] ["Ground_ivy" 0.095] ["Bluebell" 0.256] ["St_Johns_wort" 0.011] ["Field_scabious" 0.023] ["White_dead_nettle" 0.171] ["Red_dead_nettle" 0.028] ["Birdsfoot_trefoil" 0.215] ["Selfheal" 0.06] ["Blackthorn" 1.292] ["Buttercup" 0.792] ["Dog_rose" 0.055] ["Bramble" 0.211] ["Average_Willow" 1.208] ["Ragwort" 0.063] ["Hedge_woundwort" 0.287] ["Dandelion" 0.113] ["Red_clover" 0.046] ["White_clover" 0.76] ["Tufted_vetch" 0.026] ["Common_vetch" 0.011]]  "no info" 
462 "Grassland" 135 219.824 101.529 21250 21250 0.2 21.25 1.5 0 0 5 4 2.5 [["Bugle" 0.028] ["Burdock" 0.017] ["Common_knapweed" 0.011] ["Spear_thistle" 0.005] ["Hawthorn" 0.617] ["Ground_ivy" 0.059] ["Bluebell" 0.487] ["Field_scabious" 0.017] ["White_dead_nettle" 0.025] ["Red_dead_nettle" 0.026] ["Birdsfoot_trefoil" 0.352] ["Selfheal" 0.113] ["Blackthorn" 0.225] ["Buttercup" 2.161] ["Bramble" 0.017] ["Ragwort" 0.023] ["Hedge_woundwort" 0.004] ["Dandelion" 0.121] ["Red_clover" 0.253] ["White_clover" 1.667] ["Tufted_vetch" 0.117] ["Common_vetch" 0.034]]  "no info" 
463 "Woodland" 35 167 103 625 625 0.2 0.625 1.5 0 0 5 4 2.5 [["Bugle" 0.298] ["Burdock" 0.104] ["Common_knapweed" 0.008] ["Rosebay_willowherb" 0.02] ["Marsh_thistle" 0.023] ["Spear_thistle" 0.007] ["Hawthorn" 2.733] ["Foxglove" 0.02] ["Ground_ivy" 0.102] ["Bluebell" 0.599] ["St_Johns_wort" 0.01] ["Field_scabious" 0.004] ["White_dead_nettle" 0.008] ["Red_dead_nettle" 0.025] ["Birdsfoot_trefoil" 0.036] ["Selfheal" 0.08] ["Blackthorn" 0.333] ["Buttercup" 0.724] ["Dog_rose" 0.042] ["Bramble" 0.419] ["Ragwort" 0.003] ["Hedge_woundwort" 0.038] ["Dandelion" 0.01] ["Red_clover" 0.005] ["White_clover" 0.083] ["Tufted_vetch" 0.002] ["Common_vetch" 0.038]]  "no info" 
464 "Scrub" 125 240 102 625 625 0.2 0.625 1.5 0 0 5 4 2.5 [["Bugle" 0.509] ["Burdock" 0.05] ["Oilseed_rape" 0.018] ["Giant_bindweed" 0.032] ["Common_knapweed" 0.56] ["Greater_knapweed" 0.029] ["Rosebay_willowherb" 0.043] ["Marsh_thistle" 0.016] ["Spear_thistle" 0.006] ["Hawthorn" 0.601] ["Foxglove" 0.086] ["Wild_teasel" 0.037] ["Vipers_bugloss" 0.5] ["Ground_ivy" 0.095] ["Bluebell" 0.256] ["St_Johns_wort" 0.011] ["Field_scabious" 0.023] ["White_dead_nettle" 0.171] ["Red_dead_nettle" 0.028] ["Birdsfoot_trefoil" 0.215] ["Selfheal" 0.06] ["Blackthorn" 1.292] ["Buttercup" 0.792] ["Dog_rose" 0.055] ["Bramble" 0.211] ["Average_Willow" 1.208] ["Ragwort" 0.063] ["Hedge_woundwort" 0.287] ["Dandelion" 0.113] ["Red_clover" 0.046] ["White_clover" 0.76] ["Tufted_vetch" 0.026] ["Common_vetch" 0.011]]  "no info" 
465 "Hedgerow" 105 249 102 625 625 0.2 0.625 1.5 271 360 5 4 2.5 [["Bugle" 0.119] ["Burdock" 0.005] ["Oilseed_rape" 0.052] ["Giant_bindweed" 0.047] ["Common_knapweed" 0.22] ["Rosebay_willowherb" 0.127] ["Marsh_thistle" 0.004] ["Spear_thistle" 0.008] ["Hawthorn" 0.44] ["Foxglove" 0.065] ["Wild_teasel" 0.023] ["Ground_ivy" 0.063] ["Bluebell" 0.057] ["St_Johns_wort" 0.002] ["Field_scabious" 0.008] ["White_dead_nettle" 0.135] ["Red_dead_nettle" 0.1] ["Birdsfoot_trefoil" 0.037] ["Selfheal" 0.038] ["Blackthorn" 0.931] ["Buttercup" 0.381] ["Dog_rose" 0.182] ["Bramble" 0.162] ["Average_Willow" 1.275] ["Ragwort" 0.017] ["Hedge_woundwort" 0.043] ["Comfry" 0.042] ["Dandelion" 0.11] ["Red_clover" 0.046] ["White_clover" 0.395] ["Tufted_vetch" 0.046] ["Common_vetch" 0.132]]  "no info" 
466 "Woodland" 35 125.5 98.8 6250 6250 0.2 6.25 1.5 0 0 5 4 2.5 [["Bugle" 0.298] ["Burdock" 0.104] ["Common_knapweed" 0.008] ["Rosebay_willowherb" 0.02] ["Marsh_thistle" 0.023] ["Spear_thistle" 0.007] ["Hawthorn" 2.733] ["Foxglove" 0.02] ["Ground_ivy" 0.102] ["Bluebell" 0.599] ["St_Johns_wort" 0.01] ["Field_scabious" 0.004] ["White_dead_nettle" 0.008] ["Red_dead_nettle" 0.025] ["Birdsfoot_trefoil" 0.036] ["Selfheal" 0.08] ["Blackthorn" 0.333] ["Buttercup" 0.724] ["Dog_rose" 0.042] ["Bramble" 0.419] ["Ragwort" 0.003] ["Hedge_woundwort" 0.038] ["Dandelion" 0.01] ["Red_clover" 0.005] ["White_clover" 0.083] ["Tufted_vetch" 0.002] ["Common_vetch" 0.038]]  "no info" 
467 "Woodland" 35 174.824 92.255 159375 159375 0.2 159.375 1.5 0 0 5 4 2.5 [["Bugle" 0.298] ["Burdock" 0.104] ["Common_knapweed" 0.008] ["Rosebay_willowherb" 0.02] ["Marsh_thistle" 0.023] ["Spear_thistle" 0.007] ["Hawthorn" 2.733] ["Foxglove" 0.02] ["Ground_ivy" 0.102] ["Bluebell" 0.599] ["St_Johns_wort" 0.01] ["Field_scabious" 0.004] ["White_dead_nettle" 0.008] ["Red_dead_nettle" 0.025] ["Birdsfoot_trefoil" 0.036] ["Selfheal" 0.08] ["Blackthorn" 0.333] ["Buttercup" 0.724] ["Dog_rose" 0.042] ["Bramble" 0.419] ["Ragwort" 0.003] ["Hedge_woundwort" 0.038] ["Dandelion" 0.01] ["Red_clover" 0.005] ["White_clover" 0.083] ["Tufted_vetch" 0.002] ["Common_vetch" 0.038]]  "no info" 
468 "Woodland" 35 206.5 101 1250 1250 0.2 1.25 1.5 0 0 5 4 2.5 [["Bugle" 0.298] ["Burdock" 0.104] ["Common_knapweed" 0.008] ["Rosebay_willowherb" 0.02] ["Marsh_thistle" 0.023] ["Spear_thistle" 0.007] ["Hawthorn" 2.733] ["Foxglove" 0.02] ["Ground_ivy" 0.102] ["Bluebell" 0.599] ["St_Johns_wort" 0.01] ["Field_scabious" 0.004] ["White_dead_nettle" 0.008] ["Red_dead_nettle" 0.025] ["Birdsfoot_trefoil" 0.036] ["Selfheal" 0.08] ["Blackthorn" 0.333] ["Buttercup" 0.724] ["Dog_rose" 0.042] ["Bramble" 0.419] ["Ragwort" 0.003] ["Hedge_woundwort" 0.038] ["Dandelion" 0.01] ["Red_clover" 0.005] ["White_clover" 0.083] ["Tufted_vetch" 0.002] ["Common_vetch" 0.038]]  "no info" 
469 "Scrub" 125 205.87 99.13 14375 14375 0.2 14.375 1.5 0 0 5 4 2.5 [["Bugle" 0.509] ["Burdock" 0.05] ["Oilseed_rape" 0.018] ["Giant_bindweed" 0.032] ["Common_knapweed" 0.56] ["Greater_knapweed" 0.029] ["Rosebay_willowherb" 0.043] ["Marsh_thistle" 0.016] ["Spear_thistle" 0.006] ["Hawthorn" 0.601] ["Foxglove" 0.086] ["Wild_teasel" 0.037] ["Vipers_bugloss" 0.5] ["Ground_ivy" 0.095] ["Bluebell" 0.256] ["St_Johns_wort" 0.011] ["Field_scabious" 0.023] ["White_dead_nettle" 0.171] ["Red_dead_nettle" 0.028] ["Birdsfoot_trefoil" 0.215] ["Selfheal" 0.06] ["Blackthorn" 1.292] ["Buttercup" 0.792] ["Dog_rose" 0.055] ["Bramble" 0.211] ["Average_Willow" 1.208] ["Ragwort" 0.063] ["Hedge_woundwort" 0.287] ["Dandelion" 0.113] ["Red_clover" 0.046] ["White_clover" 0.76] ["Tufted_vetch" 0.026] ["Common_vetch" 0.011]]  "no info" 
470 "Scrub" 125 238.25 98.5 2500 2500 0.2 2.5 1.5 0 0 5 4 2.5 [["Bugle" 0.509] ["Burdock" 0.05] ["Oilseed_rape" 0.018] ["Giant_bindweed" 0.032] ["Common_knapweed" 0.56] ["Greater_knapweed" 0.029] ["Rosebay_willowherb" 0.043] ["Marsh_thistle" 0.016] ["Spear_thistle" 0.006] ["Hawthorn" 0.601] ["Foxglove" 0.086] ["Wild_teasel" 0.037] ["Vipers_bugloss" 0.5] ["Ground_ivy" 0.095] ["Bluebell" 0.256] ["St_Johns_wort" 0.011] ["Field_scabious" 0.023] ["White_dead_nettle" 0.171] ["Red_dead_nettle" 0.028] ["Birdsfoot_trefoil" 0.215] ["Selfheal" 0.06] ["Blackthorn" 1.292] ["Buttercup" 0.792] ["Dog_rose" 0.055] ["Bramble" 0.211] ["Average_Willow" 1.208] ["Ragwort" 0.063] ["Hedge_woundwort" 0.287] ["Dandelion" 0.113] ["Red_clover" 0.046] ["White_clover" 0.76] ["Tufted_vetch" 0.026] ["Common_vetch" 0.011]]  "no info" 
471 "Grassland" 135 54.403 90.065 38750 38750 0.2 38.75 1.5 0 0 5 4 2.5 [["Bugle" 0.028] ["Burdock" 0.017] ["Common_knapweed" 0.011] ["Spear_thistle" 0.005] ["Hawthorn" 0.617] ["Ground_ivy" 0.059] ["Bluebell" 0.487] ["Field_scabious" 0.017] ["White_dead_nettle" 0.025] ["Red_dead_nettle" 0.026] ["Birdsfoot_trefoil" 0.352] ["Selfheal" 0.113] ["Blackthorn" 0.225] ["Buttercup" 2.161] ["Bramble" 0.017] ["Ragwort" 0.023] ["Hedge_woundwort" 0.004] ["Dandelion" 0.121] ["Red_clover" 0.253] ["White_clover" 1.667] ["Tufted_vetch" 0.117] ["Common_vetch" 0.034]]  "no info" 
472 "Woodland" 35 208.294 93.853 42500 42500 0.2 42.5 1.5 0 0 5 4 2.5 [["Bugle" 0.298] ["Burdock" 0.104] ["Common_knapweed" 0.008] ["Rosebay_willowherb" 0.02] ["Marsh_thistle" 0.023] ["Spear_thistle" 0.007] ["Hawthorn" 2.733] ["Foxglove" 0.02] ["Ground_ivy" 0.102] ["Bluebell" 0.599] ["St_Johns_wort" 0.01] ["Field_scabious" 0.004] ["White_dead_nettle" 0.008] ["Red_dead_nettle" 0.025] ["Birdsfoot_trefoil" 0.036] ["Selfheal" 0.08] ["Blackthorn" 0.333] ["Buttercup" 0.724] ["Dog_rose" 0.042] ["Bramble" 0.419] ["Ragwort" 0.003] ["Hedge_woundwort" 0.038] ["Dandelion" 0.01] ["Red_clover" 0.005] ["White_clover" 0.083] ["Tufted_vetch" 0.002] ["Common_vetch" 0.038]]  "no info" 
473 "Hedgerow" 105 247 98 625 625 0.2 0.625 1.5 271 360 5 4 2.5 [["Bugle" 0.119] ["Burdock" 0.005] ["Oilseed_rape" 0.052] ["Giant_bindweed" 0.047] ["Common_knapweed" 0.22] ["Rosebay_willowherb" 0.127] ["Marsh_thistle" 0.004] ["Spear_thistle" 0.008] ["Hawthorn" 0.44] ["Foxglove" 0.065] ["Wild_teasel" 0.023] ["Ground_ivy" 0.063] ["Bluebell" 0.057] ["St_Johns_wort" 0.002] ["Field_scabious" 0.008] ["White_dead_nettle" 0.135] ["Red_dead_nettle" 0.1] ["Birdsfoot_trefoil" 0.037] ["Selfheal" 0.038] ["Blackthorn" 0.931] ["Buttercup" 0.381] ["Dog_rose" 0.182] ["Bramble" 0.162] ["Average_Willow" 1.275] ["Ragwort" 0.017] ["Hedge_woundwort" 0.043] ["Comfry" 0.042] ["Dandelion" 0.11] ["Red_clover" 0.046] ["White_clover" 0.395] ["Tufted_vetch" 0.046] ["Common_vetch" 0.132]]  "no info" 
474 "Grassland" 135 197.535 90.629 99375 99375 0.2 99.375 1.5 0 0 5 4 2.5 [["Bugle" 0.028] ["Burdock" 0.017] ["Common_knapweed" 0.011] ["Spear_thistle" 0.005] ["Hawthorn" 0.617] ["Ground_ivy" 0.059] ["Bluebell" 0.487] ["Field_scabious" 0.017] ["White_dead_nettle" 0.025] ["Red_dead_nettle" 0.026] ["Birdsfoot_trefoil" 0.352] ["Selfheal" 0.113] ["Blackthorn" 0.225] ["Buttercup" 2.161] ["Bramble" 0.017] ["Ragwort" 0.023] ["Hedge_woundwort" 0.004] ["Dandelion" 0.121] ["Red_clover" 0.253] ["White_clover" 1.667] ["Tufted_vetch" 0.117] ["Common_vetch" 0.034]]  "no info" 
475 "Grassland" 135 90.333 91.833 7500 7500 0.2 7.5 1.5 0 0 5 4 2.5 [["Bugle" 0.028] ["Burdock" 0.017] ["Common_knapweed" 0.011] ["Spear_thistle" 0.005] ["Hawthorn" 0.617] ["Ground_ivy" 0.059] ["Bluebell" 0.487] ["Field_scabious" 0.017] ["White_dead_nettle" 0.025] ["Red_dead_nettle" 0.026] ["Birdsfoot_trefoil" 0.352] ["Selfheal" 0.113] ["Blackthorn" 0.225] ["Buttercup" 2.161] ["Bramble" 0.017] ["Ragwort" 0.023] ["Hedge_woundwort" 0.004] ["Dandelion" 0.121] ["Red_clover" 0.253] ["White_clover" 1.667] ["Tufted_vetch" 0.117] ["Common_vetch" 0.034]]  "no info" 
476 "Scrub" 125 241 95.667 1875 1875 0.2 1.875 1.5 0 0 5 4 2.5 [["Bugle" 0.509] ["Burdock" 0.05] ["Oilseed_rape" 0.018] ["Giant_bindweed" 0.032] ["Common_knapweed" 0.56] ["Greater_knapweed" 0.029] ["Rosebay_willowherb" 0.043] ["Marsh_thistle" 0.016] ["Spear_thistle" 0.006] ["Hawthorn" 0.601] ["Foxglove" 0.086] ["Wild_teasel" 0.037] ["Vipers_bugloss" 0.5] ["Ground_ivy" 0.095] ["Bluebell" 0.256] ["St_Johns_wort" 0.011] ["Field_scabious" 0.023] ["White_dead_nettle" 0.171] ["Red_dead_nettle" 0.028] ["Birdsfoot_trefoil" 0.215] ["Selfheal" 0.06] ["Blackthorn" 1.292] ["Buttercup" 0.792] ["Dog_rose" 0.055] ["Bramble" 0.211] ["Average_Willow" 1.208] ["Ragwort" 0.063] ["Hedge_woundwort" 0.287] ["Dandelion" 0.113] ["Red_clover" 0.046] ["White_clover" 0.76] ["Tufted_vetch" 0.026] ["Common_vetch" 0.011]]  "no info" 
477 "Woodland" 35 96.667 94.111 5625 5625 0.2 5.625 1.5 0 0 5 4 2.5 [["Bugle" 0.298] ["Burdock" 0.104] ["Common_knapweed" 0.008] ["Rosebay_willowherb" 0.02] ["Marsh_thistle" 0.023] ["Spear_thistle" 0.007] ["Hawthorn" 2.733] ["Foxglove" 0.02] ["Ground_ivy" 0.102] ["Bluebell" 0.599] ["St_Johns_wort" 0.01] ["Field_scabious" 0.004] ["White_dead_nettle" 0.008] ["Red_dead_nettle" 0.025] ["Birdsfoot_trefoil" 0.036] ["Selfheal" 0.08] ["Blackthorn" 0.333] ["Buttercup" 0.724] ["Dog_rose" 0.042] ["Bramble" 0.419] ["Ragwort" 0.003] ["Hedge_woundwort" 0.038] ["Dandelion" 0.01] ["Red_clover" 0.005] ["White_clover" 0.083] ["Tufted_vetch" 0.002] ["Common_vetch" 0.038]]  "no info" 
478 "Scrub" 125 117 94.5 1250 1250 0.2 1.25 1.5 0 0 5 4 2.5 [["Bugle" 0.509] ["Burdock" 0.05] ["Oilseed_rape" 0.018] ["Giant_bindweed" 0.032] ["Common_knapweed" 0.56] ["Greater_knapweed" 0.029] ["Rosebay_willowherb" 0.043] ["Marsh_thistle" 0.016] ["Spear_thistle" 0.006] ["Hawthorn" 0.601] ["Foxglove" 0.086] ["Wild_teasel" 0.037] ["Vipers_bugloss" 0.5] ["Ground_ivy" 0.095] ["Bluebell" 0.256] ["St_Johns_wort" 0.011] ["Field_scabious" 0.023] ["White_dead_nettle" 0.171] ["Red_dead_nettle" 0.028] ["Birdsfoot_trefoil" 0.215] ["Selfheal" 0.06] ["Blackthorn" 1.292] ["Buttercup" 0.792] ["Dog_rose" 0.055] ["Bramble" 0.211] ["Average_Willow" 1.208] ["Ragwort" 0.063] ["Hedge_woundwort" 0.287] ["Dandelion" 0.113] ["Red_clover" 0.046] ["White_clover" 0.76] ["Tufted_vetch" 0.026] ["Common_vetch" 0.011]]  "no info" 
479 "Scrub" 125 121.735 92.529 21250 21250 0.2 21.25 1.5 0 0 5 4 2.5 [["Bugle" 0.509] ["Burdock" 0.05] ["Oilseed_rape" 0.018] ["Giant_bindweed" 0.032] ["Common_knapweed" 0.56] ["Greater_knapweed" 0.029] ["Rosebay_willowherb" 0.043] ["Marsh_thistle" 0.016] ["Spear_thistle" 0.006] ["Hawthorn" 0.601] ["Foxglove" 0.086] ["Wild_teasel" 0.037] ["Vipers_bugloss" 0.5] ["Ground_ivy" 0.095] ["Bluebell" 0.256] ["St_Johns_wort" 0.011] ["Field_scabious" 0.023] ["White_dead_nettle" 0.171] ["Red_dead_nettle" 0.028] ["Birdsfoot_trefoil" 0.215] ["Selfheal" 0.06] ["Blackthorn" 1.292] ["Buttercup" 0.792] ["Dog_rose" 0.055] ["Bramble" 0.211] ["Average_Willow" 1.208] ["Ragwort" 0.063] ["Hedge_woundwort" 0.287] ["Dandelion" 0.113] ["Red_clover" 0.046] ["White_clover" 0.76] ["Tufted_vetch" 0.026] ["Common_vetch" 0.011]]  "no info" 
480 "Grassland" 135 218.377 84.698 223750 223750 0.2 223.75 1.5 0 0 5 4 2.5 [["Bugle" 0.028] ["Burdock" 0.017] ["Common_knapweed" 0.011] ["Spear_thistle" 0.005] ["Hawthorn" 0.617] ["Ground_ivy" 0.059] ["Bluebell" 0.487] ["Field_scabious" 0.017] ["White_dead_nettle" 0.025] ["Red_dead_nettle" 0.026] ["Birdsfoot_trefoil" 0.352] ["Selfheal" 0.113] ["Blackthorn" 0.225] ["Buttercup" 2.161] ["Bramble" 0.017] ["Ragwort" 0.023] ["Hedge_woundwort" 0.004] ["Dandelion" 0.121] ["Red_clover" 0.253] ["White_clover" 1.667] ["Tufted_vetch" 0.117] ["Common_vetch" 0.034]]  "no info" 
481 "Woodland" 35 69.147 87.147 21250 21250 0.2 21.25 1.5 0 0 5 4 2.5 [["Bugle" 0.298] ["Burdock" 0.104] ["Common_knapweed" 0.008] ["Rosebay_willowherb" 0.02] ["Marsh_thistle" 0.023] ["Spear_thistle" 0.007] ["Hawthorn" 2.733] ["Foxglove" 0.02] ["Ground_ivy" 0.102] ["Bluebell" 0.599] ["St_Johns_wort" 0.01] ["Field_scabious" 0.004] ["White_dead_nettle" 0.008] ["Red_dead_nettle" 0.025] ["Birdsfoot_trefoil" 0.036] ["Selfheal" 0.08] ["Blackthorn" 0.333] ["Buttercup" 0.724] ["Dog_rose" 0.042] ["Bramble" 0.419] ["Ragwort" 0.003] ["Hedge_woundwort" 0.038] ["Dandelion" 0.01] ["Red_clover" 0.005] ["White_clover" 0.083] ["Tufted_vetch" 0.002] ["Common_vetch" 0.038]]  "no info" 
482 "Woodland" 35 136.578 86.5 56250 56250 0.2 56.25 1.5 0 0 5 4 2.5 [["Bugle" 0.298] ["Burdock" 0.104] ["Common_knapweed" 0.008] ["Rosebay_willowherb" 0.02] ["Marsh_thistle" 0.023] ["Spear_thistle" 0.007] ["Hawthorn" 2.733] ["Foxglove" 0.02] ["Ground_ivy" 0.102] ["Bluebell" 0.599] ["St_Johns_wort" 0.01] ["Field_scabious" 0.004] ["White_dead_nettle" 0.008] ["Red_dead_nettle" 0.025] ["Birdsfoot_trefoil" 0.036] ["Selfheal" 0.08] ["Blackthorn" 0.333] ["Buttercup" 0.724] ["Dog_rose" 0.042] ["Bramble" 0.419] ["Ragwort" 0.003] ["Hedge_woundwort" 0.038] ["Dandelion" 0.01] ["Red_clover" 0.005] ["White_clover" 0.083] ["Tufted_vetch" 0.002] ["Common_vetch" 0.038]]  "no info" 
483 "Woodland" 35 188 94 625 625 0.2 0.625 1.5 0 0 5 4 2.5 [["Bugle" 0.298] ["Burdock" 0.104] ["Common_knapweed" 0.008] ["Rosebay_willowherb" 0.02] ["Marsh_thistle" 0.023] ["Spear_thistle" 0.007] ["Hawthorn" 2.733] ["Foxglove" 0.02] ["Ground_ivy" 0.102] ["Bluebell" 0.599] ["St_Johns_wort" 0.01] ["Field_scabious" 0.004] ["White_dead_nettle" 0.008] ["Red_dead_nettle" 0.025] ["Birdsfoot_trefoil" 0.036] ["Selfheal" 0.08] ["Blackthorn" 0.333] ["Buttercup" 0.724] ["Dog_rose" 0.042] ["Bramble" 0.419] ["Ragwort" 0.003] ["Hedge_woundwort" 0.038] ["Dandelion" 0.01] ["Red_clover" 0.005] ["White_clover" 0.083] ["Tufted_vetch" 0.002] ["Common_vetch" 0.038]]  "no info" 
484 "Woodland" 35 245.121 90.534 36250 36250 0.2 36.25 1.5 0 0 5 4 2.5 [["Bugle" 0.298] ["Burdock" 0.104] ["Common_knapweed" 0.008] ["Rosebay_willowherb" 0.02] ["Marsh_thistle" 0.023] ["Spear_thistle" 0.007] ["Hawthorn" 2.733] ["Foxglove" 0.02] ["Ground_ivy" 0.102] ["Bluebell" 0.599] ["St_Johns_wort" 0.01] ["Field_scabious" 0.004] ["White_dead_nettle" 0.008] ["Red_dead_nettle" 0.025] ["Birdsfoot_trefoil" 0.036] ["Selfheal" 0.08] ["Blackthorn" 0.333] ["Buttercup" 0.724] ["Dog_rose" 0.042] ["Bramble" 0.419] ["Ragwort" 0.003] ["Hedge_woundwort" 0.038] ["Dandelion" 0.01] ["Red_clover" 0.005] ["White_clover" 0.083] ["Tufted_vetch" 0.002] ["Common_vetch" 0.038]]  "no info" 
485 "Scrub" 125 186.451 87.099 44375 44375 0.2 44.375 1.5 0 0 5 4 2.5 [["Bugle" 0.509] ["Burdock" 0.05] ["Oilseed_rape" 0.018] ["Giant_bindweed" 0.032] ["Common_knapweed" 0.56] ["Greater_knapweed" 0.029] ["Rosebay_willowherb" 0.043] ["Marsh_thistle" 0.016] ["Spear_thistle" 0.006] ["Hawthorn" 0.601] ["Foxglove" 0.086] ["Wild_teasel" 0.037] ["Vipers_bugloss" 0.5] ["Ground_ivy" 0.095] ["Bluebell" 0.256] ["St_Johns_wort" 0.011] ["Field_scabious" 0.023] ["White_dead_nettle" 0.171] ["Red_dead_nettle" 0.028] ["Birdsfoot_trefoil" 0.215] ["Selfheal" 0.06] ["Blackthorn" 1.292] ["Buttercup" 0.792] ["Dog_rose" 0.055] ["Bramble" 0.211] ["Average_Willow" 1.208] ["Ragwort" 0.063] ["Hedge_woundwort" 0.287] ["Dandelion" 0.113] ["Red_clover" 0.046] ["White_clover" 0.76] ["Tufted_vetch" 0.026] ["Common_vetch" 0.011]]  "no info" 
486 "Crop_Oilseed_rape" 45 95.451 81.761 133125 17306 0.2 39.938 1.5 114 136 5 4 2.5 [["Crop_Oilseed_rape" 868.5]]  "no info" 
487 "Scrub" 125 101.703 81.297 23125 23125 0.2 23.125 1.5 0 0 5 4 2.5 [["Bugle" 0.509] ["Burdock" 0.05] ["Oilseed_rape" 0.018] ["Giant_bindweed" 0.032] ["Common_knapweed" 0.56] ["Greater_knapweed" 0.029] ["Rosebay_willowherb" 0.043] ["Marsh_thistle" 0.016] ["Spear_thistle" 0.006] ["Hawthorn" 0.601] ["Foxglove" 0.086] ["Wild_teasel" 0.037] ["Vipers_bugloss" 0.5] ["Ground_ivy" 0.095] ["Bluebell" 0.256] ["St_Johns_wort" 0.011] ["Field_scabious" 0.023] ["White_dead_nettle" 0.171] ["Red_dead_nettle" 0.028] ["Birdsfoot_trefoil" 0.215] ["Selfheal" 0.06] ["Blackthorn" 1.292] ["Buttercup" 0.792] ["Dog_rose" 0.055] ["Bramble" 0.211] ["Average_Willow" 1.208] ["Ragwort" 0.063] ["Hedge_woundwort" 0.287] ["Dandelion" 0.113] ["Red_clover" 0.046] ["White_clover" 0.76] ["Tufted_vetch" 0.026] ["Common_vetch" 0.011]]  "no info" 
488 "Crop_Oilseed_rape" 45 110.435 79.685 208125 27056 0.2 62.437 1.5 114 136 5 4 2.5 [["Crop_Oilseed_rape" 868.5]]  "no info" 
489 "Woodland" 35 187.804 77.933 111875 111875 0.2 111.875 1.5 0 0 5 4 2.5 [["Bugle" 0.298] ["Burdock" 0.104] ["Common_knapweed" 0.008] ["Rosebay_willowherb" 0.02] ["Marsh_thistle" 0.023] ["Spear_thistle" 0.007] ["Hawthorn" 2.733] ["Foxglove" 0.02] ["Ground_ivy" 0.102] ["Bluebell" 0.599] ["St_Johns_wort" 0.01] ["Field_scabious" 0.004] ["White_dead_nettle" 0.008] ["Red_dead_nettle" 0.025] ["Birdsfoot_trefoil" 0.036] ["Selfheal" 0.08] ["Blackthorn" 0.333] ["Buttercup" 0.724] ["Dog_rose" 0.042] ["Bramble" 0.419] ["Ragwort" 0.003] ["Hedge_woundwort" 0.038] ["Dandelion" 0.01] ["Red_clover" 0.005] ["White_clover" 0.083] ["Tufted_vetch" 0.002] ["Common_vetch" 0.038]]  "no info" 
490 "Scrub" 125 197.286 82.667 39375 39375 0.2 39.375 1.5 0 0 5 4 2.5 [["Bugle" 0.509] ["Burdock" 0.05] ["Oilseed_rape" 0.018] ["Giant_bindweed" 0.032] ["Common_knapweed" 0.56] ["Greater_knapweed" 0.029] ["Rosebay_willowherb" 0.043] ["Marsh_thistle" 0.016] ["Spear_thistle" 0.006] ["Hawthorn" 0.601] ["Foxglove" 0.086] ["Wild_teasel" 0.037] ["Vipers_bugloss" 0.5] ["Ground_ivy" 0.095] ["Bluebell" 0.256] ["St_Johns_wort" 0.011] ["Field_scabious" 0.023] ["White_dead_nettle" 0.171] ["Red_dead_nettle" 0.028] ["Birdsfoot_trefoil" 0.215] ["Selfheal" 0.06] ["Blackthorn" 1.292] ["Buttercup" 0.792] ["Dog_rose" 0.055] ["Bramble" 0.211] ["Average_Willow" 1.208] ["Ragwort" 0.063] ["Hedge_woundwort" 0.287] ["Dandelion" 0.113] ["Red_clover" 0.046] ["White_clover" 0.76] ["Tufted_vetch" 0.026] ["Common_vetch" 0.011]]  "no info" 
491 "Scrub" 125 54.813 85.125 10000 10000 0.2 10 1.5 0 0 5 4 2.5 [["Bugle" 0.509] ["Burdock" 0.05] ["Oilseed_rape" 0.018] ["Giant_bindweed" 0.032] ["Common_knapweed" 0.56] ["Greater_knapweed" 0.029] ["Rosebay_willowherb" 0.043] ["Marsh_thistle" 0.016] ["Spear_thistle" 0.006] ["Hawthorn" 0.601] ["Foxglove" 0.086] ["Wild_teasel" 0.037] ["Vipers_bugloss" 0.5] ["Ground_ivy" 0.095] ["Bluebell" 0.256] ["St_Johns_wort" 0.011] ["Field_scabious" 0.023] ["White_dead_nettle" 0.171] ["Red_dead_nettle" 0.028] ["Birdsfoot_trefoil" 0.215] ["Selfheal" 0.06] ["Blackthorn" 1.292] ["Buttercup" 0.792] ["Dog_rose" 0.055] ["Bramble" 0.211] ["Average_Willow" 1.208] ["Ragwort" 0.063] ["Hedge_woundwort" 0.287] ["Dandelion" 0.113] ["Red_clover" 0.046] ["White_clover" 0.76] ["Tufted_vetch" 0.026] ["Common_vetch" 0.011]]  "no info" 
492 "Grassland" 135 197 88 625 625 0.2 0.625 1.5 0 0 5 4 2.5 [["Bugle" 0.028] ["Burdock" 0.017] ["Common_knapweed" 0.011] ["Spear_thistle" 0.005] ["Hawthorn" 0.617] ["Ground_ivy" 0.059] ["Bluebell" 0.487] ["Field_scabious" 0.017] ["White_dead_nettle" 0.025] ["Red_dead_nettle" 0.026] ["Birdsfoot_trefoil" 0.352] ["Selfheal" 0.113] ["Blackthorn" 0.225] ["Buttercup" 2.161] ["Bramble" 0.017] ["Ragwort" 0.023] ["Hedge_woundwort" 0.004] ["Dandelion" 0.121] ["Red_clover" 0.253] ["White_clover" 1.667] ["Tufted_vetch" 0.117] ["Common_vetch" 0.034]]  "no info" 
493 "Grassland" 135 159.597 76.247 187500 187500 0.2 187.5 1.5 0 0 5 4 2.5 [["Bugle" 0.028] ["Burdock" 0.017] ["Common_knapweed" 0.011] ["Spear_thistle" 0.005] ["Hawthorn" 0.617] ["Ground_ivy" 0.059] ["Bluebell" 0.487] ["Field_scabious" 0.017] ["White_dead_nettle" 0.025] ["Red_dead_nettle" 0.026] ["Birdsfoot_trefoil" 0.352] ["Selfheal" 0.113] ["Blackthorn" 0.225] ["Buttercup" 2.161] ["Bramble" 0.017] ["Ragwort" 0.023] ["Hedge_woundwort" 0.004] ["Dandelion" 0.121] ["Red_clover" 0.253] ["White_clover" 1.667] ["Tufted_vetch" 0.117] ["Common_vetch" 0.034]]  "no info" 
494 "Scrub" 125 244.117 83.65 37500 37500 0.2 37.5 1.5 0 0 5 4 2.5 [["Bugle" 0.509] ["Burdock" 0.05] ["Oilseed_rape" 0.018] ["Giant_bindweed" 0.032] ["Common_knapweed" 0.56] ["Greater_knapweed" 0.029] ["Rosebay_willowherb" 0.043] ["Marsh_thistle" 0.016] ["Spear_thistle" 0.006] ["Hawthorn" 0.601] ["Foxglove" 0.086] ["Wild_teasel" 0.037] ["Vipers_bugloss" 0.5] ["Ground_ivy" 0.095] ["Bluebell" 0.256] ["St_Johns_wort" 0.011] ["Field_scabious" 0.023] ["White_dead_nettle" 0.171] ["Red_dead_nettle" 0.028] ["Birdsfoot_trefoil" 0.215] ["Selfheal" 0.06] ["Blackthorn" 1.292] ["Buttercup" 0.792] ["Dog_rose" 0.055] ["Bramble" 0.211] ["Average_Willow" 1.208] ["Ragwort" 0.063] ["Hedge_woundwort" 0.287] ["Dandelion" 0.113] ["Red_clover" 0.046] ["White_clover" 0.76] ["Tufted_vetch" 0.026] ["Common_vetch" 0.011]]  "no info" 
495 "Grassland" 135 78.407 76.063 158125 158125 0.2 158.125 1.5 0 0 5 4 2.5 [["Bugle" 0.028] ["Burdock" 0.017] ["Common_knapweed" 0.011] ["Spear_thistle" 0.005] ["Hawthorn" 0.617] ["Ground_ivy" 0.059] ["Bluebell" 0.487] ["Field_scabious" 0.017] ["White_dead_nettle" 0.025] ["Red_dead_nettle" 0.026] ["Birdsfoot_trefoil" 0.352] ["Selfheal" 0.113] ["Blackthorn" 0.225] ["Buttercup" 2.161] ["Bramble" 0.017] ["Ragwort" 0.023] ["Hedge_woundwort" 0.004] ["Dandelion" 0.121] ["Red_clover" 0.253] ["White_clover" 1.667] ["Tufted_vetch" 0.117] ["Common_vetch" 0.034]]  "no info" 
496 "Grassland" 135 196 86 625 625 0.2 0.625 1.5 0 0 5 4 2.5 [["Bugle" 0.028] ["Burdock" 0.017] ["Common_knapweed" 0.011] ["Spear_thistle" 0.005] ["Hawthorn" 0.617] ["Ground_ivy" 0.059] ["Bluebell" 0.487] ["Field_scabious" 0.017] ["White_dead_nettle" 0.025] ["Red_dead_nettle" 0.026] ["Birdsfoot_trefoil" 0.352] ["Selfheal" 0.113] ["Blackthorn" 0.225] ["Buttercup" 2.161] ["Bramble" 0.017] ["Ragwort" 0.023] ["Hedge_woundwort" 0.004] ["Dandelion" 0.121] ["Red_clover" 0.253] ["White_clover" 1.667] ["Tufted_vetch" 0.117] ["Common_vetch" 0.034]]  "no info" 
497 "Scrub" 125 169.143 84.143 4375 4375 0.2 4.375 1.5 0 0 5 4 2.5 [["Bugle" 0.509] ["Burdock" 0.05] ["Oilseed_rape" 0.018] ["Giant_bindweed" 0.032] ["Common_knapweed" 0.56] ["Greater_knapweed" 0.029] ["Rosebay_willowherb" 0.043] ["Marsh_thistle" 0.016] ["Spear_thistle" 0.006] ["Hawthorn" 0.601] ["Foxglove" 0.086] ["Wild_teasel" 0.037] ["Vipers_bugloss" 0.5] ["Ground_ivy" 0.095] ["Bluebell" 0.256] ["St_Johns_wort" 0.011] ["Field_scabious" 0.023] ["White_dead_nettle" 0.171] ["Red_dead_nettle" 0.028] ["Birdsfoot_trefoil" 0.215] ["Selfheal" 0.06] ["Blackthorn" 1.292] ["Buttercup" 0.792] ["Dog_rose" 0.055] ["Bramble" 0.211] ["Average_Willow" 1.208] ["Ragwort" 0.063] ["Hedge_woundwort" 0.287] ["Dandelion" 0.113] ["Red_clover" 0.046] ["White_clover" 0.76] ["Tufted_vetch" 0.026] ["Common_vetch" 0.011]]  "no info" 
498 "Woodland" 35 198.862 73.61 76875 76875 0.2 76.875 1.5 0 0 5 4 2.5 [["Bugle" 0.298] ["Burdock" 0.104] ["Common_knapweed" 0.008] ["Rosebay_willowherb" 0.02] ["Marsh_thistle" 0.023] ["Spear_thistle" 0.007] ["Hawthorn" 2.733] ["Foxglove" 0.02] ["Ground_ivy" 0.102] ["Bluebell" 0.599] ["St_Johns_wort" 0.01] ["Field_scabious" 0.004] ["White_dead_nettle" 0.008] ["Red_dead_nettle" 0.025] ["Birdsfoot_trefoil" 0.036] ["Selfheal" 0.08] ["Blackthorn" 0.333] ["Buttercup" 0.724] ["Dog_rose" 0.042] ["Bramble" 0.419] ["Ragwort" 0.003] ["Hedge_woundwort" 0.038] ["Dandelion" 0.01] ["Red_clover" 0.005] ["White_clover" 0.083] ["Tufted_vetch" 0.002] ["Common_vetch" 0.038]]  "no info" 
499 "Grassland" 135 66 84 625 625 0.2 0.625 1.5 0 0 5 4 2.5 [["Bugle" 0.028] ["Burdock" 0.017] ["Common_knapweed" 0.011] ["Spear_thistle" 0.005] ["Hawthorn" 0.617] ["Ground_ivy" 0.059] ["Bluebell" 0.487] ["Field_scabious" 0.017] ["White_dead_nettle" 0.025] ["Red_dead_nettle" 0.026] ["Birdsfoot_trefoil" 0.352] ["Selfheal" 0.113] ["Blackthorn" 0.225] ["Buttercup" 2.161] ["Bramble" 0.017] ["Ragwort" 0.023] ["Hedge_woundwort" 0.004] ["Dandelion" 0.121] ["Red_clover" 0.253] ["White_clover" 1.667] ["Tufted_vetch" 0.117] ["Common_vetch" 0.034]]  "no info" 
500 "Grassland" 135 195 84 625 625 0.2 0.625 1.5 0 0 5 4 2.5 [["Bugle" 0.028] ["Burdock" 0.017] ["Common_knapweed" 0.011] ["Spear_thistle" 0.005] ["Hawthorn" 0.617] ["Ground_ivy" 0.059] ["Bluebell" 0.487] ["Field_scabious" 0.017] ["White_dead_nettle" 0.025] ["Red_dead_nettle" 0.026] ["Birdsfoot_trefoil" 0.352] ["Selfheal" 0.113] ["Blackthorn" 0.225] ["Buttercup" 2.161] ["Bramble" 0.017] ["Ragwort" 0.023] ["Hedge_woundwort" 0.004] ["Dandelion" 0.121] ["Red_clover" 0.253] ["White_clover" 1.667] ["Tufted_vetch" 0.117] ["Common_vetch" 0.034]]  "no info" 
501 "Grassland" 135 194.333 81.5 3750 3750 0.2 3.75 1.5 0 0 5 4 2.5 [["Bugle" 0.028] ["Burdock" 0.017] ["Common_knapweed" 0.011] ["Spear_thistle" 0.005] ["Hawthorn" 0.617] ["Ground_ivy" 0.059] ["Bluebell" 0.487] ["Field_scabious" 0.017] ["White_dead_nettle" 0.025] ["Red_dead_nettle" 0.026] ["Birdsfoot_trefoil" 0.352] ["Selfheal" 0.113] ["Blackthorn" 0.225] ["Buttercup" 2.161] ["Bramble" 0.017] ["Ragwort" 0.023] ["Hedge_woundwort" 0.004] ["Dandelion" 0.121] ["Red_clover" 0.253] ["White_clover" 1.667] ["Tufted_vetch" 0.117] ["Common_vetch" 0.034]]  "no info" 
502 "Woodland" 35 93.286 81.143 4375 4375 0.2 4.375 1.5 0 0 5 4 2.5 [["Bugle" 0.298] ["Burdock" 0.104] ["Common_knapweed" 0.008] ["Rosebay_willowherb" 0.02] ["Marsh_thistle" 0.023] ["Spear_thistle" 0.007] ["Hawthorn" 2.733] ["Foxglove" 0.02] ["Ground_ivy" 0.102] ["Bluebell" 0.599] ["St_Johns_wort" 0.01] ["Field_scabious" 0.004] ["White_dead_nettle" 0.008] ["Red_dead_nettle" 0.025] ["Birdsfoot_trefoil" 0.036] ["Selfheal" 0.08] ["Blackthorn" 0.333] ["Buttercup" 0.724] ["Dog_rose" 0.042] ["Bramble" 0.419] ["Ragwort" 0.003] ["Hedge_woundwort" 0.038] ["Dandelion" 0.01] ["Red_clover" 0.005] ["White_clover" 0.083] ["Tufted_vetch" 0.002] ["Common_vetch" 0.038]]  "no info" 
503 "Woodland" 35 178.5 77.263 23750 23750 0.2 23.75 1.5 0 0 5 4 2.5 [["Bugle" 0.298] ["Burdock" 0.104] ["Common_knapweed" 0.008] ["Rosebay_willowherb" 0.02] ["Marsh_thistle" 0.023] ["Spear_thistle" 0.007] ["Hawthorn" 2.733] ["Foxglove" 0.02] ["Ground_ivy" 0.102] ["Bluebell" 0.599] ["St_Johns_wort" 0.01] ["Field_scabious" 0.004] ["White_dead_nettle" 0.008] ["Red_dead_nettle" 0.025] ["Birdsfoot_trefoil" 0.036] ["Selfheal" 0.08] ["Blackthorn" 0.333] ["Buttercup" 0.724] ["Dog_rose" 0.042] ["Bramble" 0.419] ["Ragwort" 0.003] ["Hedge_woundwort" 0.038] ["Dandelion" 0.01] ["Red_clover" 0.005] ["White_clover" 0.083] ["Tufted_vetch" 0.002] ["Common_vetch" 0.038]]  "no info" 
504 "Grassland" 135 186 82 625 625 0.2 0.625 1.5 0 0 5 4 2.5 [["Bugle" 0.028] ["Burdock" 0.017] ["Common_knapweed" 0.011] ["Spear_thistle" 0.005] ["Hawthorn" 0.617] ["Ground_ivy" 0.059] ["Bluebell" 0.487] ["Field_scabious" 0.017] ["White_dead_nettle" 0.025] ["Red_dead_nettle" 0.026] ["Birdsfoot_trefoil" 0.352] ["Selfheal" 0.113] ["Blackthorn" 0.225] ["Buttercup" 2.161] ["Bramble" 0.017] ["Ragwort" 0.023] ["Hedge_woundwort" 0.004] ["Dandelion" 0.121] ["Red_clover" 0.253] ["White_clover" 1.667] ["Tufted_vetch" 0.117] ["Common_vetch" 0.034]]  "no info" 
505 "Grassland" 135 189 81.5 1250 1250 0.2 1.25 1.5 0 0 5 4 2.5 [["Bugle" 0.028] ["Burdock" 0.017] ["Common_knapweed" 0.011] ["Spear_thistle" 0.005] ["Hawthorn" 0.617] ["Ground_ivy" 0.059] ["Bluebell" 0.487] ["Field_scabious" 0.017] ["White_dead_nettle" 0.025] ["Red_dead_nettle" 0.026] ["Birdsfoot_trefoil" 0.352] ["Selfheal" 0.113] ["Blackthorn" 0.225] ["Buttercup" 2.161] ["Bramble" 0.017] ["Ragwort" 0.023] ["Hedge_woundwort" 0.004] ["Dandelion" 0.121] ["Red_clover" 0.253] ["White_clover" 1.667] ["Tufted_vetch" 0.117] ["Common_vetch" 0.034]]  "no info" 
506 "Grassland" 135 209.77 69.365 157500 157500 0.2 157.5 1.5 0 0 5 4 2.5 [["Bugle" 0.028] ["Burdock" 0.017] ["Common_knapweed" 0.011] ["Spear_thistle" 0.005] ["Hawthorn" 0.617] ["Ground_ivy" 0.059] ["Bluebell" 0.487] ["Field_scabious" 0.017] ["White_dead_nettle" 0.025] ["Red_dead_nettle" 0.026] ["Birdsfoot_trefoil" 0.352] ["Selfheal" 0.113] ["Blackthorn" 0.225] ["Buttercup" 2.161] ["Bramble" 0.017] ["Ragwort" 0.023] ["Hedge_woundwort" 0.004] ["Dandelion" 0.121] ["Red_clover" 0.253] ["White_clover" 1.667] ["Tufted_vetch" 0.117] ["Common_vetch" 0.034]]  "no info" 
507 "Scrub" 125 60.152 71.727 20625 20625 0.2 20.625 1.5 0 0 5 4 2.5 [["Bugle" 0.509] ["Burdock" 0.05] ["Oilseed_rape" 0.018] ["Giant_bindweed" 0.032] ["Common_knapweed" 0.56] ["Greater_knapweed" 0.029] ["Rosebay_willowherb" 0.043] ["Marsh_thistle" 0.016] ["Spear_thistle" 0.006] ["Hawthorn" 0.601] ["Foxglove" 0.086] ["Wild_teasel" 0.037] ["Vipers_bugloss" 0.5] ["Ground_ivy" 0.095] ["Bluebell" 0.256] ["St_Johns_wort" 0.011] ["Field_scabious" 0.023] ["White_dead_nettle" 0.171] ["Red_dead_nettle" 0.028] ["Birdsfoot_trefoil" 0.215] ["Selfheal" 0.06] ["Blackthorn" 1.292] ["Buttercup" 0.792] ["Dog_rose" 0.055] ["Bramble" 0.211] ["Average_Willow" 1.208] ["Ragwort" 0.063] ["Hedge_woundwort" 0.287] ["Dandelion" 0.113] ["Red_clover" 0.046] ["White_clover" 0.76] ["Tufted_vetch" 0.026] ["Common_vetch" 0.011]]  "no info" 
508 "Woodland" 35 225.254 71.448 41875 41875 0.2 41.875 1.5 0 0 5 4 2.5 [["Bugle" 0.298] ["Burdock" 0.104] ["Common_knapweed" 0.008] ["Rosebay_willowherb" 0.02] ["Marsh_thistle" 0.023] ["Spear_thistle" 0.007] ["Hawthorn" 2.733] ["Foxglove" 0.02] ["Ground_ivy" 0.102] ["Bluebell" 0.599] ["St_Johns_wort" 0.01] ["Field_scabious" 0.004] ["White_dead_nettle" 0.008] ["Red_dead_nettle" 0.025] ["Birdsfoot_trefoil" 0.036] ["Selfheal" 0.08] ["Blackthorn" 0.333] ["Buttercup" 0.724] ["Dog_rose" 0.042] ["Bramble" 0.419] ["Ragwort" 0.003] ["Hedge_woundwort" 0.038] ["Dandelion" 0.01] ["Red_clover" 0.005] ["White_clover" 0.083] ["Tufted_vetch" 0.002] ["Common_vetch" 0.038]]  "no info" 
509 "Hedgerow" 105 228 80 625 625 0.2 0.625 1.5 271 360 5 4 2.5 [["Bugle" 0.119] ["Burdock" 0.005] ["Oilseed_rape" 0.052] ["Giant_bindweed" 0.047] ["Common_knapweed" 0.22] ["Rosebay_willowherb" 0.127] ["Marsh_thistle" 0.004] ["Spear_thistle" 0.008] ["Hawthorn" 0.44] ["Foxglove" 0.065] ["Wild_teasel" 0.023] ["Ground_ivy" 0.063] ["Bluebell" 0.057] ["St_Johns_wort" 0.002] ["Field_scabious" 0.008] ["White_dead_nettle" 0.135] ["Red_dead_nettle" 0.1] ["Birdsfoot_trefoil" 0.037] ["Selfheal" 0.038] ["Blackthorn" 0.931] ["Buttercup" 0.381] ["Dog_rose" 0.182] ["Bramble" 0.162] ["Average_Willow" 1.275] ["Ragwort" 0.017] ["Hedge_woundwort" 0.043] ["Comfry" 0.042] ["Dandelion" 0.11] ["Red_clover" 0.046] ["White_clover" 0.395] ["Tufted_vetch" 0.046] ["Common_vetch" 0.132]]  "no info" 
510 "Scrub" 125 245.7 78.1 6250 6250 0.2 6.25 1.5 0 0 5 4 2.5 [["Bugle" 0.509] ["Burdock" 0.05] ["Oilseed_rape" 0.018] ["Giant_bindweed" 0.032] ["Common_knapweed" 0.56] ["Greater_knapweed" 0.029] ["Rosebay_willowherb" 0.043] ["Marsh_thistle" 0.016] ["Spear_thistle" 0.006] ["Hawthorn" 0.601] ["Foxglove" 0.086] ["Wild_teasel" 0.037] ["Vipers_bugloss" 0.5] ["Ground_ivy" 0.095] ["Bluebell" 0.256] ["St_Johns_wort" 0.011] ["Field_scabious" 0.023] ["White_dead_nettle" 0.171] ["Red_dead_nettle" 0.028] ["Birdsfoot_trefoil" 0.215] ["Selfheal" 0.06] ["Blackthorn" 1.292] ["Buttercup" 0.792] ["Dog_rose" 0.055] ["Bramble" 0.211] ["Average_Willow" 1.208] ["Ragwort" 0.063] ["Hedge_woundwort" 0.287] ["Dandelion" 0.113] ["Red_clover" 0.046] ["White_clover" 0.76] ["Tufted_vetch" 0.026] ["Common_vetch" 0.011]]  "no info" 
511 "Scrub" 125 177.146 73.659 25625 25625 0.2 25.625 1.5 0 0 5 4 2.5 [["Bugle" 0.509] ["Burdock" 0.05] ["Oilseed_rape" 0.018] ["Giant_bindweed" 0.032] ["Common_knapweed" 0.56] ["Greater_knapweed" 0.029] ["Rosebay_willowherb" 0.043] ["Marsh_thistle" 0.016] ["Spear_thistle" 0.006] ["Hawthorn" 0.601] ["Foxglove" 0.086] ["Wild_teasel" 0.037] ["Vipers_bugloss" 0.5] ["Ground_ivy" 0.095] ["Bluebell" 0.256] ["St_Johns_wort" 0.011] ["Field_scabious" 0.023] ["White_dead_nettle" 0.171] ["Red_dead_nettle" 0.028] ["Birdsfoot_trefoil" 0.215] ["Selfheal" 0.06] ["Blackthorn" 1.292] ["Buttercup" 0.792] ["Dog_rose" 0.055] ["Bramble" 0.211] ["Average_Willow" 1.208] ["Ragwort" 0.063] ["Hedge_woundwort" 0.287] ["Dandelion" 0.113] ["Red_clover" 0.046] ["White_clover" 0.76] ["Tufted_vetch" 0.026] ["Common_vetch" 0.011]]  "no info" 
512 "Grassland" 135 190 78 1250 1250 0.2 1.25 1.5 0 0 5 4 2.5 [["Bugle" 0.028] ["Burdock" 0.017] ["Common_knapweed" 0.011] ["Spear_thistle" 0.005] ["Hawthorn" 0.617] ["Ground_ivy" 0.059] ["Bluebell" 0.487] ["Field_scabious" 0.017] ["White_dead_nettle" 0.025] ["Red_dead_nettle" 0.026] ["Birdsfoot_trefoil" 0.352] ["Selfheal" 0.113] ["Blackthorn" 0.225] ["Buttercup" 2.161] ["Bramble" 0.017] ["Ragwort" 0.023] ["Hedge_woundwort" 0.004] ["Dandelion" 0.121] ["Red_clover" 0.253] ["White_clover" 1.667] ["Tufted_vetch" 0.117] ["Common_vetch" 0.034]]  "no info" 
513 "Grassland" 135 195.5 78.5 1250 1250 0.2 1.25 1.5 0 0 5 4 2.5 [["Bugle" 0.028] ["Burdock" 0.017] ["Common_knapweed" 0.011] ["Spear_thistle" 0.005] ["Hawthorn" 0.617] ["Ground_ivy" 0.059] ["Bluebell" 0.487] ["Field_scabious" 0.017] ["White_dead_nettle" 0.025] ["Red_dead_nettle" 0.026] ["Birdsfoot_trefoil" 0.352] ["Selfheal" 0.113] ["Blackthorn" 0.225] ["Buttercup" 2.161] ["Bramble" 0.017] ["Ragwort" 0.023] ["Hedge_woundwort" 0.004] ["Dandelion" 0.121] ["Red_clover" 0.253] ["White_clover" 1.667] ["Tufted_vetch" 0.117] ["Common_vetch" 0.034]]  "no info" 
514 "Hedgerow" 105 231 79 625 625 0.2 0.625 1.5 271 360 5 4 2.5 [["Bugle" 0.119] ["Burdock" 0.005] ["Oilseed_rape" 0.052] ["Giant_bindweed" 0.047] ["Common_knapweed" 0.22] ["Rosebay_willowherb" 0.127] ["Marsh_thistle" 0.004] ["Spear_thistle" 0.008] ["Hawthorn" 0.44] ["Foxglove" 0.065] ["Wild_teasel" 0.023] ["Ground_ivy" 0.063] ["Bluebell" 0.057] ["St_Johns_wort" 0.002] ["Field_scabious" 0.008] ["White_dead_nettle" 0.135] ["Red_dead_nettle" 0.1] ["Birdsfoot_trefoil" 0.037] ["Selfheal" 0.038] ["Blackthorn" 0.931] ["Buttercup" 0.381] ["Dog_rose" 0.182] ["Bramble" 0.162] ["Average_Willow" 1.275] ["Ragwort" 0.017] ["Hedge_woundwort" 0.043] ["Comfry" 0.042] ["Dandelion" 0.11] ["Red_clover" 0.046] ["White_clover" 0.395] ["Tufted_vetch" 0.046] ["Common_vetch" 0.132]]  "no info" 
515 "Woodland" 35 248.4 77.6 3125 3125 0.2 3.125 1.5 0 0 5 4 2.5 [["Bugle" 0.298] ["Burdock" 0.104] ["Common_knapweed" 0.008] ["Rosebay_willowherb" 0.02] ["Marsh_thistle" 0.023] ["Spear_thistle" 0.007] ["Hawthorn" 2.733] ["Foxglove" 0.02] ["Ground_ivy" 0.102] ["Bluebell" 0.599] ["St_Johns_wort" 0.01] ["Field_scabious" 0.004] ["White_dead_nettle" 0.008] ["Red_dead_nettle" 0.025] ["Birdsfoot_trefoil" 0.036] ["Selfheal" 0.08] ["Blackthorn" 0.333] ["Buttercup" 0.724] ["Dog_rose" 0.042] ["Bramble" 0.419] ["Ragwort" 0.003] ["Hedge_woundwort" 0.038] ["Dandelion" 0.01] ["Red_clover" 0.005] ["White_clover" 0.083] ["Tufted_vetch" 0.002] ["Common_vetch" 0.038]]  "no info" 
516 "Woodland" 35 169.98 70.47 62500 62500 0.2 62.5 1.5 0 0 5 4 2.5 [["Bugle" 0.298] ["Burdock" 0.104] ["Common_knapweed" 0.008] ["Rosebay_willowherb" 0.02] ["Marsh_thistle" 0.023] ["Spear_thistle" 0.007] ["Hawthorn" 2.733] ["Foxglove" 0.02] ["Ground_ivy" 0.102] ["Bluebell" 0.599] ["St_Johns_wort" 0.01] ["Field_scabious" 0.004] ["White_dead_nettle" 0.008] ["Red_dead_nettle" 0.025] ["Birdsfoot_trefoil" 0.036] ["Selfheal" 0.08] ["Blackthorn" 0.333] ["Buttercup" 0.724] ["Dog_rose" 0.042] ["Bramble" 0.419] ["Ragwort" 0.003] ["Hedge_woundwort" 0.038] ["Dandelion" 0.01] ["Red_clover" 0.005] ["White_clover" 0.083] ["Tufted_vetch" 0.002] ["Common_vetch" 0.038]]  "no info" 
517 "Grassland" 135 239.957 68.745 29375 29375 0.2 29.375 1.5 0 0 5 4 2.5 [["Bugle" 0.028] ["Burdock" 0.017] ["Common_knapweed" 0.011] ["Spear_thistle" 0.005] ["Hawthorn" 0.617] ["Ground_ivy" 0.059] ["Bluebell" 0.487] ["Field_scabious" 0.017] ["White_dead_nettle" 0.025] ["Red_dead_nettle" 0.026] ["Birdsfoot_trefoil" 0.352] ["Selfheal" 0.113] ["Blackthorn" 0.225] ["Buttercup" 2.161] ["Bramble" 0.017] ["Ragwort" 0.023] ["Hedge_woundwort" 0.004] ["Dandelion" 0.121] ["Red_clover" 0.253] ["White_clover" 1.667] ["Tufted_vetch" 0.117] ["Common_vetch" 0.034]]  "no info" 
518 "Hedgerow" 105 235.6 75.6 3125 3125 0.2 3.125 1.5 271 360 5 4 2.5 [["Bugle" 0.119] ["Burdock" 0.005] ["Oilseed_rape" 0.052] ["Giant_bindweed" 0.047] ["Common_knapweed" 0.22] ["Rosebay_willowherb" 0.127] ["Marsh_thistle" 0.004] ["Spear_thistle" 0.008] ["Hawthorn" 0.44] ["Foxglove" 0.065] ["Wild_teasel" 0.023] ["Ground_ivy" 0.063] ["Bluebell" 0.057] ["St_Johns_wort" 0.002] ["Field_scabious" 0.008] ["White_dead_nettle" 0.135] ["Red_dead_nettle" 0.1] ["Birdsfoot_trefoil" 0.037] ["Selfheal" 0.038] ["Blackthorn" 0.931] ["Buttercup" 0.381] ["Dog_rose" 0.182] ["Bramble" 0.162] ["Average_Willow" 1.275] ["Ragwort" 0.017] ["Hedge_woundwort" 0.043] ["Comfry" 0.042] ["Dandelion" 0.11] ["Red_clover" 0.046] ["White_clover" 0.395] ["Tufted_vetch" 0.046] ["Common_vetch" 0.132]]  "no info" 
519 "Grassland" 135 72.708 64.601 111250 111250 0.2 111.25 1.5 0 0 5 4 2.5 [["Bugle" 0.028] ["Burdock" 0.017] ["Common_knapweed" 0.011] ["Spear_thistle" 0.005] ["Hawthorn" 0.617] ["Ground_ivy" 0.059] ["Bluebell" 0.487] ["Field_scabious" 0.017] ["White_dead_nettle" 0.025] ["Red_dead_nettle" 0.026] ["Birdsfoot_trefoil" 0.352] ["Selfheal" 0.113] ["Blackthorn" 0.225] ["Buttercup" 2.161] ["Bramble" 0.017] ["Ragwort" 0.023] ["Hedge_woundwort" 0.004] ["Dandelion" 0.121] ["Red_clover" 0.253] ["White_clover" 1.667] ["Tufted_vetch" 0.117] ["Common_vetch" 0.034]]  "no info" 
520 "Woodland" 35 144.5 72.529 21250 21250 0.2 21.25 1.5 0 0 5 4 2.5 [["Bugle" 0.298] ["Burdock" 0.104] ["Common_knapweed" 0.008] ["Rosebay_willowherb" 0.02] ["Marsh_thistle" 0.023] ["Spear_thistle" 0.007] ["Hawthorn" 2.733] ["Foxglove" 0.02] ["Ground_ivy" 0.102] ["Bluebell" 0.599] ["St_Johns_wort" 0.01] ["Field_scabious" 0.004] ["White_dead_nettle" 0.008] ["Red_dead_nettle" 0.025] ["Birdsfoot_trefoil" 0.036] ["Selfheal" 0.08] ["Blackthorn" 0.333] ["Buttercup" 0.724] ["Dog_rose" 0.042] ["Bramble" 0.419] ["Ragwort" 0.003] ["Hedge_woundwort" 0.038] ["Dandelion" 0.01] ["Red_clover" 0.005] ["White_clover" 0.083] ["Tufted_vetch" 0.002] ["Common_vetch" 0.038]]  "no info" 
521 "Grassland" 135 229 76 625 625 0.2 0.625 1.5 0 0 5 4 2.5 [["Bugle" 0.028] ["Burdock" 0.017] ["Common_knapweed" 0.011] ["Spear_thistle" 0.005] ["Hawthorn" 0.617] ["Ground_ivy" 0.059] ["Bluebell" 0.487] ["Field_scabious" 0.017] ["White_dead_nettle" 0.025] ["Red_dead_nettle" 0.026] ["Birdsfoot_trefoil" 0.352] ["Selfheal" 0.113] ["Blackthorn" 0.225] ["Buttercup" 2.161] ["Bramble" 0.017] ["Ragwort" 0.023] ["Hedge_woundwort" 0.004] ["Dandelion" 0.121] ["Red_clover" 0.253] ["White_clover" 1.667] ["Tufted_vetch" 0.117] ["Common_vetch" 0.034]]  "no info" 
522 "Grassland" 135 102.276 68.552 18125 18125 0.2 18.125 1.5 0 0 5 4 2.5 [["Bugle" 0.028] ["Burdock" 0.017] ["Common_knapweed" 0.011] ["Spear_thistle" 0.005] ["Hawthorn" 0.617] ["Ground_ivy" 0.059] ["Bluebell" 0.487] ["Field_scabious" 0.017] ["White_dead_nettle" 0.025] ["Red_dead_nettle" 0.026] ["Birdsfoot_trefoil" 0.352] ["Selfheal" 0.113] ["Blackthorn" 0.225] ["Buttercup" 2.161] ["Bramble" 0.017] ["Ragwort" 0.023] ["Hedge_woundwort" 0.004] ["Dandelion" 0.121] ["Red_clover" 0.253] ["White_clover" 1.667] ["Tufted_vetch" 0.117] ["Common_vetch" 0.034]]  "no info" 
523 "Woodland" 35 136.25 70.229 30000 30000 0.2 30 1.5 0 0 5 4 2.5 [["Bugle" 0.298] ["Burdock" 0.104] ["Common_knapweed" 0.008] ["Rosebay_willowherb" 0.02] ["Marsh_thistle" 0.023] ["Spear_thistle" 0.007] ["Hawthorn" 2.733] ["Foxglove" 0.02] ["Ground_ivy" 0.102] ["Bluebell" 0.599] ["St_Johns_wort" 0.01] ["Field_scabious" 0.004] ["White_dead_nettle" 0.008] ["Red_dead_nettle" 0.025] ["Birdsfoot_trefoil" 0.036] ["Selfheal" 0.08] ["Blackthorn" 0.333] ["Buttercup" 0.724] ["Dog_rose" 0.042] ["Bramble" 0.419] ["Ragwort" 0.003] ["Hedge_woundwort" 0.038] ["Dandelion" 0.01] ["Red_clover" 0.005] ["White_clover" 0.083] ["Tufted_vetch" 0.002] ["Common_vetch" 0.038]]  "no info" 
524 "Woodland" 35 160.5 74 1250 1250 0.2 1.25 1.5 0 0 5 4 2.5 [["Bugle" 0.298] ["Burdock" 0.104] ["Common_knapweed" 0.008] ["Rosebay_willowherb" 0.02] ["Marsh_thistle" 0.023] ["Spear_thistle" 0.007] ["Hawthorn" 2.733] ["Foxglove" 0.02] ["Ground_ivy" 0.102] ["Bluebell" 0.599] ["St_Johns_wort" 0.01] ["Field_scabious" 0.004] ["White_dead_nettle" 0.008] ["Red_dead_nettle" 0.025] ["Birdsfoot_trefoil" 0.036] ["Selfheal" 0.08] ["Blackthorn" 0.333] ["Buttercup" 0.724] ["Dog_rose" 0.042] ["Bramble" 0.419] ["Ragwort" 0.003] ["Hedge_woundwort" 0.038] ["Dandelion" 0.01] ["Red_clover" 0.005] ["White_clover" 0.083] ["Tufted_vetch" 0.002] ["Common_vetch" 0.038]]  "no info" 
525 "Hedgerow" 105 235 73 1250 1250 0.2 1.25 1.5 271 360 5 4 2.5 [["Bugle" 0.119] ["Burdock" 0.005] ["Oilseed_rape" 0.052] ["Giant_bindweed" 0.047] ["Common_knapweed" 0.22] ["Rosebay_willowherb" 0.127] ["Marsh_thistle" 0.004] ["Spear_thistle" 0.008] ["Hawthorn" 0.44] ["Foxglove" 0.065] ["Wild_teasel" 0.023] ["Ground_ivy" 0.063] ["Bluebell" 0.057] ["St_Johns_wort" 0.002] ["Field_scabious" 0.008] ["White_dead_nettle" 0.135] ["Red_dead_nettle" 0.1] ["Birdsfoot_trefoil" 0.037] ["Selfheal" 0.038] ["Blackthorn" 0.931] ["Buttercup" 0.381] ["Dog_rose" 0.182] ["Bramble" 0.162] ["Average_Willow" 1.275] ["Ragwort" 0.017] ["Hedge_woundwort" 0.043] ["Comfry" 0.042] ["Dandelion" 0.11] ["Red_clover" 0.046] ["White_clover" 0.395] ["Tufted_vetch" 0.046] ["Common_vetch" 0.132]]  "no info" 
526 "Woodland" 35 156 73 1875 1875 0.2 1.875 1.5 0 0 5 4 2.5 [["Bugle" 0.298] ["Burdock" 0.104] ["Common_knapweed" 0.008] ["Rosebay_willowherb" 0.02] ["Marsh_thistle" 0.023] ["Spear_thistle" 0.007] ["Hawthorn" 2.733] ["Foxglove" 0.02] ["Ground_ivy" 0.102] ["Bluebell" 0.599] ["St_Johns_wort" 0.01] ["Field_scabious" 0.004] ["White_dead_nettle" 0.008] ["Red_dead_nettle" 0.025] ["Birdsfoot_trefoil" 0.036] ["Selfheal" 0.08] ["Blackthorn" 0.333] ["Buttercup" 0.724] ["Dog_rose" 0.042] ["Bramble" 0.419] ["Ragwort" 0.003] ["Hedge_woundwort" 0.038] ["Dandelion" 0.01] ["Red_clover" 0.005] ["White_clover" 0.083] ["Tufted_vetch" 0.002] ["Common_vetch" 0.038]]  "no info" 
527 "Crop_Oilseed_rape" 45 109.987 63.361 145625 18931 0.2 43.687 1.5 114 136 5 4 2.5 [["Crop_Oilseed_rape" 868.5]]  "no info" 
528 "Hedgerow" 105 227 72 625 625 0.2 0.625 1.5 271 360 5 4 2.5 [["Bugle" 0.119] ["Burdock" 0.005] ["Oilseed_rape" 0.052] ["Giant_bindweed" 0.047] ["Common_knapweed" 0.22] ["Rosebay_willowherb" 0.127] ["Marsh_thistle" 0.004] ["Spear_thistle" 0.008] ["Hawthorn" 0.44] ["Foxglove" 0.065] ["Wild_teasel" 0.023] ["Ground_ivy" 0.063] ["Bluebell" 0.057] ["St_Johns_wort" 0.002] ["Field_scabious" 0.008] ["White_dead_nettle" 0.135] ["Red_dead_nettle" 0.1] ["Birdsfoot_trefoil" 0.037] ["Selfheal" 0.038] ["Blackthorn" 0.931] ["Buttercup" 0.381] ["Dog_rose" 0.182] ["Bramble" 0.162] ["Average_Willow" 1.275] ["Ragwort" 0.017] ["Hedge_woundwort" 0.043] ["Comfry" 0.042] ["Dandelion" 0.11] ["Red_clover" 0.046] ["White_clover" 0.395] ["Tufted_vetch" 0.046] ["Common_vetch" 0.132]]  "no info" 
529 "Crop_Oilseed_rape" 45 93.609 60.887 143750 18688 0.2 43.125 1.5 114 136 5 4 2.5 [["Crop_Oilseed_rape" 868.5]]  "no info" 
530 "Scrub" 125 186.2 69.467 9375 9375 0.2 9.375 1.5 0 0 5 4 2.5 [["Bugle" 0.509] ["Burdock" 0.05] ["Oilseed_rape" 0.018] ["Giant_bindweed" 0.032] ["Common_knapweed" 0.56] ["Greater_knapweed" 0.029] ["Rosebay_willowherb" 0.043] ["Marsh_thistle" 0.016] ["Spear_thistle" 0.006] ["Hawthorn" 0.601] ["Foxglove" 0.086] ["Wild_teasel" 0.037] ["Vipers_bugloss" 0.5] ["Ground_ivy" 0.095] ["Bluebell" 0.256] ["St_Johns_wort" 0.011] ["Field_scabious" 0.023] ["White_dead_nettle" 0.171] ["Red_dead_nettle" 0.028] ["Birdsfoot_trefoil" 0.215] ["Selfheal" 0.06] ["Blackthorn" 1.292] ["Buttercup" 0.792] ["Dog_rose" 0.055] ["Bramble" 0.211] ["Average_Willow" 1.208] ["Ragwort" 0.063] ["Hedge_woundwort" 0.287] ["Dandelion" 0.113] ["Red_clover" 0.046] ["White_clover" 0.76] ["Tufted_vetch" 0.026] ["Common_vetch" 0.011]]  "no info" 
531 "Grassland" 135 80.716 57.176 92500 92500 0.2 92.5 1.5 0 0 5 4 2.5 [["Bugle" 0.028] ["Burdock" 0.017] ["Common_knapweed" 0.011] ["Spear_thistle" 0.005] ["Hawthorn" 0.617] ["Ground_ivy" 0.059] ["Bluebell" 0.487] ["Field_scabious" 0.017] ["White_dead_nettle" 0.025] ["Red_dead_nettle" 0.026] ["Birdsfoot_trefoil" 0.352] ["Selfheal" 0.113] ["Blackthorn" 0.225] ["Buttercup" 2.161] ["Bramble" 0.017] ["Ragwort" 0.023] ["Hedge_woundwort" 0.004] ["Dandelion" 0.121] ["Red_clover" 0.253] ["White_clover" 1.667] ["Tufted_vetch" 0.117] ["Common_vetch" 0.034]]  "no info" 
532 "Scrub" 125 99.5 70 1250 1250 0.2 1.25 1.5 0 0 5 4 2.5 [["Bugle" 0.509] ["Burdock" 0.05] ["Oilseed_rape" 0.018] ["Giant_bindweed" 0.032] ["Common_knapweed" 0.56] ["Greater_knapweed" 0.029] ["Rosebay_willowherb" 0.043] ["Marsh_thistle" 0.016] ["Spear_thistle" 0.006] ["Hawthorn" 0.601] ["Foxglove" 0.086] ["Wild_teasel" 0.037] ["Vipers_bugloss" 0.5] ["Ground_ivy" 0.095] ["Bluebell" 0.256] ["St_Johns_wort" 0.011] ["Field_scabious" 0.023] ["White_dead_nettle" 0.171] ["Red_dead_nettle" 0.028] ["Birdsfoot_trefoil" 0.215] ["Selfheal" 0.06] ["Blackthorn" 1.292] ["Buttercup" 0.792] ["Dog_rose" 0.055] ["Bramble" 0.211] ["Average_Willow" 1.208] ["Ragwort" 0.063] ["Hedge_woundwort" 0.287] ["Dandelion" 0.113] ["Red_clover" 0.046] ["White_clover" 0.76] ["Tufted_vetch" 0.026] ["Common_vetch" 0.011]]  "no info" 
533 "Hedgerow" 105 178 70 625 625 0.2 0.625 1.5 271 360 5 4 2.5 [["Bugle" 0.119] ["Burdock" 0.005] ["Oilseed_rape" 0.052] ["Giant_bindweed" 0.047] ["Common_knapweed" 0.22] ["Rosebay_willowherb" 0.127] ["Marsh_thistle" 0.004] ["Spear_thistle" 0.008] ["Hawthorn" 0.44] ["Foxglove" 0.065] ["Wild_teasel" 0.023] ["Ground_ivy" 0.063] ["Bluebell" 0.057] ["St_Johns_wort" 0.002] ["Field_scabious" 0.008] ["White_dead_nettle" 0.135] ["Red_dead_nettle" 0.1] ["Birdsfoot_trefoil" 0.037] ["Selfheal" 0.038] ["Blackthorn" 0.931] ["Buttercup" 0.381] ["Dog_rose" 0.182] ["Bramble" 0.162] ["Average_Willow" 1.275] ["Ragwort" 0.017] ["Hedge_woundwort" 0.043] ["Comfry" 0.042] ["Dandelion" 0.11] ["Red_clover" 0.046] ["White_clover" 0.395] ["Tufted_vetch" 0.046] ["Common_vetch" 0.132]]  "no info" 
534 "Woodland" 35 193.196 60.83 95625 95625 0.2 95.625 1.5 0 0 5 4 2.5 [["Bugle" 0.298] ["Burdock" 0.104] ["Common_knapweed" 0.008] ["Rosebay_willowherb" 0.02] ["Marsh_thistle" 0.023] ["Spear_thistle" 0.007] ["Hawthorn" 2.733] ["Foxglove" 0.02] ["Ground_ivy" 0.102] ["Bluebell" 0.599] ["St_Johns_wort" 0.01] ["Field_scabious" 0.004] ["White_dead_nettle" 0.008] ["Red_dead_nettle" 0.025] ["Birdsfoot_trefoil" 0.036] ["Selfheal" 0.08] ["Blackthorn" 0.333] ["Buttercup" 0.724] ["Dog_rose" 0.042] ["Bramble" 0.419] ["Ragwort" 0.003] ["Hedge_woundwort" 0.038] ["Dandelion" 0.01] ["Red_clover" 0.005] ["White_clover" 0.083] ["Tufted_vetch" 0.002] ["Common_vetch" 0.038]]  "no info" 
535 "Hedgerow" 105 237 70 625 625 0.2 0.625 1.5 271 360 5 4 2.5 [["Bugle" 0.119] ["Burdock" 0.005] ["Oilseed_rape" 0.052] ["Giant_bindweed" 0.047] ["Common_knapweed" 0.22] ["Rosebay_willowherb" 0.127] ["Marsh_thistle" 0.004] ["Spear_thistle" 0.008] ["Hawthorn" 0.44] ["Foxglove" 0.065] ["Wild_teasel" 0.023] ["Ground_ivy" 0.063] ["Bluebell" 0.057] ["St_Johns_wort" 0.002] ["Field_scabious" 0.008] ["White_dead_nettle" 0.135] ["Red_dead_nettle" 0.1] ["Birdsfoot_trefoil" 0.037] ["Selfheal" 0.038] ["Blackthorn" 0.931] ["Buttercup" 0.381] ["Dog_rose" 0.182] ["Bramble" 0.162] ["Average_Willow" 1.275] ["Ragwort" 0.017] ["Hedge_woundwort" 0.043] ["Comfry" 0.042] ["Dandelion" 0.11] ["Red_clover" 0.046] ["White_clover" 0.395] ["Tufted_vetch" 0.046] ["Common_vetch" 0.132]]  "no info" 
536 "Grassland" 135 134.745 58.536 120000 120000 0.2 120 1.5 0 0 5 4 2.5 [["Bugle" 0.028] ["Burdock" 0.017] ["Common_knapweed" 0.011] ["Spear_thistle" 0.005] ["Hawthorn" 0.617] ["Ground_ivy" 0.059] ["Bluebell" 0.487] ["Field_scabious" 0.017] ["White_dead_nettle" 0.025] ["Red_dead_nettle" 0.026] ["Birdsfoot_trefoil" 0.352] ["Selfheal" 0.113] ["Blackthorn" 0.225] ["Buttercup" 2.161] ["Bramble" 0.017] ["Ragwort" 0.023] ["Hedge_woundwort" 0.004] ["Dandelion" 0.121] ["Red_clover" 0.253] ["White_clover" 1.667] ["Tufted_vetch" 0.117] ["Common_vetch" 0.034]]  "no info" 
537 "Hedgerow" 105 175 69 625 625 0.2 0.625 1.5 271 360 5 4 2.5 [["Bugle" 0.119] ["Burdock" 0.005] ["Oilseed_rape" 0.052] ["Giant_bindweed" 0.047] ["Common_knapweed" 0.22] ["Rosebay_willowherb" 0.127] ["Marsh_thistle" 0.004] ["Spear_thistle" 0.008] ["Hawthorn" 0.44] ["Foxglove" 0.065] ["Wild_teasel" 0.023] ["Ground_ivy" 0.063] ["Bluebell" 0.057] ["St_Johns_wort" 0.002] ["Field_scabious" 0.008] ["White_dead_nettle" 0.135] ["Red_dead_nettle" 0.1] ["Birdsfoot_trefoil" 0.037] ["Selfheal" 0.038] ["Blackthorn" 0.931] ["Buttercup" 0.381] ["Dog_rose" 0.182] ["Bramble" 0.162] ["Average_Willow" 1.275] ["Ragwort" 0.017] ["Hedge_woundwort" 0.043] ["Comfry" 0.042] ["Dandelion" 0.11] ["Red_clover" 0.046] ["White_clover" 0.395] ["Tufted_vetch" 0.046] ["Common_vetch" 0.132]]  "no info" 
538 "Grassland" 135 163.676 60.061 133125 133125 0.2 133.125 1.5 0 0 5 4 2.5 [["Bugle" 0.028] ["Burdock" 0.017] ["Common_knapweed" 0.011] ["Spear_thistle" 0.005] ["Hawthorn" 0.617] ["Ground_ivy" 0.059] ["Bluebell" 0.487] ["Field_scabious" 0.017] ["White_dead_nettle" 0.025] ["Red_dead_nettle" 0.026] ["Birdsfoot_trefoil" 0.352] ["Selfheal" 0.113] ["Blackthorn" 0.225] ["Buttercup" 2.161] ["Bramble" 0.017] ["Ragwort" 0.023] ["Hedge_woundwort" 0.004] ["Dandelion" 0.121] ["Red_clover" 0.253] ["White_clover" 1.667] ["Tufted_vetch" 0.117] ["Common_vetch" 0.034]]  "no info" 
539 "Scrub" 125 174.2 67.6 3125 3125 0.2 3.125 1.5 0 0 5 4 2.5 [["Bugle" 0.509] ["Burdock" 0.05] ["Oilseed_rape" 0.018] ["Giant_bindweed" 0.032] ["Common_knapweed" 0.56] ["Greater_knapweed" 0.029] ["Rosebay_willowherb" 0.043] ["Marsh_thistle" 0.016] ["Spear_thistle" 0.006] ["Hawthorn" 0.601] ["Foxglove" 0.086] ["Wild_teasel" 0.037] ["Vipers_bugloss" 0.5] ["Ground_ivy" 0.095] ["Bluebell" 0.256] ["St_Johns_wort" 0.011] ["Field_scabious" 0.023] ["White_dead_nettle" 0.171] ["Red_dead_nettle" 0.028] ["Birdsfoot_trefoil" 0.215] ["Selfheal" 0.06] ["Blackthorn" 1.292] ["Buttercup" 0.792] ["Dog_rose" 0.055] ["Bramble" 0.211] ["Average_Willow" 1.208] ["Ragwort" 0.063] ["Hedge_woundwort" 0.287] ["Dandelion" 0.113] ["Red_clover" 0.046] ["White_clover" 0.76] ["Tufted_vetch" 0.026] ["Common_vetch" 0.011]]  "no info" 
540 "Hedgerow" 105 226 68 625 625 0.2 0.625 1.5 271 360 5 4 2.5 [["Bugle" 0.119] ["Burdock" 0.005] ["Oilseed_rape" 0.052] ["Giant_bindweed" 0.047] ["Common_knapweed" 0.22] ["Rosebay_willowherb" 0.127] ["Marsh_thistle" 0.004] ["Spear_thistle" 0.008] ["Hawthorn" 0.44] ["Foxglove" 0.065] ["Wild_teasel" 0.023] ["Ground_ivy" 0.063] ["Bluebell" 0.057] ["St_Johns_wort" 0.002] ["Field_scabious" 0.008] ["White_dead_nettle" 0.135] ["Red_dead_nettle" 0.1] ["Birdsfoot_trefoil" 0.037] ["Selfheal" 0.038] ["Blackthorn" 0.931] ["Buttercup" 0.381] ["Dog_rose" 0.182] ["Bramble" 0.162] ["Average_Willow" 1.275] ["Ragwort" 0.017] ["Hedge_woundwort" 0.043] ["Comfry" 0.042] ["Dandelion" 0.11] ["Red_clover" 0.046] ["White_clover" 0.395] ["Tufted_vetch" 0.046] ["Common_vetch" 0.132]]  "no info" 
541 "Crop_Oilseed_rape" 45 62.034 54.952 183750 23888 0.2 55.125 1.5 114 136 5 4 2.5 [["Crop_Oilseed_rape" 868.5]]  "no info" 
542 "Scrub" 125 102 67 625 625 0.2 0.625 1.5 0 0 5 4 2.5 [["Bugle" 0.509] ["Burdock" 0.05] ["Oilseed_rape" 0.018] ["Giant_bindweed" 0.032] ["Common_knapweed" 0.56] ["Greater_knapweed" 0.029] ["Rosebay_willowherb" 0.043] ["Marsh_thistle" 0.016] ["Spear_thistle" 0.006] ["Hawthorn" 0.601] ["Foxglove" 0.086] ["Wild_teasel" 0.037] ["Vipers_bugloss" 0.5] ["Ground_ivy" 0.095] ["Bluebell" 0.256] ["St_Johns_wort" 0.011] ["Field_scabious" 0.023] ["White_dead_nettle" 0.171] ["Red_dead_nettle" 0.028] ["Birdsfoot_trefoil" 0.215] ["Selfheal" 0.06] ["Blackthorn" 1.292] ["Buttercup" 0.792] ["Dog_rose" 0.055] ["Bramble" 0.211] ["Average_Willow" 1.208] ["Ragwort" 0.063] ["Hedge_woundwort" 0.287] ["Dandelion" 0.113] ["Red_clover" 0.046] ["White_clover" 0.76] ["Tufted_vetch" 0.026] ["Common_vetch" 0.011]]  "no info" 
543 "Woodland" 35 105.333 66.333 1875 1875 0.2 1.875 1.5 0 0 5 4 2.5 [["Bugle" 0.298] ["Burdock" 0.104] ["Common_knapweed" 0.008] ["Rosebay_willowherb" 0.02] ["Marsh_thistle" 0.023] ["Spear_thistle" 0.007] ["Hawthorn" 2.733] ["Foxglove" 0.02] ["Ground_ivy" 0.102] ["Bluebell" 0.599] ["St_Johns_wort" 0.01] ["Field_scabious" 0.004] ["White_dead_nettle" 0.008] ["Red_dead_nettle" 0.025] ["Birdsfoot_trefoil" 0.036] ["Selfheal" 0.08] ["Blackthorn" 0.333] ["Buttercup" 0.724] ["Dog_rose" 0.042] ["Bramble" 0.419] ["Ragwort" 0.003] ["Hedge_woundwort" 0.038] ["Dandelion" 0.01] ["Red_clover" 0.005] ["White_clover" 0.083] ["Tufted_vetch" 0.002] ["Common_vetch" 0.038]]  "no info" 
544 "Woodland" 35 142.867 64.333 9375 9375 0.2 9.375 1.5 0 0 5 4 2.5 [["Bugle" 0.298] ["Burdock" 0.104] ["Common_knapweed" 0.008] ["Rosebay_willowherb" 0.02] ["Marsh_thistle" 0.023] ["Spear_thistle" 0.007] ["Hawthorn" 2.733] ["Foxglove" 0.02] ["Ground_ivy" 0.102] ["Bluebell" 0.599] ["St_Johns_wort" 0.01] ["Field_scabious" 0.004] ["White_dead_nettle" 0.008] ["Red_dead_nettle" 0.025] ["Birdsfoot_trefoil" 0.036] ["Selfheal" 0.08] ["Blackthorn" 0.333] ["Buttercup" 0.724] ["Dog_rose" 0.042] ["Bramble" 0.419] ["Ragwort" 0.003] ["Hedge_woundwort" 0.038] ["Dandelion" 0.01] ["Red_clover" 0.005] ["White_clover" 0.083] ["Tufted_vetch" 0.002] ["Common_vetch" 0.038]]  "no info" 
545 "Scrub" 125 104 66 625 625 0.2 0.625 1.5 0 0 5 4 2.5 [["Bugle" 0.509] ["Burdock" 0.05] ["Oilseed_rape" 0.018] ["Giant_bindweed" 0.032] ["Common_knapweed" 0.56] ["Greater_knapweed" 0.029] ["Rosebay_willowherb" 0.043] ["Marsh_thistle" 0.016] ["Spear_thistle" 0.006] ["Hawthorn" 0.601] ["Foxglove" 0.086] ["Wild_teasel" 0.037] ["Vipers_bugloss" 0.5] ["Ground_ivy" 0.095] ["Bluebell" 0.256] ["St_Johns_wort" 0.011] ["Field_scabious" 0.023] ["White_dead_nettle" 0.171] ["Red_dead_nettle" 0.028] ["Birdsfoot_trefoil" 0.215] ["Selfheal" 0.06] ["Blackthorn" 1.292] ["Buttercup" 0.792] ["Dog_rose" 0.055] ["Bramble" 0.211] ["Average_Willow" 1.208] ["Ragwort" 0.063] ["Hedge_woundwort" 0.287] ["Dandelion" 0.113] ["Red_clover" 0.046] ["White_clover" 0.76] ["Tufted_vetch" 0.026] ["Common_vetch" 0.011]]  "no info" 
546 "Grassland" 135 211.402 56.61 155625 155625 0.2 155.625 1.5 0 0 5 4 2.5 [["Bugle" 0.028] ["Burdock" 0.017] ["Common_knapweed" 0.011] ["Spear_thistle" 0.005] ["Hawthorn" 0.617] ["Ground_ivy" 0.059] ["Bluebell" 0.487] ["Field_scabious" 0.017] ["White_dead_nettle" 0.025] ["Red_dead_nettle" 0.026] ["Birdsfoot_trefoil" 0.352] ["Selfheal" 0.113] ["Blackthorn" 0.225] ["Buttercup" 2.161] ["Bramble" 0.017] ["Ragwort" 0.023] ["Hedge_woundwort" 0.004] ["Dandelion" 0.121] ["Red_clover" 0.253] ["White_clover" 1.667] ["Tufted_vetch" 0.117] ["Common_vetch" 0.034]]  "no info" 
547 "Woodland" 35 75 65 625 625 0.2 0.625 1.5 0 0 5 4 2.5 [["Bugle" 0.298] ["Burdock" 0.104] ["Common_knapweed" 0.008] ["Rosebay_willowherb" 0.02] ["Marsh_thistle" 0.023] ["Spear_thistle" 0.007] ["Hawthorn" 2.733] ["Foxglove" 0.02] ["Ground_ivy" 0.102] ["Bluebell" 0.599] ["St_Johns_wort" 0.01] ["Field_scabious" 0.004] ["White_dead_nettle" 0.008] ["Red_dead_nettle" 0.025] ["Birdsfoot_trefoil" 0.036] ["Selfheal" 0.08] ["Blackthorn" 0.333] ["Buttercup" 0.724] ["Dog_rose" 0.042] ["Bramble" 0.419] ["Ragwort" 0.003] ["Hedge_woundwort" 0.038] ["Dandelion" 0.01] ["Red_clover" 0.005] ["White_clover" 0.083] ["Tufted_vetch" 0.002] ["Common_vetch" 0.038]]  "no info" 
548 "Grassland" 135 151.702 52.619 157500 157500 0.2 157.5 1.5 0 0 5 4 2.5 [["Bugle" 0.028] ["Burdock" 0.017] ["Common_knapweed" 0.011] ["Spear_thistle" 0.005] ["Hawthorn" 0.617] ["Ground_ivy" 0.059] ["Bluebell" 0.487] ["Field_scabious" 0.017] ["White_dead_nettle" 0.025] ["Red_dead_nettle" 0.026] ["Birdsfoot_trefoil" 0.352] ["Selfheal" 0.113] ["Blackthorn" 0.225] ["Buttercup" 2.161] ["Bramble" 0.017] ["Ragwort" 0.023] ["Hedge_woundwort" 0.004] ["Dandelion" 0.121] ["Red_clover" 0.253] ["White_clover" 1.667] ["Tufted_vetch" 0.117] ["Common_vetch" 0.034]]  "no info" 
549 "Hedgerow" 105 245 65 625 625 0.2 0.625 1.5 271 360 5 4 2.5 [["Bugle" 0.119] ["Burdock" 0.005] ["Oilseed_rape" 0.052] ["Giant_bindweed" 0.047] ["Common_knapweed" 0.22] ["Rosebay_willowherb" 0.127] ["Marsh_thistle" 0.004] ["Spear_thistle" 0.008] ["Hawthorn" 0.44] ["Foxglove" 0.065] ["Wild_teasel" 0.023] ["Ground_ivy" 0.063] ["Bluebell" 0.057] ["St_Johns_wort" 0.002] ["Field_scabious" 0.008] ["White_dead_nettle" 0.135] ["Red_dead_nettle" 0.1] ["Birdsfoot_trefoil" 0.037] ["Selfheal" 0.038] ["Blackthorn" 0.931] ["Buttercup" 0.381] ["Dog_rose" 0.182] ["Bramble" 0.162] ["Average_Willow" 1.275] ["Ragwort" 0.017] ["Hedge_woundwort" 0.043] ["Comfry" 0.042] ["Dandelion" 0.11] ["Red_clover" 0.046] ["White_clover" 0.395] ["Tufted_vetch" 0.046] ["Common_vetch" 0.132]]  "no info" 
550 "Woodland" 35 176 63.5 1250 1250 0.2 1.25 1.5 0 0 5 4 2.5 [["Bugle" 0.298] ["Burdock" 0.104] ["Common_knapweed" 0.008] ["Rosebay_willowherb" 0.02] ["Marsh_thistle" 0.023] ["Spear_thistle" 0.007] ["Hawthorn" 2.733] ["Foxglove" 0.02] ["Ground_ivy" 0.102] ["Bluebell" 0.599] ["St_Johns_wort" 0.01] ["Field_scabious" 0.004] ["White_dead_nettle" 0.008] ["Red_dead_nettle" 0.025] ["Birdsfoot_trefoil" 0.036] ["Selfheal" 0.08] ["Blackthorn" 0.333] ["Buttercup" 0.724] ["Dog_rose" 0.042] ["Bramble" 0.419] ["Ragwort" 0.003] ["Hedge_woundwort" 0.038] ["Dandelion" 0.01] ["Red_clover" 0.005] ["White_clover" 0.083] ["Tufted_vetch" 0.002] ["Common_vetch" 0.038]]  "no info" 
551 "Woodland" 35 59 63 625 625 0.2 0.625 1.5 0 0 5 4 2.5 [["Bugle" 0.298] ["Burdock" 0.104] ["Common_knapweed" 0.008] ["Rosebay_willowherb" 0.02] ["Marsh_thistle" 0.023] ["Spear_thistle" 0.007] ["Hawthorn" 2.733] ["Foxglove" 0.02] ["Ground_ivy" 0.102] ["Bluebell" 0.599] ["St_Johns_wort" 0.01] ["Field_scabious" 0.004] ["White_dead_nettle" 0.008] ["Red_dead_nettle" 0.025] ["Birdsfoot_trefoil" 0.036] ["Selfheal" 0.08] ["Blackthorn" 0.333] ["Buttercup" 0.724] ["Dog_rose" 0.042] ["Bramble" 0.419] ["Ragwort" 0.003] ["Hedge_woundwort" 0.038] ["Dandelion" 0.01] ["Red_clover" 0.005] ["White_clover" 0.083] ["Tufted_vetch" 0.002] ["Common_vetch" 0.038]]  "no info" 
552 "Hedgerow" 105 58 62 625 625 0.2 0.625 1.5 271 360 5 4 2.5 [["Bugle" 0.119] ["Burdock" 0.005] ["Oilseed_rape" 0.052] ["Giant_bindweed" 0.047] ["Common_knapweed" 0.22] ["Rosebay_willowherb" 0.127] ["Marsh_thistle" 0.004] ["Spear_thistle" 0.008] ["Hawthorn" 0.44] ["Foxglove" 0.065] ["Wild_teasel" 0.023] ["Ground_ivy" 0.063] ["Bluebell" 0.057] ["St_Johns_wort" 0.002] ["Field_scabious" 0.008] ["White_dead_nettle" 0.135] ["Red_dead_nettle" 0.1] ["Birdsfoot_trefoil" 0.037] ["Selfheal" 0.038] ["Blackthorn" 0.931] ["Buttercup" 0.381] ["Dog_rose" 0.182] ["Bramble" 0.162] ["Average_Willow" 1.275] ["Ragwort" 0.017] ["Hedge_woundwort" 0.043] ["Comfry" 0.042] ["Dandelion" 0.11] ["Red_clover" 0.046] ["White_clover" 0.395] ["Tufted_vetch" 0.046] ["Common_vetch" 0.132]]  "no info" 
553 "Woodland" 35 88 61 1250 1250 0.2 1.25 1.5 0 0 5 4 2.5 [["Bugle" 0.298] ["Burdock" 0.104] ["Common_knapweed" 0.008] ["Rosebay_willowherb" 0.02] ["Marsh_thistle" 0.023] ["Spear_thistle" 0.007] ["Hawthorn" 2.733] ["Foxglove" 0.02] ["Ground_ivy" 0.102] ["Bluebell" 0.599] ["St_Johns_wort" 0.01] ["Field_scabious" 0.004] ["White_dead_nettle" 0.008] ["Red_dead_nettle" 0.025] ["Birdsfoot_trefoil" 0.036] ["Selfheal" 0.08] ["Blackthorn" 0.333] ["Buttercup" 0.724] ["Dog_rose" 0.042] ["Bramble" 0.419] ["Ragwort" 0.003] ["Hedge_woundwort" 0.038] ["Dandelion" 0.01] ["Red_clover" 0.005] ["White_clover" 0.083] ["Tufted_vetch" 0.002] ["Common_vetch" 0.038]]  "no info" 
554 "Woodland" 35 80 60.5 1250 1250 0.2 1.25 1.5 0 0 5 4 2.5 [["Bugle" 0.298] ["Burdock" 0.104] ["Common_knapweed" 0.008] ["Rosebay_willowherb" 0.02] ["Marsh_thistle" 0.023] ["Spear_thistle" 0.007] ["Hawthorn" 2.733] ["Foxglove" 0.02] ["Ground_ivy" 0.102] ["Bluebell" 0.599] ["St_Johns_wort" 0.01] ["Field_scabious" 0.004] ["White_dead_nettle" 0.008] ["Red_dead_nettle" 0.025] ["Birdsfoot_trefoil" 0.036] ["Selfheal" 0.08] ["Blackthorn" 0.333] ["Buttercup" 0.724] ["Dog_rose" 0.042] ["Bramble" 0.419] ["Ragwort" 0.003] ["Hedge_woundwort" 0.038] ["Dandelion" 0.01] ["Red_clover" 0.005] ["White_clover" 0.083] ["Tufted_vetch" 0.002] ["Common_vetch" 0.038]]  "no info" 
555 "Scrub" 125 140.333 55.267 9375 9375 0.2 9.375 1.5 0 0 5 4 2.5 [["Bugle" 0.509] ["Burdock" 0.05] ["Oilseed_rape" 0.018] ["Giant_bindweed" 0.032] ["Common_knapweed" 0.56] ["Greater_knapweed" 0.029] ["Rosebay_willowherb" 0.043] ["Marsh_thistle" 0.016] ["Spear_thistle" 0.006] ["Hawthorn" 0.601] ["Foxglove" 0.086] ["Wild_teasel" 0.037] ["Vipers_bugloss" 0.5] ["Ground_ivy" 0.095] ["Bluebell" 0.256] ["St_Johns_wort" 0.011] ["Field_scabious" 0.023] ["White_dead_nettle" 0.171] ["Red_dead_nettle" 0.028] ["Birdsfoot_trefoil" 0.215] ["Selfheal" 0.06] ["Blackthorn" 1.292] ["Buttercup" 0.792] ["Dog_rose" 0.055] ["Bramble" 0.211] ["Average_Willow" 1.208] ["Ragwort" 0.063] ["Hedge_woundwort" 0.287] ["Dandelion" 0.113] ["Red_clover" 0.046] ["White_clover" 0.76] ["Tufted_vetch" 0.026] ["Common_vetch" 0.011]]  "no info" 
556 "Hedgerow" 105 225 61 625 625 0.2 0.625 1.5 271 360 5 4 2.5 [["Bugle" 0.119] ["Burdock" 0.005] ["Oilseed_rape" 0.052] ["Giant_bindweed" 0.047] ["Common_knapweed" 0.22] ["Rosebay_willowherb" 0.127] ["Marsh_thistle" 0.004] ["Spear_thistle" 0.008] ["Hawthorn" 0.44] ["Foxglove" 0.065] ["Wild_teasel" 0.023] ["Ground_ivy" 0.063] ["Bluebell" 0.057] ["St_Johns_wort" 0.002] ["Field_scabious" 0.008] ["White_dead_nettle" 0.135] ["Red_dead_nettle" 0.1] ["Birdsfoot_trefoil" 0.037] ["Selfheal" 0.038] ["Blackthorn" 0.931] ["Buttercup" 0.381] ["Dog_rose" 0.182] ["Bramble" 0.162] ["Average_Willow" 1.275] ["Ragwort" 0.017] ["Hedge_woundwort" 0.043] ["Comfry" 0.042] ["Dandelion" 0.11] ["Red_clover" 0.046] ["White_clover" 0.395] ["Tufted_vetch" 0.046] ["Common_vetch" 0.132]]  "no info" 
557 "Grassland" 135 248.125 59.75 5000 5000 0.2 5 1.5 0 0 5 4 2.5 [["Bugle" 0.028] ["Burdock" 0.017] ["Common_knapweed" 0.011] ["Spear_thistle" 0.005] ["Hawthorn" 0.617] ["Ground_ivy" 0.059] ["Bluebell" 0.487] ["Field_scabious" 0.017] ["White_dead_nettle" 0.025] ["Red_dead_nettle" 0.026] ["Birdsfoot_trefoil" 0.352] ["Selfheal" 0.113] ["Blackthorn" 0.225] ["Buttercup" 2.161] ["Bramble" 0.017] ["Ragwort" 0.023] ["Hedge_woundwort" 0.004] ["Dandelion" 0.121] ["Red_clover" 0.253] ["White_clover" 1.667] ["Tufted_vetch" 0.117] ["Common_vetch" 0.034]]  "no info" 
558 "Woodland" 35 86 58 3125 3125 0.2 3.125 1.5 0 0 5 4 2.5 [["Bugle" 0.298] ["Burdock" 0.104] ["Common_knapweed" 0.008] ["Rosebay_willowherb" 0.02] ["Marsh_thistle" 0.023] ["Spear_thistle" 0.007] ["Hawthorn" 2.733] ["Foxglove" 0.02] ["Ground_ivy" 0.102] ["Bluebell" 0.599] ["St_Johns_wort" 0.01] ["Field_scabious" 0.004] ["White_dead_nettle" 0.008] ["Red_dead_nettle" 0.025] ["Birdsfoot_trefoil" 0.036] ["Selfheal" 0.08] ["Blackthorn" 0.333] ["Buttercup" 0.724] ["Dog_rose" 0.042] ["Bramble" 0.419] ["Ragwort" 0.003] ["Hedge_woundwort" 0.038] ["Dandelion" 0.01] ["Red_clover" 0.005] ["White_clover" 0.083] ["Tufted_vetch" 0.002] ["Common_vetch" 0.038]]  "no info" 
559 "Scrub" 125 86.969 52.625 20000 20000 0.2 20 1.5 0 0 5 4 2.5 [["Bugle" 0.509] ["Burdock" 0.05] ["Oilseed_rape" 0.018] ["Giant_bindweed" 0.032] ["Common_knapweed" 0.56] ["Greater_knapweed" 0.029] ["Rosebay_willowherb" 0.043] ["Marsh_thistle" 0.016] ["Spear_thistle" 0.006] ["Hawthorn" 0.601] ["Foxglove" 0.086] ["Wild_teasel" 0.037] ["Vipers_bugloss" 0.5] ["Ground_ivy" 0.095] ["Bluebell" 0.256] ["St_Johns_wort" 0.011] ["Field_scabious" 0.023] ["White_dead_nettle" 0.171] ["Red_dead_nettle" 0.028] ["Birdsfoot_trefoil" 0.215] ["Selfheal" 0.06] ["Blackthorn" 1.292] ["Buttercup" 0.792] ["Dog_rose" 0.055] ["Bramble" 0.211] ["Average_Willow" 1.208] ["Ragwort" 0.063] ["Hedge_woundwort" 0.287] ["Dandelion" 0.113] ["Red_clover" 0.046] ["White_clover" 0.76] ["Tufted_vetch" 0.026] ["Common_vetch" 0.011]]  "no info" 
560 "Scrub" 125 111.179 55.949 24375 24375 0.2 24.375 1.5 0 0 5 4 2.5 [["Bugle" 0.509] ["Burdock" 0.05] ["Oilseed_rape" 0.018] ["Giant_bindweed" 0.032] ["Common_knapweed" 0.56] ["Greater_knapweed" 0.029] ["Rosebay_willowherb" 0.043] ["Marsh_thistle" 0.016] ["Spear_thistle" 0.006] ["Hawthorn" 0.601] ["Foxglove" 0.086] ["Wild_teasel" 0.037] ["Vipers_bugloss" 0.5] ["Ground_ivy" 0.095] ["Bluebell" 0.256] ["St_Johns_wort" 0.011] ["Field_scabious" 0.023] ["White_dead_nettle" 0.171] ["Red_dead_nettle" 0.028] ["Birdsfoot_trefoil" 0.215] ["Selfheal" 0.06] ["Blackthorn" 1.292] ["Buttercup" 0.792] ["Dog_rose" 0.055] ["Bramble" 0.211] ["Average_Willow" 1.208] ["Ragwort" 0.063] ["Hedge_woundwort" 0.287] ["Dandelion" 0.113] ["Red_clover" 0.046] ["White_clover" 0.76] ["Tufted_vetch" 0.026] ["Common_vetch" 0.011]]  "no info" 
561 "Grassland" 135 125.279 47.929 175000 175000 0.2 175 1.5 0 0 5 4 2.5 [["Bugle" 0.028] ["Burdock" 0.017] ["Common_knapweed" 0.011] ["Spear_thistle" 0.005] ["Hawthorn" 0.617] ["Ground_ivy" 0.059] ["Bluebell" 0.487] ["Field_scabious" 0.017] ["White_dead_nettle" 0.025] ["Red_dead_nettle" 0.026] ["Birdsfoot_trefoil" 0.352] ["Selfheal" 0.113] ["Blackthorn" 0.225] ["Buttercup" 2.161] ["Bramble" 0.017] ["Ragwort" 0.023] ["Hedge_woundwort" 0.004] ["Dandelion" 0.121] ["Red_clover" 0.253] ["White_clover" 1.667] ["Tufted_vetch" 0.117] ["Common_vetch" 0.034]]  "no info" 
562 "Woodland" 35 176 58.5 1250 1250 0.2 1.25 1.5 0 0 5 4 2.5 [["Bugle" 0.298] ["Burdock" 0.104] ["Common_knapweed" 0.008] ["Rosebay_willowherb" 0.02] ["Marsh_thistle" 0.023] ["Spear_thistle" 0.007] ["Hawthorn" 2.733] ["Foxglove" 0.02] ["Ground_ivy" 0.102] ["Bluebell" 0.599] ["St_Johns_wort" 0.01] ["Field_scabious" 0.004] ["White_dead_nettle" 0.008] ["Red_dead_nettle" 0.025] ["Birdsfoot_trefoil" 0.036] ["Selfheal" 0.08] ["Blackthorn" 0.333] ["Buttercup" 0.724] ["Dog_rose" 0.042] ["Bramble" 0.419] ["Ragwort" 0.003] ["Hedge_woundwort" 0.038] ["Dandelion" 0.01] ["Red_clover" 0.005] ["White_clover" 0.083] ["Tufted_vetch" 0.002] ["Common_vetch" 0.038]]  "no info" 
563 "Woodland" 35 222.25 56.583 7500 7500 0.2 7.5 1.5 0 0 5 4 2.5 [["Bugle" 0.298] ["Burdock" 0.104] ["Common_knapweed" 0.008] ["Rosebay_willowherb" 0.02] ["Marsh_thistle" 0.023] ["Spear_thistle" 0.007] ["Hawthorn" 2.733] ["Foxglove" 0.02] ["Ground_ivy" 0.102] ["Bluebell" 0.599] ["St_Johns_wort" 0.01] ["Field_scabious" 0.004] ["White_dead_nettle" 0.008] ["Red_dead_nettle" 0.025] ["Birdsfoot_trefoil" 0.036] ["Selfheal" 0.08] ["Blackthorn" 0.333] ["Buttercup" 0.724] ["Dog_rose" 0.042] ["Bramble" 0.419] ["Ragwort" 0.003] ["Hedge_woundwort" 0.038] ["Dandelion" 0.01] ["Red_clover" 0.005] ["White_clover" 0.083] ["Tufted_vetch" 0.002] ["Common_vetch" 0.038]]  "no info" 
564 "Scrub" 125 235.222 55.556 5625 5625 0.2 5.625 1.5 0 0 5 4 2.5 [["Bugle" 0.509] ["Burdock" 0.05] ["Oilseed_rape" 0.018] ["Giant_bindweed" 0.032] ["Common_knapweed" 0.56] ["Greater_knapweed" 0.029] ["Rosebay_willowherb" 0.043] ["Marsh_thistle" 0.016] ["Spear_thistle" 0.006] ["Hawthorn" 0.601] ["Foxglove" 0.086] ["Wild_teasel" 0.037] ["Vipers_bugloss" 0.5] ["Ground_ivy" 0.095] ["Bluebell" 0.256] ["St_Johns_wort" 0.011] ["Field_scabious" 0.023] ["White_dead_nettle" 0.171] ["Red_dead_nettle" 0.028] ["Birdsfoot_trefoil" 0.215] ["Selfheal" 0.06] ["Blackthorn" 1.292] ["Buttercup" 0.792] ["Dog_rose" 0.055] ["Bramble" 0.211] ["Average_Willow" 1.208] ["Ragwort" 0.063] ["Hedge_woundwort" 0.287] ["Dandelion" 0.113] ["Red_clover" 0.046] ["White_clover" 0.76] ["Tufted_vetch" 0.026] ["Common_vetch" 0.011]]  "no info" 
565 "Hedgerow" 105 248 58 1250 1250 0.2 1.25 1.5 271 360 5 4 2.5 [["Bugle" 0.119] ["Burdock" 0.005] ["Oilseed_rape" 0.052] ["Giant_bindweed" 0.047] ["Common_knapweed" 0.22] ["Rosebay_willowherb" 0.127] ["Marsh_thistle" 0.004] ["Spear_thistle" 0.008] ["Hawthorn" 0.44] ["Foxglove" 0.065] ["Wild_teasel" 0.023] ["Ground_ivy" 0.063] ["Bluebell" 0.057] ["St_Johns_wort" 0.002] ["Field_scabious" 0.008] ["White_dead_nettle" 0.135] ["Red_dead_nettle" 0.1] ["Birdsfoot_trefoil" 0.037] ["Selfheal" 0.038] ["Blackthorn" 0.931] ["Buttercup" 0.381] ["Dog_rose" 0.182] ["Bramble" 0.162] ["Average_Willow" 1.275] ["Ragwort" 0.017] ["Hedge_woundwort" 0.043] ["Comfry" 0.042] ["Dandelion" 0.11] ["Red_clover" 0.046] ["White_clover" 0.395] ["Tufted_vetch" 0.046] ["Common_vetch" 0.132]]  "no info" 
566 "Woodland" 35 114.873 49.746 44375 44375 0.2 44.375 1.5 0 0 5 4 2.5 [["Bugle" 0.298] ["Burdock" 0.104] ["Common_knapweed" 0.008] ["Rosebay_willowherb" 0.02] ["Marsh_thistle" 0.023] ["Spear_thistle" 0.007] ["Hawthorn" 2.733] ["Foxglove" 0.02] ["Ground_ivy" 0.102] ["Bluebell" 0.599] ["St_Johns_wort" 0.01] ["Field_scabious" 0.004] ["White_dead_nettle" 0.008] ["Red_dead_nettle" 0.025] ["Birdsfoot_trefoil" 0.036] ["Selfheal" 0.08] ["Blackthorn" 0.333] ["Buttercup" 0.724] ["Dog_rose" 0.042] ["Bramble" 0.419] ["Ragwort" 0.003] ["Hedge_woundwort" 0.038] ["Dandelion" 0.01] ["Red_clover" 0.005] ["White_clover" 0.083] ["Tufted_vetch" 0.002] ["Common_vetch" 0.038]]  "no info" 
567 "Hedgerow" 105 180 56 625 625 0.2 0.625 1.5 271 360 5 4 2.5 [["Bugle" 0.119] ["Burdock" 0.005] ["Oilseed_rape" 0.052] ["Giant_bindweed" 0.047] ["Common_knapweed" 0.22] ["Rosebay_willowherb" 0.127] ["Marsh_thistle" 0.004] ["Spear_thistle" 0.008] ["Hawthorn" 0.44] ["Foxglove" 0.065] ["Wild_teasel" 0.023] ["Ground_ivy" 0.063] ["Bluebell" 0.057] ["St_Johns_wort" 0.002] ["Field_scabious" 0.008] ["White_dead_nettle" 0.135] ["Red_dead_nettle" 0.1] ["Birdsfoot_trefoil" 0.037] ["Selfheal" 0.038] ["Blackthorn" 0.931] ["Buttercup" 0.381] ["Dog_rose" 0.182] ["Bramble" 0.162] ["Average_Willow" 1.275] ["Ragwort" 0.017] ["Hedge_woundwort" 0.043] ["Comfry" 0.042] ["Dandelion" 0.11] ["Red_clover" 0.046] ["White_clover" 0.395] ["Tufted_vetch" 0.046] ["Common_vetch" 0.132]]  "no info" 
568 "Crop_Oilseed_rape" 45 99.561 44.945 193750 25188 0.2 58.125 1.5 114 136 5 4 2.5 [["Crop_Oilseed_rape" 868.5]]  "no info" 
569 "Hedgerow" 105 183.5 55 1250 1250 0.2 1.25 1.5 271 360 5 4 2.5 [["Bugle" 0.119] ["Burdock" 0.005] ["Oilseed_rape" 0.052] ["Giant_bindweed" 0.047] ["Common_knapweed" 0.22] ["Rosebay_willowherb" 0.127] ["Marsh_thistle" 0.004] ["Spear_thistle" 0.008] ["Hawthorn" 0.44] ["Foxglove" 0.065] ["Wild_teasel" 0.023] ["Ground_ivy" 0.063] ["Bluebell" 0.057] ["St_Johns_wort" 0.002] ["Field_scabious" 0.008] ["White_dead_nettle" 0.135] ["Red_dead_nettle" 0.1] ["Birdsfoot_trefoil" 0.037] ["Selfheal" 0.038] ["Blackthorn" 0.931] ["Buttercup" 0.381] ["Dog_rose" 0.182] ["Bramble" 0.162] ["Average_Willow" 1.275] ["Ragwort" 0.017] ["Hedge_woundwort" 0.043] ["Comfry" 0.042] ["Dandelion" 0.11] ["Red_clover" 0.046] ["White_clover" 0.395] ["Tufted_vetch" 0.046] ["Common_vetch" 0.132]]  "no info"
[truncated: 76,581 more chars]
