# Supplementary material for: Bumble‐BEEHAVE: A systems model for exploring multifactorial causes of bumblebee decline at individual, colony, population and community level
Source: J Appl Ecol. 2018 May 22;55(6):2790–801. doi: 10.1111/1365-2664.13165 (PMC6221040; doi:10.1111/1365-2664.13165)
Supplement: Supplementary file 13 [file JPE-55-2790-s013.csv]

Colour(format:FlowerSpeciesList_+abbr.colour)	HabitatType	Bugle	Burdock	Oilseed_rape	Giant_bindweed	Common_knapweed	Greater_knapweed	Rosebay_willowherb	Marsh_thistle	Spear_thistle	Hawthorn	Foxglove	Wild_teasel	Vipers_bugloss	Ground_ivy	Bluebell	St_Johns_wort	Field_scabious	White_dead_nettle	Red_dead_nettle	Birdsfoot_trefoil	Selfheal	Blackthorn	Buttercup	Dog_rose	Bramble	Average_Willow	Ragwort	Hedge_woundwort	Comfry	Dandelion	Red_clover	White_clover	Tufted_vetch	Common_vetch	Crop_Field_beans	Crop_Oilseed_rape	Crop_Maize
FlowerSpeciesList_R	Crop_Field_beans	0	0	0	0	0	0	0	0	0	0	0	0	0	0	0	0	0	0	0	0	0	0	0	0	0	0	0	0	0	0	0	0	0	0	107.5	0	0
FlowerSpeciesList_Y	Crop_Oilseed_rape	0	0	0	0	0	0	0	0	0	0	0	0	0	0	0	0	0	0	0	0	0	0	0	0	0	0	0	0	0	0	0	0	0	0	0	868.5	0
FlowerSpeciesList_G	Crop_Maize	0	0	0	0	0	0	0	0	0	0	0	0	0	0	0	0	0	0	0	0	0	0	0	0	0	0	0	0	0	0	0	0	0	0	0	0	42.5
FlowerSpeciesList_B	Hedgerow	0.119047619	0.005	0.052083333	0.046666667	0.220238095	0	0.127291667	0.004333333	0.0075	0.43962963	0.065	0.0225	0	0.062681159	0.057037037	0.001666667	0.008333333	0.135151515	0.099761905	0.037380952	0.038333333	0.930555556	0.380933333	0.1815625	0.16234127	1.275	0.016666667	0.043333333	0.041666667	0.110447154	0.045833333	0.39530303	0.046071429	0.131818182	0	0	0
FlowerSpeciesList_BR	Woodland	0.298333333	0.104166667	0	0	0.008333333	0	0.019791667	0.0225	0.007083333	2.733333333	0.019791667	0	0	0.102314815	0.59865942	0.01	0.004166667	0.0075	0.025	0.036388889	0.08	0.333333333	0.724206349	0.041666667	0.418653846	0	0.0025	0.038214286	0	0.009583333	0.005	0.083333333	0.001666667	0.038055556	0	0	0
FlowerSpeciesList_T	undefined	0	0	0	0	0	0	0	0	0	0	0	0	0	0	0	0	0	0	0	0	0	0	0	0	0	0	0	0	0	0	0	0	0	0	0	0	0
FlowerSpeciesList_V	undefined	0	0	0	0	0	0	0	0	0	0	0	0	0	0	0	0	0	0	0	0	0	0	0	0	0	0	0	0	0	0	0	0	0	0	0	0	0
FlowerSpeciesList_M	Scrub	0.508645833	0.05	0.018055556	0.031944444	0.56025641	0.029166667	0.0425	0.016428571	0.006428571	0.600694444	0.085625	0.037291667	0.5	0.095245098	0.255555556	0.01125	0.022916667	0.170952381	0.027916667	0.215064103	0.05974359	1.291666667	0.792194444	0.055069444	0.211313131	1.208333333	0.063083333	0.287	0	0.113422619	0.04634058	0.760401235	0.026111111	0.011458333	0	0	0
FlowerSpeciesList_P	Grassland	0.028125	0.016666667	0	0	0.01125	0	0	0	0.005	0.616666667	0	0	0	0.059479167	0.486666667	0	0.016666667	0.025	0.0255	0.351973684	0.112954545	0.225	2.160806452	0	0.016666667	0	0.022916667	0.004166667	0	0.121182796	0.252746914	1.666694444	0.116666667	0.034375	0	0	0
