# Supplementary material for: Bumble‐BEEHAVE: A systems model for exploring multifactorial causes of bumblebee decline at individual, colony, population and community level
Source: J Appl Ecol. 2018 May 22;55(6):2790–801. doi: 10.1111/1365-2664.13165 (PMC6221040; doi:10.1111/1365-2664.13165)
Supplement: Supplementary file 14 [file JPE-55-2790-s014.txt]

201
201
25
[ Pink Grey Brown Magenta Green Black Yellow Red Blue ]
-9999 2 2 2 2 2 2 2 2 2 2 2 2 2 2 2 2 2 2 2 2 2 2 2 2 2 2 2 2 2 2 2 2 2 2 2 2 2 2 2 2 2 2 2 2 2 2 2 2 2 2 5 5 5 5 5 5 5 5 2 2 2 2 2 2 2 2 2 2 2 2 2 2 2 2 2 2 2 2 2 2 4 6 3 3 1 1 1 1 2 3 6 6 6 2 2 2 2 2 2 2 2 2 2 2 2 2 2 2 2 2 4 2 2 2 2 2 2 2 2 2 2 2 2 2 2 2 2 2 2 2 2 2 2 2 2 2 2 2 1 1 1 1 1 1 1 1 1 1 2 2 2 2 2 2 2 2 2 2 2 2 2 2 2 2 2 2 2 2 2 2 2 2 2 2 2 2 2 2 2 2 2 6 2 2 2 2 2 2 2 2 2 2 2 2 1 2 2 2 2 -9999 
-9999 2 2 2 2 2 2 2 2 2 2 2 2 2 2 2 2 2 2 2 2 2 2 2 2 2 2 2 2 2 2 2 2 2 2 2 2 2 2 2 2 2 2 2 2 3 2 5 5 5 5 5 5 5 5 5 5 5 5 2 2 2 2 2 2 2 2 2 2 2 2 2 2 2 2 2 2 6 6 6 1 1 1 1 1 1 1 1 1 1 1 1 1 2 2 2 2 2 2 2 2 2 2 2 2 6 3 3 2 2 2 4 4 2 2 2 2 2 2 2 2 2 2 2 2 2 2 2 2 2 2 2 2 2 2 2 2 2 2 1 1 1 1 1 1 1 2 2 9 9 1 2 2 2 2 2 2 2 2 2 2 2 2 2 2 2 2 2 2 2 2 2 2 2 2 2 2 2 2 2 2 2 2 2 2 2 2 2 2 2 2 2 2 2 2 1 1 2 2 2 -9999 
-9999 2 2 2 2 2 2 2 2 2 2 2 2 2 2 2 2 2 2 2 2 2 2 2 2 2 2 2 2 2 2 2 2 2 2 2 2 2 2 2 2 2 2 2 2 2 2 5 5 5 5 5 5 5 5 5 5 5 5 2 2 2 2 2 2 2 2 2 2 2 2 6 2 6 1 1 1 1 1 1 1 1 1 1 1 1 1 1 1 1 1 1 1 6 2 2 2 3 4 4 4 4 4 4 2 3 3 2 2 2 2 2 2 4 2 2 2 2 2 2 2 2 2 2 2 2 2 2 2 2 2 2 2 2 2 2 2 2 2 9 1 1 1 1 1 2 2 2 2 2 2 2 2 2 2 2 2 2 2 2 2 2 2 2 2 2 2 2 2 2 2 2 2 2 2 2 2 2 2 2 2 2 2 2 2 2 2 2 2 2 2 2 2 2 2 1 1 2 2 2 -9999 
-9999 2 2 2 2 2 2 2 2 2 2 2 2 2 2 2 2 2 2 2 2 2 2 2 2 2 2 2 2 2 2 2 2 2 2 2 2 2 2 2 2 2 2 2 2 2 2 5 5 5 5 5 5 5 5 5 5 5 5 2 2 2 2 2 2 2 2 2 2 1 1 1 1 1 1 1 1 1 1 1 1 1 1 1 1 1 1 1 1 1 1 1 1 2 2 2 2 3 4 4 4 4 4 4 2 3 3 2 2 2 2 3 3 3 4 2 2 2 2 2 2 2 2 2 2 2 2 2 2 2 2 2 2 2 2 2 2 2 2 9 1 1 1 1 2 2 2 2 2 2 2 2 2 2 2 2 2 2 2 2 2 2 9 2 2 2 2 2 2 2 2 2 2 2 2 2 2 2 3 2 2 2 2 2 2 2 2 2 2 2 2 2 2 2 2 1 1 2 2 2 -9999 
-9999 2 2 2 2 2 2 2 2 2 2 2 2 2 2 2 2 2 2 2 2 2 2 2 2 2 2 2 2 2 2 2 2 2 2 2 2 2 2 2 2 2 2 2 2 2 9 5 5 5 5 5 5 5 5 5 5 5 5 2 2 2 2 2 2 2 2 1 1 1 1 1 1 1 1 1 1 1 1 1 1 1 1 1 5 5 5 5 5 5 5 9 1 2 2 2 2 4 4 4 3 3 3 4 4 4 4 2 2 2 3 3 3 3 3 3 4 2 2 2 2 2 2 2 2 2 2 2 2 2 2 2 2 2 2 2 2 2 2 2 1 1 1 1 3 3 3 3 3 3 2 2 2 2 2 2 2 2 2 2 2 2 2 2 2 2 2 2 2 2 2 2 2 2 2 2 2 4 4 2 2 2 2 2 2 2 2 2 2 2 2 2 2 2 2 2 2 2 2 2 -9999 
-9999 2 2 2 2 2 2 2 2 2 2 2 2 2 2 2 2 2 2 2 2 2 2 2 2 2 2 2 2 2 2 2 2 2 2 2 2 2 2 2 2 2 2 2 2 2 5 5 5 5 5 5 5 5 5 5 5 5 5 2 2 2 2 2 2 1 1 1 1 1 9 2 1 1 1 1 1 1 1 1 1 1 1 9 5 5 5 5 5 5 5 5 5 2 2 2 3 4 4 3 3 3 3 3 2 2 2 2 2 2 3 3 3 3 3 3 3 2 2 2 2 2 2 3 3 2 2 2 2 3 2 2 2 2 2 2 2 2 2 2 1 1 1 1 1 1 1 1 1 1 1 2 2 9 2 2 2 2 2 2 2 2 2 2 2 2 2 2 2 2 2 2 2 2 2 2 4 4 2 2 2 2 2 2 2 2 2 2 2 2 2 2 2 2 2 2 2 2 2 2 -9999 
-9999 2 2 2 2 2 2 2 2 2 2 2 2 2 3 3 3 2 2 2 2 2 2 2 2 2 2 2 2 2 2 9 2 2 2 1 1 1 1 1 1 1 1 1 1 9 5 5 5 5 5 5 5 5 5 5 5 5 5 4 2 2 2 6 1 1 1 1 9 2 2 2 1 1 1 1 1 1 1 1 1 1 1 5 5 5 5 5 5 5 5 5 5 2 2 2 3 4 4 3 3 3 3 2 2 2 2 2 3 3 3 3 3 3 3 3 3 3 2 2 2 2 2 3 6 2 2 3 3 3 2 2 2 2 2 2 2 2 2 2 9 1 1 1 1 1 1 1 1 1 1 1 9 2 2 2 6 2 2 2 2 2 2 2 2 2 2 2 2 2 2 2 2 2 2 4 4 2 2 2 2 2 2 2 2 2 2 2 2 2 2 2 2 2 2 2 2 2 2 2 -9999 
-9999 2 2 3 3 2 3 3 3 2 2 2 2 2 2 2 3 2 2 2 2 2 2 2 2 2 2 2 2 2 2 2 2 2 2 2 2 2 1 1 1 1 1 1 1 2 5 5 5 5 5 5 5 5 5 5 5 5 3 4 4 2 2 1 1 1 9 2 2 2 2 2 1 1 1 1 1 1 1 1 1 1 1 5 5 5 5 5 5 5 5 5 5 2 2 3 2 4 2 2 2 2 2 2 2 2 2 2 3 3 3 3 3 3 3 3 3 3 3 2 2 2 2 2 3 6 3 3 3 3 2 2 2 2 2 2 2 2 2 2 2 1 1 1 1 1 1 1 1 1 1 1 2 2 2 9 2 2 2 2 2 2 5 5 5 2 9 2 2 2 2 2 2 2 4 6 2 2 2 2 2 2 2 2 2 2 2 2 2 2 2 2 2 2 2 2 2 2 2 2 -9999 
-9999 3 3 3 2 3 3 3 3 2 2 2 2 2 2 2 3 2 2 9 2 2 2 2 2 2 2 2 2 2 2 2 2 2 2 2 2 2 2 2 2 2 6 6 1 2 1 1 1 5 5 5 5 5 5 5 5 5 3 4 4 4 3 1 9 2 2 2 2 2 2 2 1 1 1 1 1 1 1 1 1 1 1 5 5 5 5 5 5 5 5 5 2 2 2 3 4 4 2 2 2 2 2 2 2 2 2 3 3 3 3 3 3 3 3 3 3 3 3 2 2 2 2 2 3 2 6 3 3 3 2 2 2 2 2 2 2 2 2 2 1 1 1 9 1 1 1 1 1 1 1 2 2 2 2 2 9 2 2 2 2 2 5 5 5 5 6 2 2 2 2 2 2 4 4 2 2 2 2 2 2 2 2 2 2 2 2 2 2 2 2 2 2 2 2 2 2 2 2 2 -9999 
-9999 2 2 2 2 2 2 3 3 2 2 2 2 2 2 2 2 2 2 2 2 2 2 2 2 2 2 2 2 2 2 2 2 2 2 2 2 2 2 2 2 2 1 1 1 3 3 3 3 1 1 1 5 5 5 5 5 3 3 4 4 3 3 2 2 2 2 2 2 2 2 2 1 1 1 1 1 1 1 1 1 1 1 5 5 5 5 5 5 5 5 5 2 2 3 3 4 2 2 2 2 2 2 2 2 2 3 3 3 3 3 3 3 3 3 3 3 3 3 2 2 2 2 2 2 3 6 3 3 3 2 2 2 2 2 2 2 2 2 2 1 1 1 1 1 1 1 1 1 1 2 2 2 2 2 2 2 9 2 2 2 9 5 5 5 5 5 2 9 2 2 2 4 4 2 2 2 2 2 2 2 2 2 2 2 2 2 2 2 2 2 2 2 2 2 2 6 2 2 2 -9999 
-9999 2 2 2 2 2 2 2 3 3 3 3 2 2 2 2 2 2 2 2 2 2 2 2 2 2 9 2 2 2 2 2 2 2 2 2 2 2 2 2 2 2 2 1 2 2 2 2 3 1 1 1 1 1 1 5 5 3 3 3 3 3 9 2 2 2 2 2 2 2 2 2 1 1 1 1 1 1 1 1 1 1 1 5 5 5 5 5 5 5 5 2 2 2 3 3 4 2 2 2 2 2 2 2 2 3 3 3 3 3 3 3 3 3 3 3 3 3 3 3 2 2 9 2 3 3 3 6 3 3 2 2 2 2 2 2 2 2 2 2 1 1 1 1 1 1 1 1 1 2 2 2 2 2 2 2 2 2 2 2 2 9 5 5 5 5 5 5 5 2 6 2 4 2 2 2 2 2 2 2 2 2 2 2 2 6 9 2 2 2 2 2 2 2 2 3 6 2 2 2 -9999 
-9999 2 2 2 2 2 3 3 3 3 3 3 2 2 2 2 2 2 2 2 2 2 2 2 2 2 2 2 2 2 2 2 2 2 2 2 2 2 2 2 2 2 1 1 2 2 3 3 3 1 1 1 1 1 1 1 3 3 2 2 2 2 2 2 2 2 2 2 2 2 2 2 1 1 1 1 1 1 1 1 1 1 1 5 5 5 5 5 5 5 5 2 2 2 4 4 9 2 2 2 2 2 2 2 2 3 3 3 3 3 3 3 3 3 3 3 3 3 3 3 2 2 2 2 2 2 3 6 3 3 2 2 2 2 2 2 2 2 2 2 1 1 1 1 1 1 1 1 2 2 2 2 2 9 2 2 4 2 2 2 2 9 5 5 5 5 5 5 5 2 2 2 2 2 2 2 2 2 2 2 2 2 2 2 2 9 2 2 2 2 2 2 2 2 2 2 3 2 2 2 -9999 
-9999 2 2 2 2 2 3 3 3 3 3 3 3 3 3 2 2 2 2 2 2 2 2 2 2 2 2 2 2 1 2 2 2 2 2 2 2 2 1 1 1 1 1 2 2 2 2 2 2 1 1 1 1 1 6 3 5 5 2 2 2 2 2 2 2 2 2 2 2 2 2 2 1 1 1 1 1 1 1 1 1 1 9 5 5 5 5 5 5 5 5 2 4 4 4 4 1 2 2 2 2 2 2 2 3 3 3 3 3 3 3 3 3 3 3 3 3 3 3 3 2 2 2 2 2 2 3 3 3 2 2 2 2 2 2 2 2 2 2 9 1 2 2 1 1 1 1 2 2 2 2 2 2 2 2 2 4 2 2 2 2 5 5 5 5 5 5 2 2 2 2 2 2 2 2 2 2 2 2 2 2 2 2 2 2 2 2 2 2 9 2 2 2 2 2 2 2 3 3 2 -9999 
-9999 3 3 3 3 3 3 3 3 3 3 3 3 3 3 2 2 2 2 2 2 2 2 2 2 2 2 2 2 1 2 2 2 2 2 2 2 1 1 1 1 1 1 2 2 2 2 3 3 3 3 1 1 6 5 5 5 5 2 2 2 2 2 2 2 2 2 2 2 2 2 2 1 1 1 1 1 1 1 1 1 1 5 5 5 5 5 5 5 5 5 3 4 4 4 4 1 2 2 2 2 2 2 2 3 3 3 3 3 3 3 3 3 3 3 3 3 3 3 2 2 2 2 2 2 2 2 2 2 2 2 2 2 2 2 2 2 2 2 9 2 1 1 1 1 1 1 9 2 2 2 2 2 2 2 2 2 2 2 2 2 5 5 5 5 5 2 2 2 2 2 2 2 2 2 2 9 2 2 2 2 2 2 2 2 2 2 2 2 3 3 3 2 3 3 3 3 3 9 2 -9999 
-9999 2 2 3 3 3 3 3 3 3 3 3 3 3 3 2 2 2 2 2 2 2 2 2 2 2 2 2 2 1 1 1 1 1 1 1 1 1 1 1 1 1 2 2 2 2 2 3 3 3 3 1 3 5 5 5 5 5 2 2 2 2 2 2 2 2 2 2 2 2 2 2 1 1 1 1 1 1 1 1 1 1 9 5 5 5 5 5 5 5 5 3 4 4 4 1 1 9 2 2 2 2 2 9 3 3 3 3 3 3 3 3 3 3 3 3 3 9 9 9 9 9 2 2 2 2 4 2 2 2 2 2 2 2 2 2 2 2 2 2 2 2 1 1 1 1 1 1 1 2 2 9 2 2 2 2 2 2 2 2 2 5 5 5 5 5 2 2 2 2 2 2 2 2 2 2 2 2 2 2 2 2 2 2 2 2 2 2 2 3 3 3 2 2 2 2 2 2 9 2 -9999 
-9999 2 2 2 3 3 3 3 3 3 3 3 3 3 3 2 2 2 2 2 2 2 2 2 2 2 2 2 2 1 1 1 1 1 1 1 1 1 1 1 1 2 9 2 2 2 2 2 2 2 2 2 5 5 5 5 5 3 3 2 2 3 3 3 2 2 2 2 9 2 4 4 1 1 1 1 2 1 1 1 1 1 9 5 5 5 5 5 5 5 5 3 3 4 4 1 1 9 2 2 2 2 2 3 3 3 3 3 3 3 6 6 3 3 3 3 2 2 2 2 2 2 2 2 2 2 4 2 2 2 2 2 2 2 2 2 2 2 2 9 2 2 1 1 1 1 1 1 1 1 1 2 2 2 2 2 2 2 2 2 9 5 5 5 5 2 2 2 2 2 2 2 2 2 2 2 2 2 2 2 2 2 2 2 2 2 2 2 6 3 3 2 2 2 2 2 2 2 2 2 -9999 
-9999 2 2 3 3 3 3 3 3 3 3 3 3 3 3 2 2 2 2 2 2 2 2 2 2 2 2 2 2 1 1 1 1 1 1 1 1 1 1 2 3 2 2 2 2 2 2 2 2 2 2 2 5 5 5 5 5 5 3 3 3 3 3 3 2 9 2 2 2 2 4 4 1 1 1 1 1 1 1 1 1 1 9 5 5 5 5 5 5 5 5 3 3 4 4 1 1 2 2 2 2 2 2 3 3 2 2 2 2 6 6 6 3 2 3 3 2 2 2 2 2 2 2 2 2 2 4 2 2 2 2 2 2 2 2 2 2 2 2 2 2 1 1 1 1 1 1 1 1 2 1 1 2 2 9 2 2 2 2 2 5 5 5 5 2 2 2 2 2 2 2 2 2 2 2 2 2 2 2 2 2 2 2 2 2 3 3 6 6 6 2 2 2 2 2 2 2 2 2 2 -9999 
-9999 2 2 3 3 3 3 3 3 3 3 3 2 2 2 2 2 2 2 2 2 2 2 9 2 2 2 2 2 1 1 1 1 1 1 1 1 1 3 3 3 3 2 2 2 2 2 2 2 2 2 2 5 5 5 5 5 3 3 3 3 3 3 3 2 2 2 2 2 2 2 1 1 1 1 1 1 1 1 1 1 1 5 5 5 5 5 5 5 5 5 3 3 4 4 1 1 2 2 2 2 2 2 3 3 2 3 3 3 3 6 6 6 6 6 2 2 2 2 2 2 2 2 2 2 2 4 2 2 2 2 2 2 2 2 2 2 2 2 9 1 1 1 1 1 1 1 2 2 9 1 1 1 1 2 2 2 2 2 2 5 5 5 5 2 2 2 2 2 2 2 2 2 2 2 2 2 2 2 2 2 2 2 3 3 3 3 3 3 2 2 2 2 2 2 2 2 2 2 2 -9999 
-9999 2 2 2 3 3 3 3 3 3 3 3 2 2 2 2 2 2 2 2 2 2 2 1 1 1 2 2 2 1 1 1 1 1 1 1 2 3 3 3 3 3 3 2 2 2 2 2 2 2 2 2 5 5 5 5 5 3 3 3 3 3 3 3 3 2 2 2 2 2 1 1 1 1 1 1 1 1 1 1 1 1 5 5 5 5 5 5 5 5 3 3 3 4 4 1 1 2 2 2 2 2 2 3 2 3 3 6 6 6 6 3 6 6 3 2 2 2 2 2 2 2 2 2 2 2 4 2 2 2 2 2 2 2 2 2 2 2 2 2 1 1 1 1 1 2 2 2 1 1 1 1 1 1 1 2 2 2 2 2 5 5 5 2 2 2 2 2 2 2 2 2 2 2 2 2 2 2 2 2 2 2 2 3 3 3 3 3 2 2 2 2 2 2 2 2 2 2 2 2 -9999 
-9999 2 2 2 2 3 3 3 3 3 3 4 2 2 2 2 2 2 2 2 2 2 9 1 1 1 1 1 1 1 1 1 1 1 1 4 3 3 3 3 2 3 3 2 2 2 2 2 2 2 2 9 5 5 5 5 5 3 3 3 3 3 3 3 3 2 2 2 2 1 1 3 3 1 1 1 1 1 1 1 1 1 5 5 5 5 5 5 5 5 3 3 4 4 1 1 1 2 2 2 2 2 2 3 3 3 3 6 6 6 6 3 6 6 3 2 2 2 2 2 2 2 2 2 2 2 2 2 2 2 2 2 2 2 2 2 2 2 2 9 1 1 1 2 2 2 1 1 1 1 1 1 1 1 1 1 2 2 2 9 5 5 5 2 2 2 2 2 2 2 2 2 2 2 2 2 2 2 2 2 2 2 2 2 2 3 3 2 2 2 2 2 2 2 2 2 2 2 2 2 -9999 
-9999 2 2 2 2 2 2 2 2 2 1 1 2 2 2 2 2 2 2 2 2 2 1 1 1 1 1 1 1 1 1 1 1 1 2 2 3 3 3 3 3 3 3 3 2 2 2 2 2 2 5 5 5 5 5 5 5 3 3 3 3 3 3 3 3 3 2 2 1 1 3 3 3 1 1 1 1 1 1 1 1 1 5 5 5 5 5 5 5 5 3 3 4 4 1 1 1 2 2 2 2 2 2 3 3 3 3 6 6 6 6 6 6 6 2 2 2 2 2 2 2 2 2 2 2 2 2 2 2 2 2 2 2 2 2 2 2 2 2 9 9 2 2 2 1 1 1 1 1 1 1 1 1 1 1 1 1 9 2 5 5 5 9 2 2 2 2 2 2 2 2 2 2 2 2 2 2 2 2 2 2 2 2 2 2 2 2 2 2 9 9 2 2 2 2 2 2 6 2 2 -9999 
-9999 2 2 2 2 3 3 3 3 1 1 2 3 2 2 2 2 2 2 2 2 9 1 1 1 1 1 1 1 1 1 1 9 2 2 2 3 3 3 3 3 3 3 3 2 2 2 2 5 5 5 5 5 5 5 5 5 3 3 3 3 3 3 3 3 3 2 1 1 1 3 3 3 1 1 1 1 1 1 1 1 1 5 5 5 5 5 5 5 5 2 4 4 1 1 2 2 2 2 2 2 2 2 2 3 3 3 2 2 2 2 2 2 2 3 2 2 2 2 2 2 2 2 2 2 4 2 2 2 2 2 2 2 2 2 2 2 2 2 9 2 2 9 1 1 1 1 1 1 1 1 1 1 1 1 1 1 1 1 5 5 5 9 2 2 2 2 2 2 2 2 2 2 2 2 2 2 2 2 2 2 2 2 2 2 2 2 2 2 2 2 2 2 2 2 2 2 2 2 2 -9999 
-9999 2 2 2 2 3 3 1 1 1 2 2 2 2 2 2 2 2 2 2 2 1 1 1 1 1 1 1 1 1 2 2 2 2 2 2 4 3 3 3 3 3 3 3 5 5 5 5 5 5 5 5 5 5 5 5 3 3 3 3 3 3 3 3 3 3 1 1 1 1 3 3 3 1 1 1 9 9 9 9 9 9 9 9 2 5 5 5 5 5 2 2 2 1 1 2 2 9 2 2 2 2 2 2 2 2 2 2 2 2 2 2 2 2 3 2 2 2 2 2 3 3 2 2 4 4 2 2 2 2 2 2 2 2 2 2 2 1 1 2 2 2 2 1 1 1 1 1 1 1 1 1 1 1 1 1 1 1 5 5 5 5 5 2 2 2 2 2 2 2 2 4 9 2 2 2 2 2 2 2 2 2 2 2 2 2 2 2 2 2 2 2 2 2 2 2 2 2 2 2 -9999 
-9999 2 2 2 2 3 3 1 1 2 2 2 2 2 2 2 2 2 2 2 2 1 1 1 1 1 1 1 1 9 2 3 3 2 2 2 2 3 3 3 3 3 3 3 9 5 5 5 5 5 5 5 9 5 5 5 3 3 3 3 3 3 3 3 3 3 1 1 1 1 3 3 1 1 1 1 1 1 1 1 1 1 2 2 2 2 9 2 2 9 2 2 2 2 2 2 2 2 2 2 2 2 2 2 2 2 2 2 2 2 2 2 2 2 3 2 2 2 2 3 3 3 4 4 1 1 4 4 4 4 4 4 4 2 1 1 1 1 1 2 2 2 2 2 1 1 1 1 1 1 1 1 1 1 1 1 1 1 5 5 5 5 5 2 2 2 2 2 4 4 4 4 4 9 2 2 2 2 2 2 2 2 2 2 2 2 2 2 2 2 2 2 2 2 2 2 2 2 2 2 -9999 
-9999 2 2 2 2 3 1 1 2 2 2 2 2 2 2 2 2 2 2 2 4 2 2 2 2 2 2 2 2 2 2 2 3 2 2 2 2 3 3 3 3 3 3 3 2 5 5 5 5 5 5 5 2 5 5 5 3 3 3 3 3 3 3 2 1 1 1 1 1 1 3 3 1 1 1 1 1 1 1 1 1 1 2 2 2 2 2 2 2 2 2 2 2 2 2 2 2 2 2 2 2 2 2 2 2 2 2 2 2 2 2 2 4 4 4 3 3 3 3 3 3 3 2 1 1 1 1 1 1 1 1 1 1 1 1 1 1 1 9 2 2 2 2 2 2 3 3 1 1 1 1 1 1 1 1 1 1 1 5 5 5 5 5 2 2 2 2 4 4 4 4 4 4 2 2 2 2 2 2 2 2 2 2 2 2 2 2 2 2 2 2 2 2 2 2 2 2 2 2 2 -9999 
-9999 2 2 2 3 3 1 1 2 2 2 4 2 2 2 2 2 2 2 3 2 2 4 4 4 4 4 2 2 2 2 2 2 2 2 2 2 4 3 3 3 3 3 3 2 5 5 5 5 5 5 5 5 5 5 5 3 3 3 3 2 1 1 1 1 1 1 1 1 1 3 3 1 1 1 1 1 1 1 1 1 2 2 2 2 2 2 2 2 2 2 2 2 2 2 2 2 2 2 2 2 2 2 2 2 2 2 2 2 2 2 2 4 4 3 3 3 3 3 3 3 3 4 1 1 1 1 1 1 1 1 1 1 1 1 1 1 1 2 2 2 2 2 2 2 2 3 3 3 3 1 1 1 1 1 1 1 2 5 5 5 5 5 2 2 4 4 4 4 4 4 4 4 2 2 2 2 2 2 2 2 2 2 2 2 2 2 2 2 2 2 2 2 2 2 4 4 3 2 2 -9999 
-9999 2 2 3 3 3 1 2 2 2 2 2 2 2 2 2 2 2 2 4 2 2 4 4 4 4 4 2 2 2 2 2 2 2 2 2 2 2 4 3 3 3 3 3 2 5 5 5 5 5 5 5 5 5 5 5 3 5 5 5 1 1 1 1 1 1 1 1 1 1 1 3 1 1 1 1 1 1 1 1 1 2 2 2 2 2 2 2 2 2 2 2 2 2 2 2 2 1 1 1 2 2 2 2 2 2 2 2 2 2 2 4 4 4 2 3 3 3 3 3 3 3 4 1 1 1 1 1 1 1 1 1 1 1 1 1 1 1 2 2 9 2 2 2 2 2 2 2 2 3 3 3 3 3 3 3 3 5 5 5 5 5 9 3 4 4 4 4 4 4 4 4 2 2 2 2 2 3 3 3 3 3 3 3 3 2 2 2 2 2 2 3 3 3 2 2 2 2 2 2 -9999 
-9999 4 3 3 3 1 2 2 2 2 2 2 2 2 2 2 2 2 2 2 2 2 4 4 4 4 4 2 2 2 2 2 2 2 2 2 2 3 4 4 4 2 3 3 9 5 5 5 5 5 5 5 5 5 5 5 5 5 5 5 1 1 1 1 1 1 1 1 1 1 1 3 1 1 1 1 1 1 1 1 1 2 2 2 2 2 2 2 2 2 2 2 2 2 2 2 2 1 1 1 1 1 1 1 2 2 2 2 2 2 4 4 4 3 4 4 4 3 3 3 3 3 3 4 4 1 1 1 1 1 1 1 1 1 1 1 1 9 2 2 2 2 2 2 3 2 2 2 2 2 2 2 2 2 2 3 2 5 9 2 2 2 2 2 4 4 4 4 4 4 4 4 2 2 2 2 2 3 3 3 3 3 3 3 3 2 2 2 4 2 2 2 2 2 2 2 2 2 2 2 -9999 
-9999 4 4 3 3 2 2 2 2 2 2 2 2 2 2 2 2 2 3 2 2 2 4 4 4 4 4 2 2 2 2 2 2 2 2 2 4 4 4 4 4 2 3 3 9 5 5 5 5 5 5 5 2 5 5 5 5 5 5 5 1 1 1 1 1 1 1 1 1 1 1 3 1 1 1 1 1 1 1 1 1 2 2 2 2 2 2 2 2 2 2 2 2 2 2 2 2 1 1 1 1 1 1 1 1 4 4 4 4 4 4 4 3 3 3 2 4 3 3 3 3 3 3 3 3 2 4 2 1 1 1 1 1 1 1 1 1 2 2 2 2 2 2 2 3 3 3 2 2 2 2 2 2 2 3 2 2 2 2 2 2 2 2 2 4 4 4 4 4 4 4 2 2 2 2 2 2 3 3 3 3 3 3 3 3 3 3 4 2 2 2 2 2 2 2 2 2 2 2 2 -9999 
-9999 2 2 2 2 2 2 2 2 2 2 2 2 2 2 2 2 2 3 2 2 2 2 2 2 4 2 2 2 2 2 2 2 2 2 3 4 4 4 4 4 2 3 3 5 5 5 5 5 5 5 5 9 5 5 5 5 5 5 5 9 1 1 1 1 1 1 1 9 1 1 1 1 1 1 1 1 1 1 1 9 2 2 2 2 2 2 2 2 2 2 2 2 2 2 2 2 1 1 1 1 1 1 1 4 4 4 4 4 4 4 3 3 3 2 2 3 3 3 3 3 3 3 3 3 2 2 1 1 1 2 1 1 1 1 1 2 2 2 9 2 2 2 2 3 3 2 2 2 2 2 2 2 2 3 2 2 2 2 2 2 2 2 2 4 4 4 4 3 3 2 3 3 3 3 3 3 3 3 3 3 3 3 3 3 3 3 3 3 2 2 2 2 2 2 2 2 2 2 2 -9999 
-9999 2 2 2 2 2 2 2 2 2 2 2 2 2 2 2 2 2 3 2 2 2 3 4 2 4 2 4 4 2 2 2 2 2 4 3 4 4 4 4 4 4 3 3 5 5 5 5 5 5 5 5 5 5 5 5 5 5 5 5 5 1 1 1 1 9 1 1 1 1 1 1 1 1 1 1 1 1 1 1 2 2 2 2 2 9 2 2 2 2 2 2 2 2 2 2 2 1 1 1 1 1 1 1 4 4 4 4 3 3 3 3 3 2 2 2 3 3 3 3 3 3 3 3 3 3 1 1 1 1 1 1 1 1 2 1 2 2 2 2 2 2 2 2 2 2 2 2 2 2 2 2 2 3 2 2 2 2 2 2 2 2 2 2 4 4 4 2 3 3 3 4 4 4 4 4 4 3 3 3 3 3 3 3 3 3 3 3 3 2 2 2 2 2 2 2 2 2 2 2 -9999 
-9999 2 2 2 2 2 2 2 2 2 2 2 2 2 2 2 2 4 3 2 2 2 2 2 2 2 2 4 4 4 1 4 4 4 4 4 4 4 2 5 2 2 3 3 5 5 5 5 5 5 5 5 5 5 5 5 5 5 5 5 5 1 1 1 1 1 1 1 1 1 1 1 4 4 4 4 1 1 1 1 2 2 2 2 2 9 9 2 2 2 2 2 2 2 2 2 2 1 1 1 1 1 1 1 3 4 4 3 3 3 3 3 2 2 3 3 2 3 3 3 3 3 3 3 3 3 1 1 1 1 1 1 1 1 1 2 2 2 9 2 2 2 2 2 2 2 2 2 2 2 2 2 3 2 2 2 2 2 2 2 2 2 2 2 4 4 4 3 3 3 2 4 4 4 4 4 4 3 3 3 3 3 3 3 3 3 3 3 3 3 2 2 2 2 2 2 2 2 2 2 -9999 
-9999 2 9 2 2 2 2 2 2 2 2 2 2 2 2 2 2 3 2 2 2 2 2 2 2 2 2 2 1 5 5 5 5 5 5 5 5 5 5 5 2 2 3 3 5 5 5 5 5 5 5 9 5 5 5 5 5 5 5 5 9 1 1 1 1 1 1 1 1 1 1 3 2 2 2 2 2 2 2 1 2 2 2 2 2 2 2 2 2 2 2 2 2 2 2 2 2 1 1 1 1 1 1 3 3 4 4 3 3 3 3 3 2 2 2 3 2 3 3 3 3 3 3 3 1 1 1 1 1 1 1 1 1 1 1 9 2 2 2 2 2 2 2 2 2 2 2 2 2 2 2 2 3 2 2 2 2 2 2 2 2 2 2 2 4 4 2 3 3 3 4 4 4 4 4 4 4 3 3 3 3 3 4 4 2 3 3 3 3 3 2 2 2 2 2 2 2 2 2 2 -9999 
-9999 2 2 2 2 2 2 2 2 2 2 2 2 2 2 2 3 3 2 2 2 2 2 6 2 2 2 2 5 5 5 5 5 5 5 5 5 5 5 5 2 2 3 3 5 5 5 5 5 5 2 5 5 5 9 9 9 2 2 2 2 1 1 1 1 1 1 1 1 3 3 3 2 2 2 2 2 2 2 2 2 2 2 2 2 2 2 2 2 2 2 2 2 2 2 2 2 1 1 1 1 1 1 3 3 4 4 3 3 2 3 2 2 3 2 2 2 2 3 3 3 3 3 1 1 1 1 1 1 1 1 1 1 1 1 2 2 2 2 2 2 2 2 2 2 2 2 2 2 2 2 3 2 2 2 2 2 2 2 2 2 2 2 4 4 4 4 4 4 4 4 4 4 4 4 2 4 4 4 4 4 4 4 4 4 3 3 3 3 3 2 2 2 2 2 2 2 2 2 2 -9999 
-9999 2 2 2 2 2 2 2 2 2 2 2 2 2 2 2 3 3 2 2 2 2 2 9 2 2 2 2 5 5 5 5 5 5 5 5 5 5 5 5 2 2 3 2 5 5 5 5 5 5 5 5 5 5 5 5 2 2 2 2 2 1 1 1 1 1 1 1 3 3 3 3 3 2 2 2 2 2 2 9 2 2 2 2 2 2 2 2 2 3 3 2 2 2 2 2 2 1 1 1 1 1 1 2 3 4 4 4 4 4 2 2 3 3 2 2 2 2 3 3 3 3 1 1 1 1 1 1 1 1 1 1 1 2 2 2 2 2 2 2 2 2 2 2 2 2 2 2 2 2 3 2 2 2 2 2 2 2 2 2 2 2 2 4 4 4 4 4 4 4 4 4 4 4 4 4 4 3 4 4 4 4 4 4 4 4 3 3 3 3 3 2 2 2 2 2 2 2 2 2 -9999 
-9999 2 2 2 2 2 2 2 2 2 2 2 2 2 2 2 3 3 2 2 2 2 2 2 2 2 2 2 5 5 5 5 5 5 5 5 5 5 5 5 5 5 3 2 5 5 5 5 5 5 5 5 5 5 5 5 2 2 2 2 2 1 1 1 1 1 1 3 3 3 3 3 3 2 2 2 2 2 2 2 2 2 2 2 2 2 2 2 2 3 3 1 1 1 1 2 2 1 1 1 1 1 1 2 2 4 4 2 2 2 2 2 2 2 2 2 2 2 2 3 1 1 1 1 1 1 1 1 1 1 1 1 2 2 9 2 2 2 2 2 2 2 2 2 2 2 2 2 2 2 9 2 2 2 2 2 2 2 2 2 2 2 2 4 4 4 4 4 4 2 4 4 4 4 4 4 4 3 4 4 4 4 4 4 4 4 2 3 3 3 3 3 3 3 2 2 2 2 2 2 -9999 
-9999 2 2 2 2 2 2 2 2 2 2 2 2 2 2 3 2 2 2 2 2 2 2 2 2 2 2 2 5 5 5 5 5 5 5 5 5 5 5 5 5 5 5 2 5 5 3 5 5 5 5 5 5 5 5 5 2 2 2 2 2 1 1 1 1 1 3 3 3 3 3 3 3 3 2 2 2 2 2 2 2 2 2 2 2 2 2 2 2 3 3 1 1 1 1 2 2 3 2 2 2 9 9 9 2 2 2 2 2 2 2 3 2 2 3 2 2 3 3 1 1 1 1 1 1 1 3 1 1 1 1 2 1 2 2 2 2 2 2 2 2 2 2 2 2 2 2 2 2 2 2 2 2 3 3 3 3 3 3 3 2 2 4 4 4 4 4 4 4 4 4 4 4 4 4 4 4 3 3 4 4 4 4 4 4 4 4 3 3 3 3 3 3 2 1 1 1 2 2 2 -9999 
-9999 2 2 2 2 2 2 2 2 2 2 2 2 2 2 2 9 2 2 2 2 2 2 2 2 2 2 2 5 5 5 5 5 5 5 5 5 5 5 5 5 5 5 2 5 3 5 5 5 5 5 5 5 5 5 5 2 2 2 2 2 1 1 1 1 3 3 3 1 1 1 3 3 3 3 2 2 2 2 2 2 2 2 2 2 2 2 2 2 2 2 3 1 1 1 2 2 3 2 2 2 2 2 2 2 2 2 2 2 2 2 3 3 3 3 2 2 2 3 2 1 1 1 1 1 3 3 3 3 3 2 2 2 2 9 2 2 1 1 1 1 2 2 2 2 2 2 3 3 2 2 3 3 3 3 3 3 3 3 3 3 3 4 4 4 4 4 4 4 4 4 4 4 4 4 4 3 3 3 4 4 4 4 4 4 4 4 3 3 3 3 3 3 1 1 1 1 1 1 1 -9999 
-9999 2 2 2 2 2 2 2 9 2 2 2 2 2 3 2 2 2 2 2 2 2 2 2 2 2 2 1 5 5 5 5 5 5 5 5 5 5 5 5 2 2 4 3 3 5 5 5 5 5 5 5 5 5 5 5 2 2 2 2 2 1 1 1 3 3 1 1 1 1 1 3 3 3 3 2 2 2 2 2 2 2 2 2 2 2 2 2 2 2 2 2 2 1 1 2 2 2 2 2 2 2 2 2 2 4 4 2 2 2 2 3 3 3 3 2 2 2 3 3 1 1 1 1 3 3 3 3 3 3 3 2 2 2 2 2 9 1 1 1 1 1 1 1 1 2 2 3 2 2 2 2 2 2 2 2 2 2 2 2 2 2 4 4 4 4 4 4 4 3 3 3 2 2 4 4 3 3 3 4 2 4 4 4 4 4 4 3 3 3 3 3 3 1 1 1 1 1 1 2 -9999 
-9999 2 2 2 2 2 2 2 2 2 2 2 2 2 3 2 2 2 2 2 2 2 9 2 2 2 2 5 5 9 2 2 2 2 2 2 2 3 3 3 2 2 2 5 5 5 5 5 5 5 5 5 5 5 5 5 2 2 2 2 3 1 1 3 1 1 1 1 1 1 1 3 3 3 3 2 2 2 2 2 2 2 2 2 2 2 2 2 2 2 2 2 2 1 1 1 1 4 2 2 2 2 2 2 2 2 4 2 2 2 2 3 3 3 3 2 2 2 3 3 2 1 1 3 3 3 3 3 3 3 2 2 2 2 2 2 1 1 1 1 1 1 1 1 1 1 3 3 2 2 2 2 2 2 2 2 2 2 2 2 2 4 4 2 4 4 4 4 2 3 3 3 4 4 4 4 3 3 3 3 3 3 3 3 3 3 2 3 3 3 3 3 3 3 1 1 1 1 4 2 -9999 
-9999 2 2 2 2 2 2 2 2 2 2 2 2 2 2 2 2 2 2 2 2 2 9 2 2 2 2 2 2 2 2 2 2 2 2 2 2 3 3 2 2 4 2 5 5 5 5 5 9 9 9 9 9 1 1 1 1 1 2 2 3 1 1 1 1 1 1 1 1 1 1 2 3 2 2 2 2 2 2 2 1 1 1 1 1 2 2 2 2 2 2 2 2 1 1 2 2 4 2 2 2 2 2 2 2 2 4 2 2 2 2 3 3 2 2 2 2 2 3 3 2 1 1 3 3 3 3 3 3 3 2 2 9 2 2 2 1 1 1 1 1 1 1 1 1 1 1 2 2 2 2 2 2 2 2 2 2 2 2 2 2 4 2 3 3 2 4 4 3 3 3 3 4 4 4 4 3 3 3 3 3 3 3 3 3 3 3 3 3 3 3 3 3 3 4 4 2 1 4 2 -9999 
-9999 2 2 2 2 2 2 2 2 2 2 2 2 3 2 2 9 2 2 9 2 2 2 2 2 2 2 2 2 2 2 2 2 2 2 2 2 2 2 1 2 2 2 1 1 1 1 1 1 1 1 1 1 1 1 1 1 1 1 3 1 1 1 1 1 1 1 1 1 1 2 2 2 2 2 2 2 2 2 1 1 1 1 1 1 2 2 2 2 2 2 2 2 1 2 2 2 4 2 2 2 2 2 2 2 2 4 2 2 2 2 3 3 2 2 2 2 2 2 2 2 2 3 3 3 3 3 3 3 2 2 2 2 2 2 9 1 1 1 1 1 1 1 1 1 1 1 2 2 2 2 2 2 2 2 2 2 2 2 2 2 4 3 3 3 3 3 4 3 3 3 3 4 4 4 3 3 3 3 3 3 3 3 3 3 3 3 3 3 3 3 3 3 3 4 4 4 4 4 2 -9999 
-9999 2 2 2 2 2 2 2 2 2 2 2 2 2 2 2 2 2 2 2 2 2 2 2 2 2 2 2 2 2 2 2 2 2 2 2 2 3 4 4 4 2 2 1 1 1 1 1 1 1 1 1 1 1 1 1 1 1 1 1 9 1 1 1 1 1 1 1 1 1 2 2 2 2 2 2 2 2 2 1 1 1 1 1 1 2 2 2 2 2 2 2 2 1 1 1 1 4 2 2 2 2 2 2 2 2 4 2 2 2 3 3 3 3 3 2 2 2 2 2 2 2 3 4 3 3 3 3 2 2 2 2 2 2 2 1 1 1 1 1 1 1 1 1 1 1 2 2 2 2 2 2 2 2 2 2 2 2 2 2 4 3 3 3 3 3 3 3 4 3 3 3 4 4 4 3 3 3 3 2 3 3 3 3 3 3 3 4 4 4 4 3 3 4 4 4 2 4 3 2 -9999 
-9999 2 2 2 2 2 2 9 2 2 2 2 3 2 2 2 2 2 2 2 2 2 2 2 2 2 2 2 2 2 2 2 2 2 2 2 3 3 3 4 4 2 2 1 1 1 1 1 1 1 1 1 1 1 1 1 1 1 1 1 9 1 1 1 1 1 1 1 1 2 2 2 2 2 2 2 2 2 9 1 1 1 1 1 1 2 2 2 6 2 2 2 1 9 1 1 1 4 2 2 2 2 2 2 2 2 4 2 2 2 3 3 3 3 2 2 2 2 2 2 2 2 4 4 4 3 3 3 2 2 2 2 2 9 2 1 1 1 1 1 1 1 1 1 1 2 2 2 2 2 2 2 2 2 2 2 2 2 2 4 4 3 3 3 3 3 3 3 4 4 4 2 4 4 4 3 3 3 3 4 4 4 4 4 4 3 4 4 4 4 4 4 3 4 4 4 4 4 2 2 -9999 
-9999 2 2 2 2 2 2 2 2 2 2 2 3 2 2 2 2 2 2 2 2 2 2 2 2 2 2 2 2 2 2 2 2 2 2 3 3 3 2 4 4 2 2 1 1 1 1 1 1 1 1 1 1 1 1 1 1 1 1 1 1 1 1 1 1 1 1 1 1 2 2 2 2 2 2 2 2 2 9 1 2 2 2 2 1 1 2 2 3 3 2 1 1 1 1 1 1 4 2 2 2 2 2 2 2 2 2 2 2 2 3 3 2 2 2 2 2 2 2 2 2 2 4 4 4 2 4 2 2 2 2 2 2 2 9 1 1 1 1 1 1 1 1 1 1 2 2 2 2 2 2 2 2 2 2 2 2 2 4 4 3 3 3 3 3 3 3 3 4 4 4 4 4 4 4 3 3 3 3 4 4 4 4 4 4 4 4 4 4 4 4 4 4 4 4 2 4 4 2 2 -9999 
-9999 2 2 2 2 2 2 2 2 2 2 3 2 2 2 2 2 2 2 2 2 2 2 2 2 2 2 2 2 2 2 2 2 2 2 3 3 3 3 3 1 2 2 1 1 1 1 1 1 1 1 1 1 1 1 1 1 1 1 1 1 1 1 1 1 1 1 1 2 2 2 2 1 1 1 2 2 2 9 1 1 1 3 3 3 2 2 2 3 3 1 1 1 1 1 1 9 2 2 2 1 1 1 1 1 1 1 2 2 2 3 3 2 2 2 2 2 2 2 2 2 2 4 4 4 2 3 2 2 2 2 2 2 2 9 1 1 1 1 1 1 1 1 1 2 1 9 2 2 2 2 2 2 2 2 2 2 2 2 4 3 3 3 3 3 3 3 3 4 4 4 4 4 4 4 2 3 3 3 4 4 4 4 4 4 3 3 3 2 4 4 4 4 4 4 4 4 4 2 2 -9999 
-9999 2 2 2 2 2 2 2 2 2 2 2 2 2 2 2 2 2 2 2 9 9 2 2 2 2 2 2 2 2 2 2 2 2 3 3 3 3 3 2 1 2 1 1 1 1 1 1 1 1 1 1 1 1 1 1 1 1 1 1 1 1 1 1 1 1 1 1 2 2 2 1 1 1 2 1 2 2 1 1 1 1 3 3 3 2 2 2 3 3 1 1 1 1 1 1 9 2 2 2 1 1 1 1 1 1 1 2 2 3 3 3 2 2 2 2 2 2 2 2 2 4 4 4 3 3 2 2 2 2 2 2 2 2 1 1 1 1 1 1 1 1 1 1 1 1 1 1 2 2 2 2 2 2 2 2 2 2 3 3 3 3 3 3 3 3 3 3 4 4 4 4 4 4 4 4 4 2 3 1 1 1 1 1 4 3 3 3 3 3 3 2 4 4 2 4 4 4 2 2 -9999 
-9999 2 2 2 2 2 2 2 2 2 2 2 2 2 2 2 2 2 2 2 2 2 2 2 2 2 2 2 2 2 2 2 2 3 3 3 3 3 2 2 2 2 2 2 2 2 2 1 1 1 1 1 1 1 1 1 1 1 1 1 1 1 1 1 1 1 1 2 2 2 1 1 1 1 2 2 2 2 1 1 1 1 3 3 3 2 2 3 3 3 1 1 1 1 1 1 2 2 2 2 1 1 1 1 1 1 1 2 2 2 2 2 4 2 2 2 2 3 2 2 4 3 3 3 3 3 2 2 2 2 2 2 2 2 2 1 1 1 1 1 1 1 1 2 1 1 1 1 1 2 2 2 2 2 2 2 2 3 3 3 3 3 3 3 3 1 1 1 4 4 4 2 2 4 4 4 4 2 1 1 1 1 1 1 1 2 2 3 3 3 3 3 3 2 3 4 4 1 1 1 -9999 
-9999 2 2 2 2 2 2 2 2 2 2 2 2 2 2 2 9 2 2 2 2 1 1 1 1 1 2 2 2 2 2 2 3 3 3 3 2 2 1 1 1 1 2 2 2 2 2 1 1 1 1 1 1 1 1 1 1 1 1 1 1 1 1 1 1 1 1 2 1 1 1 1 1 1 2 2 2 2 1 1 1 1 1 1 1 2 2 3 3 3 1 1 1 1 2 1 2 2 2 2 1 1 1 1 1 1 1 2 2 2 2 2 4 2 2 2 2 2 4 1 1 3 2 3 3 2 2 2 2 2 2 2 2 2 1 1 1 1 1 1 1 1 1 1 1 1 1 1 1 2 2 2 2 2 2 2 2 3 3 3 3 3 1 1 1 1 1 1 4 4 4 4 4 4 4 4 4 4 4 1 1 1 1 1 1 2 2 4 4 3 3 3 2 3 3 1 1 1 1 1 -9999 
-9999 2 2 2 2 2 2 2 2 2 2 2 1 1 1 1 2 1 1 1 1 1 1 1 1 1 1 2 2 2 2 2 3 3 2 2 2 2 1 1 1 1 2 2 2 2 2 1 1 1 1 1 1 1 1 1 1 1 1 2 1 9 1 1 1 1 1 1 1 1 1 1 1 2 2 2 2 2 1 1 1 1 1 1 1 2 2 3 3 3 1 1 1 1 2 2 2 2 2 2 1 1 1 1 1 1 1 2 2 2 2 2 2 4 2 2 3 3 1 1 2 4 4 4 3 2 2 2 2 2 2 2 2 2 1 1 1 1 1 1 1 1 2 1 1 2 1 1 2 2 2 2 2 2 9 2 2 3 3 3 3 3 3 1 1 1 1 1 3 3 4 4 4 4 4 4 4 4 4 1 1 1 1 1 1 2 2 1 1 1 1 2 3 3 1 1 1 1 1 1 -9999 
-9999 2 2 2 2 2 2 2 2 2 6 1 1 1 1 1 2 1 1 1 1 1 1 1 1 1 1 1 2 2 2 2 2 2 2 2 2 2 1 1 1 1 2 2 2 2 2 1 1 1 1 1 1 1 1 1 2 2 2 2 2 2 1 1 1 1 1 1 1 1 1 1 1 2 2 2 2 2 2 1 1 1 1 1 2 2 2 3 3 3 1 1 1 1 2 2 2 2 2 2 1 1 1 1 1 1 1 2 2 2 2 2 2 4 2 3 1 1 6 2 2 2 2 2 2 2 2 2 2 2 2 2 2 2 2 2 1 1 1 2 2 2 2 1 1 1 1 1 2 2 2 2 2 2 2 9 3 3 3 3 3 3 3 6 3 6 6 1 3 3 1 1 1 1 4 4 1 1 6 1 1 1 1 1 1 2 1 1 1 1 1 1 1 1 1 1 1 1 1 1 -9999 
-9999 2 2 2 2 9 2 2 2 4 4 1 1 1 1 1 9 1 1 1 1 1 1 1 1 1 1 1 2 2 2 2 2 2 2 2 2 2 1 1 1 1 9 2 2 2 2 1 1 1 1 1 1 1 1 2 2 2 2 2 2 2 1 1 1 1 1 1 1 1 1 1 1 2 3 2 2 9 2 1 1 1 1 1 2 2 6 1 1 2 1 1 1 1 2 2 2 2 2 2 1 1 1 1 1 1 1 2 2 2 2 2 2 2 3 2 1 2 2 2 2 2 2 2 2 2 2 9 2 2 2 2 9 2 2 2 2 2 2 2 2 2 2 1 1 1 1 1 1 2 2 2 2 2 2 2 3 3 3 3 3 6 6 6 3 3 3 1 3 1 1 1 1 1 1 1 1 1 1 1 1 1 1 1 2 1 1 1 1 1 1 1 1 1 1 1 1 1 1 1 -9999 
-9999 2 2 2 2 2 2 2 2 2 2 1 4 1 1 2 1 1 1 1 1 1 1 1 1 1 1 3 2 2 2 2 2 2 2 2 2 2 1 1 1 1 9 2 2 2 1 1 1 1 1 1 1 1 1 2 2 2 2 2 2 2 2 1 1 1 1 1 1 1 1 1 1 3 2 2 2 9 1 1 1 1 1 1 3 2 1 1 1 1 1 1 1 1 1 1 2 2 2 2 1 1 1 1 1 1 1 2 2 2 2 2 2 2 4 2 2 2 2 2 2 2 2 2 2 2 2 2 2 2 2 2 2 2 2 2 2 2 2 2 2 1 1 1 1 1 1 1 1 2 2 2 2 2 2 2 2 2 3 6 6 6 3 2 2 2 3 3 1 1 1 1 1 1 1 1 1 1 1 1 1 1 1 2 2 1 1 1 1 1 1 1 1 1 1 1 1 1 1 1 -9999 
-9999 2 2 2 2 3 2 2 2 3 3 1 1 1 1 9 1 1 1 1 1 1 1 1 1 1 3 2 2 2 2 2 2 2 2 2 2 2 1 1 1 1 1 2 2 2 1 1 1 1 1 1 1 1 1 2 2 2 2 2 2 2 2 2 1 1 1 1 1 1 1 1 1 3 3 2 2 9 2 1 1 1 1 1 3 3 2 2 1 1 1 1 1 1 1 1 9 2 2 2 1 1 1 1 1 1 9 2 2 2 2 2 2 2 4 3 3 2 2 2 2 2 2 2 9 2 2 2 2 2 2 2 2 2 2 2 2 2 2 2 1 1 1 1 1 1 1 1 1 2 9 2 2 2 2 2 3 3 9 2 2 2 2 2 2 2 2 2 1 1 1 1 1 1 1 1 1 1 1 1 1 1 2 2 2 1 1 1 1 1 1 1 1 1 1 1 1 1 1 1 -9999 
-9999 2 2 2 2 2 2 2 2 2 2 1 1 1 2 1 1 1 1 1 2 2 2 1 1 3 2 2 2 2 2 2 2 1 1 1 1 1 1 1 1 1 1 1 1 1 1 1 9 9 1 1 1 1 1 2 2 2 2 2 2 2 2 2 1 1 3 3 2 1 1 1 3 2 2 2 2 2 2 2 1 1 1 1 3 3 2 1 1 1 1 1 1 2 2 2 1 1 1 1 1 1 1 1 1 1 1 2 2 2 2 2 3 3 3 3 2 2 2 2 2 2 2 2 2 2 2 2 2 2 2 2 2 2 2 2 2 2 2 2 1 1 1 1 1 1 1 1 1 1 2 2 2 2 2 3 3 2 2 2 2 2 2 2 2 2 3 2 2 1 1 1 1 1 1 1 1 1 1 1 1 2 2 2 1 1 1 1 1 1 1 1 1 1 1 1 1 1 1 1 -9999 
-9999 3 2 2 2 2 2 2 3 2 2 1 1 2 1 1 1 1 1 1 2 2 2 2 3 5 5 5 5 5 5 2 6 1 1 1 1 1 1 1 1 1 1 1 1 1 1 1 1 1 1 1 1 1 1 2 2 2 2 2 2 2 2 2 2 2 2 2 2 9 9 1 3 3 2 2 1 3 3 3 3 1 3 3 3 3 2 1 1 1 1 1 1 1 2 2 1 1 1 1 1 1 1 1 1 1 1 2 2 3 3 3 3 3 3 3 2 2 2 2 2 2 2 2 9 2 2 2 2 2 2 2 2 2 2 2 2 2 6 2 1 1 1 1 1 1 1 1 1 1 2 2 2 2 2 3 2 2 2 2 2 2 2 2 2 3 3 3 2 2 2 2 2 1 1 1 1 1 1 1 2 2 2 2 1 1 1 1 1 1 1 1 1 1 1 1 1 1 1 1 -9999 
-9999 2 2 9 2 2 2 2 3 2 2 2 2 2 2 1 1 1 1 2 2 2 2 3 5 5 5 5 5 5 2 2 2 1 1 1 1 1 1 1 1 1 1 1 1 1 1 1 1 1 1 1 1 1 2 2 2 2 2 2 2 2 2 2 2 2 2 9 2 2 2 2 2 2 2 2 1 3 3 3 2 2 2 2 2 6 2 1 1 1 1 1 1 1 2 2 1 1 1 1 1 1 1 1 1 1 1 2 2 3 3 3 3 3 3 3 2 2 2 2 2 2 2 2 2 2 2 2 2 2 2 2 2 2 2 2 2 2 2 2 1 1 1 1 1 1 1 1 1 1 2 2 2 2 3 2 2 2 2 2 2 2 2 2 3 3 3 2 2 2 2 2 2 2 2 2 2 1 2 2 2 2 2 2 1 1 1 1 1 1 1 1 1 1 1 1 1 1 1 1 -9999 
-9999 1 1 1 9 2 2 3 3 2 2 2 2 4 2 2 2 1 1 2 2 2 3 5 5 5 5 5 5 5 2 2 2 1 1 1 1 1 1 1 1 1 1 1 1 1 1 1 1 1 1 1 1 1 1 2 2 2 2 2 2 2 2 2 2 2 2 2 2 2 2 2 2 2 2 1 1 3 3 2 2 2 2 2 6 6 2 2 2 2 1 1 1 1 2 2 2 1 1 1 1 1 1 1 1 1 1 1 2 3 3 3 3 3 2 2 2 2 2 2 2 2 2 2 2 2 2 2 2 2 2 2 2 2 2 2 2 2 2 1 1 1 1 1 1 1 1 1 1 1 1 1 2 3 2 2 2 2 2 2 2 2 2 2 3 3 3 2 2 2 2 2 2 2 2 2 2 2 2 2 2 2 2 2 1 1 1 1 1 1 1 1 1 1 1 1 1 1 1 1 -9999 
-9999 1 1 1 1 1 1 1 1 2 2 2 2 2 2 2 2 2 2 2 2 2 3 5 5 5 5 5 5 5 2 2 2 1 1 1 1 1 1 1 1 1 1 1 1 1 1 1 1 1 1 1 1 1 1 2 2 2 2 2 2 2 2 2 2 2 2 2 2 2 2 2 2 1 1 1 2 3 3 2 2 2 2 2 6 6 2 2 1 1 1 1 1 1 2 2 2 1 1 1 1 1 1 1 1 1 1 1 2 3 3 3 3 2 2 2 2 2 2 2 2 2 2 9 2 2 2 2 2 2 2 2 2 2 2 2 2 2 2 1 1 1 1 1 1 1 1 1 1 1 1 1 1 2 2 2 2 2 2 2 2 2 2 3 3 3 2 2 2 2 2 2 2 2 2 2 2 2 2 2 2 2 2 2 1 1 1 1 1 1 1 1 1 1 1 1 1 1 1 1 -9999 
-9999 1 1 1 1 1 1 1 1 2 2 2 2 2 2 2 2 2 2 2 2 2 5 5 5 5 5 5 5 5 2 2 2 1 1 1 1 1 1 1 1 1 1 1 1 1 1 1 1 1 1 1 1 1 1 2 2 2 2 2 2 2 2 2 2 3 2 2 2 2 2 2 2 2 2 1 1 2 3 3 3 2 2 6 6 2 3 3 1 1 1 1 1 1 2 2 2 2 2 1 1 1 1 1 1 1 1 1 2 3 3 3 3 4 4 2 9 7 7 7 7 7 7 2 2 2 2 2 2 2 2 2 2 2 2 2 2 2 2 1 1 1 1 1 1 1 1 1 1 1 1 1 1 2 2 2 2 2 2 2 2 2 2 3 3 3 2 2 2 2 2 2 2 2 2 2 2 2 2 2 2 2 2 2 2 2 2 1 1 1 1 1 1 1 1 1 1 1 1 1 -9999 
-9999 1 1 1 1 1 1 1 9 2 2 2 2 2 2 1 1 1 2 2 2 5 5 5 5 5 5 5 5 5 2 2 6 1 1 1 1 1 1 1 1 1 1 1 1 1 1 1 1 1 1 1 1 1 9 2 2 2 2 2 2 2 2 2 3 3 2 2 2 2 2 2 2 2 2 2 2 2 2 3 3 2 6 2 2 2 3 1 1 1 1 1 1 1 2 2 2 2 2 1 1 1 1 1 1 1 1 1 3 3 3 3 4 4 2 2 7 7 7 7 7 7 7 2 2 2 2 2 2 2 2 2 2 2 2 2 2 2 1 1 1 1 1 1 1 1 1 1 1 1 1 1 2 2 2 2 2 2 2 2 2 2 2 2 2 2 2 2 2 2 2 2 2 2 2 2 2 2 2 2 2 2 2 2 2 2 1 1 1 1 1 1 1 1 1 1 1 1 1 1 -9999 
-9999 1 1 1 1 1 1 1 3 3 3 2 2 2 2 1 1 1 1 1 2 5 5 5 5 5 5 5 5 5 2 2 2 1 1 1 1 1 1 1 1 1 1 1 1 1 1 1 1 1 1 1 1 1 2 2 2 2 2 2 2 2 2 2 2 2 2 2 2 2 2 2 2 2 2 2 2 2 2 3 3 6 6 6 2 3 1 1 1 1 1 1 1 1 2 2 2 3 3 3 2 2 1 1 1 1 1 1 3 3 3 3 2 2 2 2 7 7 7 7 7 7 7 2 2 2 2 2 2 2 2 2 2 2 2 2 2 2 1 1 1 1 1 1 1 1 1 1 1 1 1 1 2 2 2 2 2 2 2 2 2 2 2 2 2 2 2 2 2 2 2 2 2 2 2 2 2 2 2 2 2 2 2 2 2 2 1 1 9 1 1 1 1 1 1 1 1 1 1 1 -9999 
-9999 1 1 1 1 1 1 1 3 2 3 3 2 2 1 1 1 1 1 1 1 1 1 9 2 9 5 5 5 5 2 2 2 1 1 1 1 1 1 1 1 1 9 1 1 1 1 1 1 1 1 1 1 1 2 2 2 2 2 2 2 2 2 2 2 2 2 2 1 1 1 2 2 2 2 2 2 3 3 6 6 2 2 6 3 1 1 1 1 1 1 1 1 1 2 2 2 2 2 3 2 2 2 1 1 1 2 2 3 3 3 2 2 2 2 2 7 7 7 7 7 7 7 2 2 2 2 2 2 2 2 2 2 2 2 2 2 2 2 1 1 1 1 1 1 1 1 1 1 1 1 1 2 2 2 2 2 2 2 2 2 2 2 2 2 2 2 2 2 2 2 2 2 2 2 2 2 2 2 2 2 2 2 2 2 2 1 1 1 1 1 9 1 1 1 1 1 1 1 1 -9999 
-9999 1 1 1 1 1 1 1 3 2 3 2 2 2 1 1 1 1 1 1 1 1 1 1 1 2 2 2 2 9 2 2 2 1 1 1 1 1 1 1 1 1 2 2 1 1 1 1 1 1 1 1 1 1 2 2 2 2 2 2 2 2 2 2 2 2 2 2 1 1 1 1 1 1 1 1 1 3 3 2 6 2 2 6 3 1 1 1 1 1 1 1 1 1 2 2 2 2 3 3 2 2 1 1 1 1 1 1 2 4 4 4 4 4 4 2 7 7 7 7 7 7 7 2 2 2 2 2 2 2 2 2 2 2 2 2 2 2 2 2 2 2 1 1 1 1 1 7 1 1 1 2 2 2 2 2 2 2 2 2 2 2 2 2 2 2 2 2 2 2 2 2 2 2 2 2 2 2 2 2 2 2 2 2 2 1 1 1 1 1 1 1 1 1 1 1 1 1 1 1 -9999 
-9999 1 1 1 1 1 1 1 3 3 3 2 2 2 1 1 1 1 1 1 1 1 1 1 1 1 1 1 2 2 2 9 2 1 1 1 1 1 1 1 1 1 2 2 1 1 1 1 1 1 1 1 1 1 2 2 2 2 2 2 2 2 2 2 2 2 2 2 1 1 1 1 1 1 1 1 1 2 3 2 2 6 6 2 1 1 1 1 1 1 1 1 1 1 2 2 2 2 2 2 2 2 1 1 1 1 1 1 1 1 1 1 1 1 1 1 7 7 7 7 7 7 7 2 2 2 2 2 2 2 2 2 2 2 2 2 2 2 2 2 2 2 2 2 2 2 2 7 7 7 7 2 2 2 2 2 2 2 2 2 2 2 2 2 2 2 2 2 2 2 2 2 2 2 2 2 2 2 2 2 2 2 2 2 2 1 1 1 1 1 1 1 1 1 1 1 1 1 1 1 -9999 
-9999 1 1 1 1 1 1 1 3 4 3 2 2 1 1 1 1 1 1 1 1 1 1 1 1 1 1 1 1 1 2 2 2 9 2 2 1 1 1 1 1 1 2 2 2 1 1 1 1 1 1 1 1 1 2 2 2 2 2 2 2 2 2 2 2 1 1 1 1 1 1 1 1 1 1 1 1 1 2 2 3 2 2 3 1 1 1 1 1 1 1 1 1 1 2 2 2 2 2 2 2 2 1 1 1 1 1 1 1 1 1 1 1 1 1 1 7 7 7 7 7 7 7 2 2 2 2 2 2 2 9 2 2 2 2 2 2 2 2 2 2 2 2 2 2 2 7 7 7 7 7 7 2 2 2 2 2 2 2 2 2 2 2 2 2 2 2 2 2 2 2 2 2 2 2 2 2 2 2 2 2 2 2 2 2 1 1 1 1 1 1 1 1 1 1 1 1 1 1 1 -9999 
-9999 1 1 1 1 1 1 4 4 4 3 2 2 1 1 1 1 1 1 1 1 1 1 1 1 1 1 1 1 1 1 1 1 1 1 2 2 2 2 2 9 9 2 2 2 2 4 4 2 2 2 2 3 9 2 2 2 2 2 2 2 2 1 1 1 1 1 1 1 1 1 1 1 1 1 1 1 1 1 3 3 2 1 1 1 1 1 1 1 1 1 1 1 1 2 2 2 2 2 2 2 2 1 1 1 1 1 1 1 1 1 1 1 1 1 1 7 7 7 7 7 7 7 2 2 2 2 2 2 2 9 2 2 2 2 2 2 2 2 2 2 2 2 2 2 2 7 7 7 7 7 7 7 7 7 7 7 7 7 2 2 2 2 2 2 2 2 2 2 2 2 2 2 2 2 2 2 2 2 2 2 2 2 2 1 1 1 1 1 1 1 1 1 1 1 1 1 1 1 1 -9999 
-9999 1 1 1 1 1 1 4 4 4 4 2 2 1 1 1 1 1 1 1 1 1 1 1 1 1 1 1 1 1 1 1 1 1 1 1 1 1 2 1 1 1 1 1 1 1 9 2 2 2 2 2 2 1 2 3 3 3 2 2 2 2 2 1 1 1 1 1 1 1 1 1 1 1 1 1 1 2 2 1 1 1 1 1 1 1 1 1 1 1 1 1 1 1 2 2 2 2 2 2 2 2 1 1 1 1 1 1 1 1 1 1 1 1 1 1 7 7 7 7 7 7 7 2 2 2 2 2 2 2 9 2 2 2 2 2 2 2 2 2 2 2 2 2 2 2 7 7 7 7 7 7 7 7 7 7 7 7 7 7 7 7 7 7 2 2 2 2 2 2 2 2 2 2 2 2 2 2 2 2 9 2 2 2 1 1 1 1 1 1 1 1 1 1 1 1 1 1 1 1 -9999 
-9999 1 1 1 1 1 1 1 4 4 4 2 1 1 1 1 1 1 1 1 1 1 1 1 1 1 1 1 1 1 1 1 1 1 1 1 1 1 2 1 1 1 1 1 1 1 1 2 2 2 2 2 2 1 1 1 1 1 1 1 1 1 1 1 9 9 2 2 2 1 1 1 1 1 1 1 1 2 2 1 1 1 1 1 1 1 1 1 1 1 1 1 1 1 2 2 2 2 2 2 2 2 1 1 1 1 1 1 1 1 1 1 1 1 1 1 7 7 7 7 7 7 7 2 2 2 2 2 2 2 9 2 2 2 2 2 2 2 2 2 2 2 2 2 2 2 7 7 7 7 7 7 7 7 7 7 7 7 7 7 7 7 7 7 7 7 7 7 7 2 2 2 2 2 2 2 2 2 2 2 2 2 2 2 1 1 1 1 1 1 1 1 1 1 1 1 1 1 1 1 -9999 
-9999 1 1 1 1 1 1 1 4 4 4 4 1 1 1 1 1 1 1 1 1 3 3 3 3 3 3 1 1 1 1 1 1 1 1 1 1 1 1 1 1 1 1 1 1 1 1 2 2 2 2 2 2 1 1 1 1 1 1 1 1 1 1 1 1 2 2 2 2 2 2 2 9 9 2 2 2 2 2 1 1 1 1 1 1 1 1 1 1 1 1 1 1 1 2 2 2 2 2 2 2 2 1 1 1 1 1 1 1 1 1 1 1 1 1 1 7 7 7 7 7 7 7 2 2 2 2 2 2 2 9 2 2 2 2 2 2 2 2 2 2 2 2 2 2 2 7 7 7 7 7 7 7 7 7 7 7 7 7 7 7 7 7 7 7 7 7 7 7 7 7 7 7 2 2 2 2 2 2 9 2 2 2 1 1 1 1 1 1 1 1 1 1 1 1 1 1 1 1 1 -9999 
-9999 1 1 1 1 1 1 1 1 4 4 4 4 3 1 1 1 1 1 3 3 3 3 3 3 3 3 3 3 3 2 1 1 1 1 1 1 2 1 1 1 1 1 1 1 1 1 2 2 2 2 2 2 1 1 1 1 1 1 1 1 1 1 1 1 2 2 2 2 2 2 2 2 2 2 2 2 2 1 9 1 1 1 9 2 2 2 1 1 1 1 1 1 1 2 2 2 2 2 2 2 2 1 1 1 1 1 1 1 1 1 1 1 1 1 1 7 7 7 7 7 7 7 2 2 2 2 2 2 2 2 2 2 2 2 2 2 2 2 2 2 2 2 2 2 2 7 7 7 7 7 7 7 7 7 7 7 7 7 7 7 7 7 7 7 7 7 7 7 7 7 7 7 7 7 7 7 7 2 2 2 2 2 1 1 1 1 1 1 1 1 1 1 1 1 1 1 1 1 1 -9999 
-9999 1 1 1 1 1 1 1 1 4 4 4 4 4 2 3 3 3 3 3 3 3 3 3 3 3 3 3 3 3 2 2 4 2 2 1 2 1 1 1 1 1 1 1 1 1 1 2 2 2 2 2 2 1 1 1 1 1 1 1 1 1 1 1 1 2 2 2 2 2 2 2 2 2 2 2 2 9 1 1 1 1 1 1 1 1 1 2 2 2 1 1 2 3 2 2 2 2 2 2 2 2 1 1 1 1 1 1 1 1 1 1 1 1 1 1 7 7 7 7 7 7 7 2 2 2 2 2 2 2 2 2 2 2 2 2 2 2 2 2 2 2 2 2 2 7 7 7 7 7 7 7 7 7 7 7 7 7 7 7 7 7 7 7 7 7 7 7 7 7 7 7 7 7 7 7 7 7 2 2 2 2 2 1 1 1 1 1 1 1 1 1 1 1 1 1 1 1 1 1 -9999 
-9999 2 2 2 2 2 2 2 2 2 4 4 4 4 4 2 3 3 3 3 3 3 3 3 3 3 3 3 3 3 2 2 4 4 2 2 1 1 1 1 1 1 1 1 1 1 1 2 2 2 2 2 1 1 1 1 1 1 1 1 1 1 1 1 1 2 2 2 2 2 2 2 2 2 2 2 2 2 1 1 1 1 1 1 1 1 1 1 1 2 2 2 2 2 2 2 2 2 2 2 2 2 1 1 1 1 1 1 1 1 9 1 1 1 1 1 7 7 7 7 7 7 2 2 2 2 2 2 2 2 2 2 2 2 2 2 2 2 2 2 2 2 2 2 2 7 7 7 7 7 7 7 7 7 7 7 7 7 7 7 7 7 7 7 7 7 7 7 7 7 7 7 7 7 7 7 7 7 2 2 2 2 1 1 1 1 1 1 1 1 1 1 1 1 1 1 1 1 1 1 -9999 
-9999 2 2 2 2 2 2 2 2 2 4 4 4 4 4 4 2 3 3 3 3 3 3 3 3 3 3 3 3 2 2 2 4 4 2 2 2 2 3 3 1 1 1 1 1 1 1 2 2 2 2 2 1 1 1 1 1 1 1 1 1 1 1 1 2 2 2 2 2 2 2 2 2 2 2 2 2 1 1 1 1 1 1 1 1 1 1 1 1 2 2 2 2 2 2 2 2 2 2 2 2 2 2 1 1 1 1 1 1 1 1 1 1 1 1 1 7 7 7 7 2 2 2 2 2 2 2 2 2 2 2 2 2 2 2 2 2 2 2 2 2 2 2 2 2 7 7 7 7 7 7 7 7 7 7 7 7 7 7 7 7 7 7 7 7 7 7 7 7 7 7 7 7 7 7 7 7 9 1 1 2 2 1 1 1 1 1 1 1 1 1 1 1 1 1 1 1 1 1 1 -9999 
-9999 2 2 2 2 2 2 2 2 2 4 4 4 4 4 4 4 4 4 4 3 3 3 3 3 3 2 2 2 2 2 4 4 4 4 2 2 2 2 3 3 3 1 1 1 1 1 3 2 2 2 2 1 1 1 1 1 1 1 1 1 1 1 1 2 2 2 2 2 2 2 2 2 2 2 2 2 1 1 1 1 1 1 1 1 1 1 1 2 2 2 2 2 2 2 3 2 2 1 1 1 2 2 2 2 2 2 9 9 9 9 1 2 3 3 3 3 3 3 3 3 3 2 3 2 2 2 2 2 2 2 2 2 2 2 2 2 2 2 2 2 2 2 2 2 7 7 7 7 7 7 7 7 7 7 7 7 7 7 7 7 7 7 7 7 7 7 7 7 7 7 7 7 7 7 7 7 1 1 1 1 1 9 1 1 1 1 1 1 1 1 1 1 1 1 1 1 1 1 1 -9999 
-9999 2 2 2 2 2 2 2 2 2 3 3 3 4 4 4 4 3 3 4 4 4 4 3 3 3 2 2 2 2 2 4 2 4 4 2 2 2 2 3 3 3 1 1 1 1 3 3 2 2 2 2 1 1 1 1 1 1 1 1 1 1 1 1 2 2 2 2 2 2 2 2 2 2 2 2 9 1 1 1 1 1 1 1 1 1 1 1 2 2 4 4 1 1 1 1 1 9 9 9 9 9 9 7 7 7 7 7 7 7 7 1 1 1 1 1 1 1 1 1 1 3 2 2 2 3 3 2 2 2 2 2 2 2 2 2 2 2 2 2 2 2 2 2 2 7 7 7 7 7 7 7 7 7 7 7 7 7 7 7 7 7 7 7 7 7 7 7 7 7 7 7 7 7 7 7 1 1 1 1 1 1 1 1 1 1 1 1 1 1 1 1 1 1 1 1 1 1 1 1 -9999 
-9999 3 3 3 3 3 3 3 3 3 3 3 3 3 3 2 4 3 3 3 4 4 4 4 4 2 2 2 2 2 2 2 2 4 4 2 2 2 2 3 3 3 3 1 1 3 3 3 3 3 3 2 1 1 1 3 1 1 1 1 3 3 1 2 2 2 2 2 2 2 2 2 2 2 2 2 1 1 1 1 1 1 1 1 1 1 1 1 2 2 2 1 1 1 1 1 1 1 1 1 1 1 1 7 7 7 7 7 7 7 7 1 1 1 1 1 1 1 1 1 1 1 1 3 3 2 2 3 3 9 2 2 2 2 2 2 2 2 2 2 2 2 2 2 7 7 7 7 7 7 7 7 7 7 7 7 7 7 7 7 7 7 7 7 7 7 7 7 7 7 7 7 7 7 7 2 1 1 1 1 1 1 1 1 1 1 1 9 1 1 1 1 1 1 1 1 1 1 1 1 -9999 
-9999 3 3 3 3 3 3 3 3 3 3 3 3 3 2 2 3 3 4 3 3 3 4 4 4 4 2 2 2 2 2 2 2 4 4 2 2 2 3 3 3 3 3 3 3 3 3 3 3 3 3 4 1 1 3 1 1 1 1 1 1 1 1 1 1 3 2 2 2 2 2 2 2 2 2 2 1 1 1 1 1 1 1 1 1 1 1 9 2 2 2 1 1 1 1 1 1 1 1 1 1 1 1 7 7 7 7 7 7 7 7 1 1 1 1 1 1 1 1 1 1 1 1 1 1 1 2 2 3 2 2 2 2 2 2 2 2 2 2 2 2 2 2 2 7 7 7 7 7 3 3 3 3 3 3 7 7 7 7 7 7 7 7 7 7 7 7 7 7 7 7 7 7 7 7 1 1 1 1 1 1 1 1 1 1 1 1 1 1 1 1 1 1 1 1 1 1 1 1 1 -9999 
-9999 3 3 3 3 3 3 3 3 3 3 3 3 2 2 2 3 3 4 4 4 2 4 4 2 4 4 4 2 2 2 2 2 2 2 2 2 2 3 3 3 2 3 3 3 3 3 3 3 3 3 4 1 3 3 1 1 1 1 1 1 1 1 1 1 1 1 3 2 2 2 2 2 2 2 9 1 1 1 1 1 1 1 1 1 1 9 3 2 2 2 9 1 1 1 1 1 1 1 1 1 1 1 7 7 7 7 7 7 7 7 1 1 1 1 1 1 1 1 1 1 1 1 1 1 1 1 1 3 2 2 2 2 2 2 2 2 2 2 2 2 2 2 2 7 7 3 3 3 3 3 3 3 3 3 7 7 7 7 7 7 7 7 7 7 7 7 7 7 7 7 7 7 7 9 1 1 1 1 1 1 1 1 1 1 1 1 1 1 1 1 1 1 1 1 1 1 1 1 1 -9999 
-9999 3 3 3 3 3 3 3 3 3 3 2 2 2 2 2 3 3 4 4 3 2 2 2 2 2 2 4 2 2 2 2 2 2 2 2 2 2 3 3 3 3 3 3 3 3 3 3 3 3 3 4 1 3 1 1 1 1 1 1 1 1 1 1 1 1 1 3 1 1 1 2 2 2 2 2 1 1 1 1 1 1 9 2 2 2 2 2 2 2 2 2 1 1 1 1 1 1 1 1 1 1 1 7 7 7 7 7 7 7 7 1 1 1 1 1 1 1 1 1 1 1 1 1 1 1 1 3 1 1 1 1 1 1 2 2 2 2 2 2 2 2 2 2 3 3 3 3 2 2 3 3 3 2 2 2 7 7 7 7 7 7 7 7 7 7 7 7 7 7 7 7 7 2 1 1 1 1 1 1 1 1 1 1 1 1 1 1 1 1 1 1 1 1 1 1 1 1 1 1 -9999 
-9999 3 3 3 3 3 2 2 2 2 2 2 2 2 2 2 4 4 2 4 4 2 2 2 2 2 2 2 4 3 3 2 2 3 3 2 2 2 3 3 3 3 3 3 3 3 3 3 3 3 3 1 1 1 1 1 1 1 1 1 1 1 1 1 1 1 1 3 1 1 1 1 1 1 2 1 2 2 2 1 2 2 2 2 2 2 3 2 2 2 2 2 1 1 1 1 1 1 1 1 1 1 1 7 7 7 7 7 7 7 7 3 3 3 3 3 3 3 3 1 1 1 1 1 1 1 1 4 1 1 1 1 1 1 1 1 1 2 2 2 2 2 2 3 3 3 1 1 4 4 4 4 4 4 4 4 4 2 2 7 7 7 7 7 7 7 7 7 7 7 7 7 7 1 1 1 1 1 1 1 1 1 1 1 1 1 1 1 1 1 1 1 1 1 1 1 1 1 1 1 -9999 
-9999 3 3 3 2 2 2 2 2 2 2 2 2 2 4 4 4 2 2 2 2 2 2 2 2 2 2 2 4 2 3 3 3 3 3 2 2 2 3 3 3 3 3 2 2 2 3 3 3 1 1 1 1 1 1 1 1 1 1 1 1 1 1 1 1 1 3 1 1 1 1 1 1 1 1 2 2 2 2 2 2 2 2 2 2 2 2 2 2 2 2 2 2 2 2 2 2 4 4 4 2 2 2 2 2 2 7 7 7 7 7 3 3 3 3 3 3 3 3 3 3 1 1 1 1 3 4 1 1 1 1 1 1 1 1 1 1 1 1 2 2 3 2 3 1 1 1 1 4 4 4 4 4 4 4 3 4 4 4 4 2 7 7 7 7 7 7 7 7 7 7 7 1 1 1 1 1 1 1 1 1 1 1 1 1 1 1 1 1 1 1 1 1 1 1 1 1 1 1 1 -9999 
-9999 2 2 2 2 2 4 4 4 4 2 2 2 3 3 3 3 3 3 2 2 2 2 2 2 2 2 2 4 4 3 3 3 3 3 3 2 3 3 3 3 3 3 3 3 3 3 2 3 1 1 1 1 1 1 1 1 1 1 1 1 1 1 1 1 1 1 1 1 1 1 2 2 2 4 4 2 2 2 2 2 2 2 2 2 2 2 2 2 2 2 2 2 2 2 2 2 4 4 2 2 2 2 2 2 2 2 2 2 2 2 3 3 3 3 3 3 3 1 1 1 1 3 3 1 3 3 1 1 1 1 1 1 1 1 1 1 1 1 1 3 3 3 1 1 1 1 1 4 4 4 4 4 4 3 4 4 4 4 4 1 9 9 7 7 7 7 7 7 7 7 7 1 1 1 1 1 1 1 1 1 1 1 1 1 1 1 1 1 1 1 1 1 1 1 1 1 3 3 3 -9999 
-9999 2 2 2 2 4 4 4 4 4 4 3 3 3 3 3 3 3 3 3 3 3 2 2 2 2 2 2 4 4 4 3 3 3 3 3 3 3 3 3 3 3 3 3 3 3 3 3 1 1 1 1 1 1 1 1 1 1 1 1 1 1 1 1 1 1 1 1 1 1 1 1 1 1 4 4 4 1 1 1 2 2 2 3 3 4 2 2 2 2 2 2 2 2 2 2 4 4 2 2 2 2 2 2 2 2 2 2 2 2 2 3 3 3 3 3 4 1 1 1 1 1 1 1 3 3 3 1 1 1 1 1 1 1 1 1 1 1 1 1 1 1 1 1 1 1 1 4 4 4 4 4 4 3 4 4 4 4 4 1 1 1 1 2 7 7 7 7 7 7 7 1 1 1 1 1 1 1 1 1 1 1 1 1 1 1 1 1 1 1 1 1 1 3 3 2 2 3 3 3 -9999 
-9999 3 2 4 4 4 4 4 4 4 3 3 3 3 3 3 3 3 3 3 2 2 2 2 2 2 2 2 2 2 2 4 3 3 3 3 3 3 3 3 3 3 3 3 3 3 3 3 3 1 1 1 1 1 1 1 1 1 1 1 1 1 1 1 1 1 1 1 1 1 1 1 1 1 1 1 1 1 1 1 1 1 1 2 4 4 4 4 2 2 2 2 3 2 2 2 4 4 2 2 2 2 2 2 2 2 2 2 2 2 2 3 3 3 3 1 3 3 2 1 1 1 1 1 3 3 1 1 1 1 1 1 1 1 1 1 1 1 1 1 4 1 1 1 1 1 1 4 4 4 4 2 3 3 4 4 4 4 1 1 1 1 1 1 1 2 7 7 7 7 7 1 1 1 1 1 1 1 1 1 1 1 1 1 1 1 1 1 1 1 1 3 3 2 3 3 2 2 3 3 -9999 
-9999 2 2 4 4 4 1 1 1 3 3 3 3 3 3 2 2 2 2 2 2 2 2 2 2 2 2 2 2 2 2 2 3 3 3 3 3 3 3 3 3 3 3 3 3 3 3 3 3 1 1 1 1 1 1 1 1 1 1 1 1 1 1 1 1 1 1 1 1 1 1 1 1 1 1 1 1 1 1 1 1 1 2 4 4 4 4 4 2 3 3 3 2 2 2 4 4 2 2 2 2 2 2 2 2 2 2 2 2 2 3 3 3 3 2 3 3 3 3 1 1 1 1 2 3 3 1 1 1 1 1 1 1 1 1 1 1 1 1 4 4 1 1 1 1 1 1 4 4 4 3 3 3 3 4 4 4 1 1 1 1 1 1 1 1 1 1 1 9 2 2 2 2 1 1 1 1 1 1 1 1 1 1 1 1 1 1 1 3 3 2 3 3 3 2 3 3 2 2 3 -9999 
-9999 2 2 2 2 2 1 2 1 1 1 2 2 2 2 2 2 1 1 1 2 2 2 2 2 2 2 2 2 2 2 2 2 2 2 3 3 3 3 3 3 3 3 3 3 3 3 3 3 3 1 1 1 1 1 1 1 1 1 1 1 1 1 1 1 1 1 1 1 1 1 1 1 1 1 1 1 1 1 1 2 4 4 3 3 3 3 2 2 3 3 3 3 3 3 3 3 3 3 3 3 3 3 3 3 3 3 3 3 2 3 3 3 3 3 3 3 3 3 3 1 1 3 3 3 3 1 1 1 1 1 1 1 1 1 1 1 1 1 4 1 1 1 1 1 1 4 4 4 1 4 3 3 4 4 9 1 1 1 1 1 1 1 1 1 1 1 1 1 1 1 1 1 2 2 1 1 1 1 1 1 1 1 1 1 1 3 3 2 3 3 3 2 2 3 3 2 2 3 3 -9999 
-9999 2 2 2 1 1 1 1 1 2 2 2 1 1 1 1 1 1 1 2 2 2 2 2 2 2 2 2 2 2 2 2 2 2 2 2 2 2 2 3 3 3 3 3 3 3 3 3 3 3 1 1 1 1 1 1 1 1 1 1 1 1 1 1 1 1 1 1 1 1 1 1 1 1 1 1 1 1 1 2 4 3 4 4 3 3 3 2 2 3 3 3 3 3 3 3 3 3 3 3 3 3 3 2 2 3 3 3 3 3 3 3 3 3 3 3 3 3 3 3 3 3 1 1 1 3 1 1 1 1 1 1 1 4 4 4 4 4 4 4 3 3 1 1 1 1 4 1 4 4 4 4 4 4 1 1 1 1 1 1 1 1 1 1 1 1 1 1 1 1 1 1 1 1 1 2 2 1 1 1 1 1 1 1 1 3 2 3 3 3 3 2 2 2 3 3 2 3 3 2 -9999 
-9999 1 1 1 1 2 2 1 1 1 1 1 1 1 1 1 1 1 1 2 2 2 2 2 2 2 2 2 2 2 2 2 2 2 2 2 2 2 2 2 2 2 2 3 3 3 3 3 3 2 2 1 1 1 1 1 1 1 1 1 1 1 1 1 1 1 1 1 1 1 1 1 1 1 1 1 1 1 2 3 3 3 3 3 3 3 3 2 3 3 3 3 3 3 3 3 3 3 3 3 3 3 3 2 3 3 3 3 3 3 3 3 3 3 3 3 3 3 4 4 4 4 1 1 1 1 1 4 1 1 1 1 4 4 4 4 4 4 4 4 4 4 4 4 3 2 4 3 3 4 4 4 4 1 1 1 1 1 1 1 1 1 1 1 1 1 1 1 1 1 1 1 1 1 1 9 2 2 2 2 2 1 1 3 2 2 3 3 3 3 3 2 2 2 2 2 3 3 2 2 -9999 
-9999 2 1 1 1 1 1 1 1 1 1 1 1 1 1 1 1 1 2 2 2 2 2 2 2 2 2 2 2 2 2 2 2 2 2 2 2 2 2 2 2 2 2 2 2 2 3 3 3 2 1 1 1 1 1 1 1 1 1 1 1 1 1 1 1 1 1 1 1 1 1 1 1 1 1 1 1 2 3 3 3 3 3 3 3 3 3 3 3 3 3 3 3 3 3 3 3 3 3 3 3 3 3 3 2 3 3 3 3 3 3 3 3 3 3 3 3 4 4 4 4 1 1 1 1 1 4 4 4 1 1 4 4 4 4 4 4 4 4 4 4 4 4 4 1 4 4 3 3 3 3 4 1 1 1 1 1 1 1 1 1 1 1 1 1 1 1 1 1 1 1 1 1 1 1 2 2 2 2 2 2 2 2 3 3 3 3 3 3 2 2 2 2 2 2 2 2 2 2 2 -9999 
-9999 1 1 1 1 1 1 1 1 1 1 1 1 1 1 1 1 1 2 2 2 2 2 2 2 2 2 2 2 2 2 2 2 2 2 2 2 2 2 2 2 2 2 2 2 2 2 2 2 2 1 1 1 1 1 1 1 1 1 1 1 1 1 1 1 1 1 1 1 1 1 1 1 1 1 1 4 3 3 3 3 3 3 3 3 3 3 3 3 3 3 3 3 3 3 3 3 3 3 3 3 3 3 3 3 3 3 3 3 3 3 3 3 3 3 3 3 4 4 4 4 1 1 1 1 1 1 1 4 4 4 4 4 4 4 4 4 4 4 4 4 2 1 4 4 4 4 3 3 3 3 1 1 1 1 1 1 1 1 1 1 1 1 1 1 1 1 1 1 1 1 1 1 1 2 2 2 2 2 2 2 2 3 2 3 3 3 3 3 2 2 2 2 2 2 2 2 2 2 2 -9999 
-9999 1 1 1 1 1 1 1 1 1 1 1 1 1 1 1 1 2 2 2 2 2 2 2 2 2 2 2 2 2 2 2 2 2 2 2 2 2 2 2 2 2 2 1 1 1 2 2 2 2 2 2 2 2 2 2 2 1 1 1 1 1 1 1 1 1 1 1 2 2 4 4 4 4 4 4 4 3 3 3 3 3 3 3 3 3 3 3 3 3 3 3 3 3 3 3 3 3 3 3 3 3 3 3 3 3 3 3 3 3 3 3 3 3 3 3 3 4 4 4 4 1 1 1 1 1 1 1 1 4 4 4 4 4 4 4 4 4 4 2 1 1 4 4 4 3 3 3 3 4 1 1 1 1 1 1 1 1 1 1 1 1 1 1 1 1 1 1 1 1 1 1 1 1 2 2 2 2 2 2 2 2 2 3 3 2 3 3 3 2 2 2 2 2 2 2 2 2 2 2 -9999 
-9999 1 1 1 1 1 1 1 1 1 1 1 1 1 1 1 1 2 2 2 2 2 2 2 2 2 2 2 2 2 2 2 2 2 2 2 2 2 2 2 2 2 1 1 1 1 1 1 2 2 2 2 2 2 2 2 2 2 2 2 2 2 2 2 2 2 3 3 3 3 3 3 4 4 4 4 3 3 3 3 3 3 3 3 3 3 3 3 3 3 3 3 3 3 3 3 3 3 3 3 3 3 3 3 3 3 3 3 3 3 3 3 3 3 3 3 3 4 4 4 4 2 1 1 1 1 1 1 4 4 4 4 4 4 4 4 4 4 4 3 1 1 4 4 4 3 3 3 4 1 1 1 1 1 1 1 1 1 1 1 1 1 1 1 1 1 1 1 1 1 1 1 1 1 2 2 2 2 2 2 2 2 2 3 3 2 3 3 2 3 2 2 2 2 2 2 2 2 2 2 -9999 
-9999 1 1 1 1 1 1 1 1 1 1 1 1 1 1 1 3 2 2 2 2 2 2 2 2 2 2 2 2 2 2 2 2 2 2 2 2 2 2 2 2 2 1 1 3 1 1 1 2 2 2 2 2 2 2 2 2 2 2 2 2 2 2 2 2 2 2 2 3 3 3 3 3 3 3 3 3 3 3 3 3 3 3 3 3 3 3 3 3 3 3 3 3 3 3 3 3 3 3 3 3 3 3 3 3 3 3 3 3 3 3 3 3 3 3 3 3 4 4 4 4 4 4 3 1 4 4 4 4 4 4 4 4 4 4 4 4 4 4 3 3 3 4 3 3 3 4 4 1 1 1 1 1 1 1 1 1 1 1 1 1 1 1 1 1 1 1 1 1 1 1 1 1 1 2 2 2 2 2 2 2 2 3 3 2 2 2 2 2 3 3 2 2 2 2 2 2 2 2 2 -9999 
-9999 1 1 1 1 1 1 1 1 1 1 1 1 1 1 2 2 2 2 2 2 2 2 2 2 2 2 2 2 2 2 2 2 2 2 2 2 2 2 2 2 1 3 1 3 1 2 1 2 2 2 2 2 2 2 2 2 2 2 2 2 2 2 2 2 2 2 2 2 2 2 2 3 3 3 3 3 3 3 3 3 3 3 3 3 3 3 3 3 3 3 3 3 3 3 3 3 3 3 2 2 3 2 2 3 3 3 3 3 3 3 3 3 3 3 2 2 2 4 4 4 4 4 4 3 4 4 4 4 4 4 4 4 4 4 4 4 4 3 3 3 3 3 3 3 3 4 1 1 1 1 4 4 1 1 1 1 1 1 1 1 1 1 1 1 1 1 1 1 1 1 1 1 1 2 2 2 2 2 2 2 3 2 2 2 2 2 2 2 2 2 9 2 2 2 2 2 2 2 2 -9999 
-9999 1 1 1 1 1 1 1 1 1 1 1 1 1 1 3 2 2 2 2 2 2 2 2 2 2 2 2 2 2 2 2 2 2 2 2 2 2 2 2 2 3 1 1 1 2 1 2 2 2 2 2 2 2 2 2 2 2 2 2 2 2 2 2 2 2 2 2 2 2 2 2 2 2 2 3 3 3 3 3 3 3 3 3 3 3 3 3 3 3 3 3 3 3 3 3 3 3 3 2 2 2 2 2 2 3 3 3 3 3 3 3 3 2 2 2 2 2 4 4 4 4 4 3 3 3 4 4 4 4 4 4 4 2 4 3 3 4 4 3 3 3 3 3 3 3 4 4 4 4 3 3 3 4 1 1 1 1 1 1 1 1 1 1 1 1 1 1 1 1 1 1 1 2 2 2 2 2 3 3 3 2 2 2 2 9 2 2 2 2 2 2 2 2 2 2 2 2 2 2 -9999 
-9999 1 1 1 1 1 1 1 1 1 1 1 1 1 3 3 2 3 3 2 2 2 2 2 2 2 2 2 2 2 2 2 2 2 2 2 2 2 2 2 1 1 1 1 2 2 1 2 2 2 2 2 2 2 2 2 2 2 2 2 2 2 2 2 2 2 2 2 2 2 2 2 2 2 2 2 2 2 2 2 2 2 2 3 3 3 3 3 3 3 3 3 3 3 3 3 3 3 3 2 2 2 2 2 2 2 3 3 3 3 3 3 2 2 2 2 2 2 2 4 4 4 4 2 3 3 3 4 4 4 4 4 4 4 3 4 4 4 4 3 3 3 3 3 3 3 3 3 3 3 3 3 3 3 3 4 1 1 1 1 1 1 1 1 1 1 1 1 1 1 1 1 1 2 2 2 2 2 4 2 2 2 9 2 2 2 2 2 2 2 2 2 2 2 2 2 9 2 2 2 -9999 
-9999 1 1 1 1 1 1 1 1 1 1 1 1 1 1 2 2 3 3 2 2 2 1 2 2 2 2 2 2 2 2 2 2 2 2 2 2 2 2 2 1 3 1 1 2 2 1 2 2 2 3 3 3 3 2 2 2 2 2 2 2 2 2 2 2 2 2 2 2 2 2 2 2 2 2 2 2 2 2 2 2 2 2 2 2 2 2 2 2 2 2 2 3 3 3 3 3 3 3 2 2 2 2 2 2 2 2 2 2 2 2 2 2 2 2 2 2 2 2 2 2 2 2 4 4 4 2 2 4 2 4 4 4 4 4 4 3 3 4 4 3 3 3 3 3 1 1 1 1 3 3 1 1 1 3 3 3 4 4 4 4 1 1 1 1 1 1 1 1 1 1 1 2 2 2 2 2 2 2 2 2 2 2 2 2 2 2 2 2 2 2 2 2 2 2 2 2 9 2 2 -9999 
-9999 1 1 1 1 1 1 1 1 1 1 1 1 1 1 1 1 1 1 1 1 1 1 2 2 2 2 2 2 2 2 2 2 2 2 2 2 2 2 2 1 3 1 1 1 1 1 2 2 2 3 3 3 3 2 2 2 2 2 2 2 2 2 2 2 2 2 2 2 2 2 2 2 2 2 2 2 2 2 2 2 2 2 2 2 2 2 2 2 2 2 2 2 2 2 2 2 2 2 2 2 2 2 2 2 2 2 2 2 2 2 2 2 2 2 2 2 2 2 2 2 2 4 4 4 4 4 4 4 4 4 3 3 4 4 3 3 3 4 4 3 3 3 3 1 1 1 1 1 1 1 3 3 1 1 1 1 1 3 1 1 3 3 4 1 1 1 1 1 1 1 2 2 2 2 2 2 3 2 2 2 2 2 2 2 2 2 9 2 2 2 2 2 2 2 2 2 2 2 2 -9999 
-9999 1 1 1 1 1 1 1 1 1 1 1 1 1 1 1 1 1 1 1 1 1 1 2 2 2 2 2 2 2 2 2 2 2 2 2 2 2 2 1 1 1 3 1 1 1 2 2 2 2 3 3 3 3 2 2 2 2 2 2 2 2 2 2 2 2 2 2 2 2 2 2 2 2 2 2 2 2 2 2 2 2 2 2 2 2 2 2 2 2 2 2 2 2 2 2 2 2 2 2 2 2 2 2 2 2 2 2 2 2 2 2 2 2 2 2 2 2 2 2 2 2 4 4 4 4 4 4 4 4 4 3 3 3 4 4 3 3 3 2 3 3 3 3 1 1 1 3 1 3 3 3 3 1 1 1 1 1 1 1 1 1 1 3 3 1 1 1 1 1 2 2 2 2 2 2 4 3 2 2 2 2 2 2 2 2 2 2 2 2 4 2 2 2 2 2 9 2 2 2 -9999 
-9999 1 1 1 1 1 1 1 1 1 1 1 1 1 1 1 1 1 1 1 1 1 1 1 2 2 2 2 2 2 2 2 2 2 2 2 2 2 2 2 1 1 1 1 2 2 2 2 2 2 2 3 3 3 3 2 2 2 2 2 2 2 2 2 2 2 2 2 2 2 2 2 2 2 2 2 2 2 2 2 2 2 2 2 2 2 2 2 2 2 2 2 2 2 2 2 2 2 2 2 2 2 2 2 2 2 2 2 2 2 2 2 2 2 2 2 2 2 2 2 1 1 1 1 4 4 4 4 4 4 4 4 4 4 4 4 2 2 2 2 3 3 3 3 3 3 3 3 3 3 3 3 1 1 1 1 1 1 1 1 1 1 1 1 1 3 4 4 1 2 2 2 2 2 2 4 4 4 3 2 2 2 2 2 2 2 2 2 2 2 4 2 2 2 9 2 2 2 2 2 -9999 
-9999 1 1 1 1 1 1 1 1 1 1 1 1 1 1 3 1 1 1 1 1 1 1 1 2 2 2 2 2 2 2 2 2 2 2 2 2 2 2 2 2 2 2 2 2 2 2 2 2 2 3 3 3 3 3 2 2 2 2 2 2 2 2 2 2 2 2 2 2 2 2 2 2 2 2 2 2 2 4 2 2 2 2 2 2 2 2 2 2 2 2 2 2 2 2 2 2 2 2 2 2 2 3 3 3 2 2 2 2 2 2 2 2 2 2 2 2 2 2 1 1 1 1 1 1 1 2 2 2 2 2 2 2 2 2 2 2 2 2 2 2 3 3 3 3 3 3 3 3 3 3 3 1 1 1 1 1 1 1 1 1 1 1 1 1 1 3 3 4 4 2 2 2 4 1 4 4 4 3 3 3 2 2 2 2 2 2 2 2 2 2 2 2 2 2 2 2 2 2 2 -9999 
-9999 1 1 1 1 1 1 1 1 1 1 1 1 1 1 3 1 1 1 1 1 1 1 1 1 2 2 2 2 2 2 2 2 2 2 2 2 2 2 2 2 2 2 2 2 2 2 2 2 2 3 3 3 3 3 2 2 2 2 2 2 2 2 2 2 2 2 2 2 2 2 2 2 2 2 2 2 2 2 2 2 2 2 2 2 2 2 2 2 2 2 2 2 2 2 2 2 2 2 2 2 2 3 3 3 3 3 3 3 2 2 2 2 2 2 2 2 3 1 1 1 1 1 1 1 1 1 1 2 2 2 2 2 2 2 2 2 2 2 2 2 2 2 3 3 3 3 3 3 3 3 3 3 1 1 1 1 1 1 1 1 1 1 1 1 1 1 3 3 3 3 1 1 1 1 1 4 4 4 3 3 3 3 2 2 2 2 2 2 2 2 2 2 2 2 2 2 2 2 2 -9999 
-9999 1 1 1 1 1 1 1 1 1 1 1 1 1 1 1 1 1 1 1 1 1 1 1 1 2 2 2 2 2 2 2 2 2 2 2 2 2 2 2 2 2 2 2 2 2 2 2 2 2 3 3 2 2 2 2 2 2 2 2 2 2 2 2 2 2 2 2 2 2 2 2 2 2 2 2 2 2 2 2 2 2 2 2 2 2 2 2 2 2 2 2 2 2 2 2 2 2 2 2 2 3 3 3 3 3 3 3 3 3 3 3 2 2 2 2 1 1 1 1 1 1 1 1 1 1 1 1 1 2 2 2 2 2 2 2 2 2 2 2 2 2 2 2 2 3 3 3 3 3 3 3 3 3 3 1 1 1 1 1 1 1 1 1 1 1 1 1 1 1 1 1 1 1 1 4 4 4 4 4 3 3 3 3 3 2 2 2 2 2 4 2 2 2 2 2 2 2 2 9 -9999 
-9999 1 1 1 1 1 1 1 1 1 1 1 1 1 1 1 1 1 1 1 1 1 1 1 1 2 2 2 2 2 2 2 2 2 2 2 2 2 2 2 2 2 2 2 2 2 2 2 2 2 3 2 2 2 2 2 2 2 2 2 2 2 2 2 2 2 2 2 2 2 2 2 2 2 3 3 2 2 2 2 2 2 2 2 2 2 2 2 2 2 2 2 2 2 2 2 2 2 2 2 2 3 3 3 3 3 3 3 3 3 3 3 3 3 3 1 1 3 1 1 1 1 1 1 1 1 1 1 1 1 1 2 2 2 2 2 2 2 2 2 2 2 2 2 2 2 2 3 3 3 3 3 3 3 3 3 3 3 1 4 4 4 4 4 1 1 1 1 1 1 1 1 1 1 1 4 4 4 4 4 3 3 3 3 3 3 3 3 2 2 2 2 2 2 2 2 2 2 2 2 -9999 
-9999 1 1 1 1 1 1 1 1 1 1 1 1 1 1 1 1 1 1 1 1 1 1 1 1 2 2 2 2 2 2 2 2 2 2 2 2 2 2 2 2 2 2 2 2 2 2 2 2 2 2 2 2 2 2 2 2 2 2 2 2 2 2 2 2 2 2 2 2 2 2 2 2 2 3 3 2 2 2 2 2 2 2 2 2 2 2 2 2 2 2 2 2 2 2 2 2 2 2 2 3 3 3 3 3 3 3 3 3 3 3 3 3 3 1 1 2 3 3 3 3 3 3 1 1 1 1 1 1 1 1 1 1 2 2 2 2 2 2 2 2 2 2 2 2 2 2 2 3 3 3 3 3 4 4 4 4 4 4 4 4 4 4 4 4 4 4 1 1 1 1 1 1 4 4 4 4 4 4 4 3 3 3 3 3 3 3 3 3 4 2 2 2 2 2 2 2 2 2 2 -9999 
-9999 1 1 1 1 1 1 1 1 1 1 1 1 1 1 1 1 1 1 1 1 1 1 1 1 2 2 2 2 2 2 2 2 2 2 2 2 2 2 2 2 2 2 2 2 2 2 2 2 2 2 2 2 2 2 2 2 2 2 2 2 2 2 2 2 2 2 2 2 2 2 2 2 2 2 3 3 2 2 2 2 2 2 2 2 2 2 2 2 2 2 2 2 2 2 2 2 2 2 2 3 3 3 3 3 3 3 3 3 3 3 3 3 2 1 1 3 3 3 3 3 3 3 3 3 3 3 3 1 1 1 1 1 1 1 1 2 2 2 2 2 2 2 2 2 2 2 2 2 2 3 4 4 4 4 4 4 4 4 4 4 4 4 4 4 4 4 4 4 4 4 4 4 4 4 4 4 4 4 4 4 3 3 3 3 3 3 3 4 2 2 2 2 2 2 2 2 2 2 2 -9999 
-9999 1 1 1 1 1 1 1 1 1 1 1 1 1 1 1 1 1 1 1 1 1 1 1 1 2 2 2 2 2 2 2 2 2 2 2 2 2 2 2 2 2 2 2 2 2 2 2 2 2 2 2 2 2 2 2 2 2 2 2 2 2 2 2 2 2 2 2 2 2 2 2 2 2 2 2 3 2 2 2 2 2 2 2 2 2 2 2 2 2 2 2 2 2 2 2 2 2 2 2 2 2 2 2 2 2 2 2 2 2 3 3 2 1 1 2 3 3 3 3 3 3 3 3 3 3 3 3 3 3 1 1 1 1 1 1 1 1 1 2 2 2 2 2 2 2 2 2 2 2 2 2 2 3 4 4 4 4 4 4 4 4 4 4 4 4 4 4 4 4 4 4 4 4 4 4 4 4 4 4 4 4 3 3 3 3 3 3 4 2 2 2 2 2 2 2 2 9 2 2 -9999 
-9999 1 1 1 1 1 1 1 1 1 1 1 1 1 1 1 1 1 1 1 1 1 1 1 1 2 2 2 2 2 2 2 2 2 2 2 2 2 2 2 2 2 2 2 2 2 2 2 2 2 2 2 2 2 2 2 2 2 2 2 2 2 2 2 2 2 2 2 2 2 2 2 2 2 2 2 3 3 2 2 2 2 2 2 2 2 2 2 2 2 2 2 2 2 2 2 2 2 2 2 2 2 2 2 2 2 2 2 2 2 2 2 1 1 1 2 3 3 3 3 3 3 3 3 3 3 3 3 3 3 3 3 1 1 1 1 1 1 1 1 1 1 1 1 1 2 2 2 2 2 2 2 2 2 3 3 3 3 3 3 4 4 4 4 4 4 4 4 4 4 4 4 4 4 4 4 4 4 4 4 4 4 3 3 3 3 3 3 4 3 2 2 2 2 2 2 2 2 2 2 -9999 
-9999 1 1 1 1 1 1 1 1 1 1 1 1 1 1 1 1 1 1 1 1 1 1 1 1 2 2 2 2 2 2 2 2 2 2 2 2 2 2 2 2 2 1 2 2 2 2 2 2 2 2 2 2 2 2 2 2 2 2 2 2 2 2 2 2 2 2 2 2 2 2 2 2 2 2 2 2 3 2 2 2 2 2 2 2 2 2 2 2 2 2 2 2 2 2 2 2 2 2 2 2 2 2 2 2 2 2 2 2 2 2 1 1 1 1 2 3 3 3 3 3 3 3 3 3 3 3 3 3 3 3 3 3 3 1 1 1 1 1 1 1 1 1 1 1 1 1 1 1 2 2 2 2 3 3 3 3 3 3 3 3 3 3 3 4 4 4 4 4 4 4 4 4 4 4 4 4 4 4 4 4 4 3 3 3 3 3 3 3 3 4 4 2 2 2 2 2 2 2 2 -9999 
-9999 1 1 1 1 1 1 1 1 1 1 1 1 1 1 1 1 1 1 1 1 1 1 1 1 2 2 2 2 2 2 2 2 2 2 2 2 2 2 2 2 2 1 2 2 2 3 3 3 2 2 2 2 2 2 2 2 2 2 2 2 2 2 2 2 2 2 4 2 4 4 4 4 4 4 2 2 2 2 2 2 2 2 2 2 2 2 2 2 2 2 2 2 2 2 2 2 2 2 2 2 2 2 2 2 2 2 2 2 2 2 1 1 1 1 2 3 3 3 3 3 3 3 3 3 3 3 3 3 3 3 3 3 3 3 3 3 1 1 1 1 1 1 1 1 1 1 1 1 1 1 2 2 2 3 3 3 3 3 3 3 3 3 3 3 3 3 4 4 4 4 4 1 4 4 4 4 4 4 4 4 4 3 3 3 3 3 3 3 3 3 3 4 2 2 2 2 2 2 2 -9999 
-9999 1 1 1 1 1 1 1 1 1 1 1 1 1 1 1 1 1 1 1 1 1 3 3 3 2 2 2 2 2 2 2 2 2 2 2 2 2 2 2 2 1 1 2 2 3 3 3 3 2 2 2 2 2 2 2 2 2 2 2 2 2 2 2 2 2 2 4 2 4 4 4 4 4 4 2 2 2 2 2 3 3 3 2 2 2 2 2 2 2 2 2 2 2 2 2 2 2 2 2 2 2 2 2 2 2 2 2 2 2 1 1 1 1 1 1 3 3 3 3 3 3 3 3 3 3 3 3 3 3 3 3 3 3 3 3 3 3 3 1 1 1 1 1 1 1 1 1 1 1 1 1 1 2 3 3 3 3 3 3 3 3 3 1 1 1 1 1 2 1 1 1 1 2 1 1 1 4 4 4 4 4 4 3 3 3 3 3 3 3 3 3 3 3 3 3 3 3 3 3 -9999 
-9999 1 1 1 1 1 1 1 1 1 1 1 1 1 1 1 1 1 1 1 1 1 3 3 2 2 2 2 2 2 2 2 2 2 2 2 2 2 2 2 2 1 2 2 2 2 3 3 2 2 2 2 2 2 2 2 2 2 2 2 2 2 2 2 2 2 2 2 2 4 4 4 4 4 2 2 2 2 2 2 3 3 3 3 3 3 2 2 2 2 2 2 2 2 2 2 2 2 2 2 2 2 2 2 2 2 2 2 2 2 1 1 1 1 1 1 3 3 3 3 3 3 3 3 3 3 3 3 3 3 3 3 3 3 3 3 3 2 4 1 1 1 1 1 1 1 1 1 1 1 1 1 1 2 3 3 3 3 3 3 3 3 3 1 1 1 1 1 1 1 1 1 1 1 1 4 2 1 4 4 4 4 4 3 3 3 3 3 3 3 3 3 3 3 3 3 3 3 3 3 -9999 
-9999 1 1 1 1 1 1 1 1 1 1 1 1 1 1 1 1 1 1 1 1 3 3 2 2 2 2 2 2 2 2 2 2 2 2 2 2 2 2 2 1 1 2 2 7 7 2 2 2 2 2 2 2 2 2 2 2 2 2 2 2 2 2 2 2 2 2 2 2 4 4 4 4 2 2 4 2 2 2 2 3 3 3 3 3 3 3 2 2 2 2 2 2 2 2 2 2 2 2 2 2 2 2 2 2 2 2 2 2 1 1 1 1 1 1 1 3 3 3 3 3 3 3 3 3 3 3 3 3 3 3 3 3 3 3 4 4 4 4 1 1 1 1 1 1 1 1 1 1 1 1 1 1 1 1 3 3 3 3 3 3 3 1 1 1 1 1 1 1 1 1 1 1 1 1 1 4 4 2 2 2 4 4 3 3 3 3 3 3 3 3 3 3 3 3 3 3 3 3 3 -9999 
-9999 1 1 1 1 1 1 1 1 1 1 1 1 1 1 1 1 1 1 1 3 3 3 2 2 2 2 2 2 2 2 2 2 2 2 2 2 2 2 2 1 2 2 7 7 7 7 7 7 7 7 7 7 7 4 4 4 2 2 2 2 2 2 2 2 2 2 2 2 4 4 4 4 4 4 4 2 2 2 2 2 3 3 3 3 3 3 2 2 2 2 2 2 2 2 2 2 2 2 2 2 2 2 2 2 2 2 2 1 1 1 1 1 1 1 1 2 3 3 3 3 3 3 3 3 3 3 3 3 3 3 3 3 3 4 4 4 4 4 1 1 1 1 1 1 1 1 1 1 1 1 1 1 1 1 1 3 3 3 3 3 3 1 1 1 1 1 1 1 1 1 1 1 1 1 1 1 1 4 2 2 2 4 3 3 3 3 3 3 3 3 3 3 3 3 3 3 3 3 3 -9999 
-9999 1 1 1 1 1 1 1 1 1 1 1 1 1 1 1 1 1 1 1 3 3 2 2 2 2 2 2 2 2 2 2 2 2 2 2 2 2 2 1 2 2 2 7 7 7 7 7 7 7 7 7 7 7 4 4 7 7 7 7 7 7 7 7 7 7 7 7 2 2 2 4 4 4 4 4 2 2 2 2 2 2 3 3 3 3 3 3 2 2 2 2 2 2 2 2 2 2 2 2 2 2 2 2 2 2 2 2 1 1 1 1 1 1 1 1 2 3 3 3 3 3 3 3 3 2 3 3 3 3 3 3 3 2 4 4 4 4 4 1 1 1 1 1 1 1 1 3 4 4 4 1 1 1 1 1 1 3 3 3 3 1 1 1 1 1 1 1 1 1 1 1 1 1 1 1 1 1 1 1 1 2 2 2 2 3 3 3 3 3 3 3 3 3 3 3 3 3 3 3 -9999 
-9999 1 1 1 1 1 1 1 1 1 1 1 1 1 1 1 1 1 1 3 3 3 2 2 2 2 2 2 2 2 2 2 2 2 2 2 2 2 2 1 2 2 7 7 7 7 7 7 7 7 7 7 7 7 4 7 7 7 7 7 7 7 7 7 7 7 7 7 7 2 2 2 2 2 2 2 2 2 2 2 2 2 2 3 3 3 3 3 3 2 2 2 2 2 2 2 2 2 2 2 2 2 2 2 2 2 2 1 1 1 1 1 1 1 1 1 1 3 3 3 3 3 3 3 3 3 3 3 3 3 3 3 3 4 4 4 4 4 4 4 1 1 1 1 1 1 3 3 4 4 4 4 1 1 1 1 1 1 2 3 3 1 1 1 1 1 1 1 1 1 1 1 1 1 1 1 1 1 1 1 1 1 2 2 2 2 3 3 3 3 3 3 3 3 3 3 3 3 3 3 -9999 
-9999 1 1 4 1 1 1 1 1 1 1 1 1 2 1 1 1 1 1 3 3 2 2 2 2 2 2 2 2 2 2 2 2 2 2 2 2 2 1 1 2 2 7 7 7 7 7 7 7 7 7 7 7 4 4 7 7 7 7 7 7 7 7 7 7 7 7 7 7 2 2 2 2 2 2 2 2 2 2 2 2 2 2 2 3 3 3 3 3 3 2 2 2 2 2 2 2 2 2 2 2 2 2 2 2 2 2 1 1 1 1 1 1 1 1 1 1 3 3 3 3 3 3 3 3 3 3 3 3 3 3 3 3 4 4 4 4 4 4 4 4 4 1 1 1 1 3 1 4 4 4 4 2 1 1 1 1 1 1 1 1 1 1 1 1 1 1 1 1 1 1 1 1 1 1 1 1 1 1 1 1 1 2 2 2 2 2 2 2 3 3 3 3 3 3 3 3 3 3 3 -9999 
-9999 2 4 4 4 1 1 1 1 1 1 1 2 2 2 1 1 1 1 3 3 2 2 2 2 2 2 2 2 2 2 2 2 2 2 2 2 2 2 2 2 2 7 7 7 7 7 7 7 7 7 7 7 4 4 7 7 7 7 7 7 7 7 7 7 7 7 7 7 2 2 2 2 2 2 2 2 2 2 2 2 2 2 2 3 3 3 3 3 3 3 2 2 2 2 2 2 2 2 2 2 2 2 2 2 2 1 1 1 1 1 1 1 1 1 1 1 3 2 2 2 2 3 3 3 3 3 3 3 3 3 3 4 4 4 4 4 4 4 4 4 4 1 1 1 3 3 4 4 4 4 4 1 1 1 1 1 1 1 1 1 1 1 1 1 1 1 1 1 1 1 1 1 1 1 1 1 1 1 1 1 2 2 2 2 2 2 2 2 2 2 2 2 4 4 2 2 4 4 4 -9999 
-9999 2 2 4 4 4 1 1 1 1 1 2 2 2 2 1 1 1 3 3 2 2 2 2 2 2 2 2 2 2 2 2 2 2 2 2 1 1 1 2 2 7 7 7 7 7 7 7 7 7 7 7 7 4 7 7 7 7 7 7 7 7 7 7 7 7 7 7 7 2 2 2 2 2 2 2 2 2 2 2 2 2 2 2 2 3 3 3 3 3 3 2 2 2 2 2 2 2 2 2 2 2 2 2 2 2 1 1 1 1 1 1 1 1 1 1 1 1 2 2 2 2 2 3 3 3 3 3 3 3 3 3 4 4 4 4 4 4 4 4 1 4 1 1 3 3 1 4 4 4 4 4 1 1 1 1 1 1 1 1 1 1 1 1 1 1 1 1 1 1 1 1 1 1 1 1 1 1 1 1 1 2 2 2 2 2 2 2 2 2 4 4 4 4 4 4 4 4 4 4 -9999 
-9999 2 2 2 4 4 4 1 1 1 1 2 2 2 2 2 1 1 3 3 2 2 2 2 2 2 2 2 2 2 2 2 2 1 1 1 1 1 1 2 2 7 7 7 7 7 7 7 7 7 7 7 4 4 7 7 7 7 7 7 7 7 7 7 7 7 7 7 7 2 2 2 2 2 2 2 2 2 2 2 2 2 2 2 2 2 3 3 3 3 3 3 2 2 2 2 2 2 2 2 2 2 2 2 2 1 1 1 1 1 1 1 1 1 1 1 1 1 1 4 4 4 2 2 3 3 3 3 3 2 3 3 3 4 4 4 4 4 4 4 1 1 1 3 3 3 4 4 4 4 4 3 3 3 1 1 1 1 1 1 1 1 1 1 2 1 1 1 1 1 1 1 1 1 1 1 1 1 1 1 2 2 2 2 2 2 2 2 2 2 4 4 4 4 4 4 4 4 4 4 -9999 
-9999 2 2 2 2 4 4 4 1 1 2 2 2 2 2 2 1 3 3 2 2 2 2 2 2 2 2 2 2 2 2 1 1 1 1 1 1 1 2 2 2 7 7 7 7 7 7 7 7 7 7 7 4 4 7 7 7 7 7 7 7 7 7 7 7 7 7 7 7 2 2 2 2 2 2 2 2 2 2 2 2 2 2 2 2 2 3 3 3 3 3 3 2 2 2 2 2 2 2 2 2 2 2 2 2 1 1 1 1 1 1 1 1 1 1 1 1 1 4 4 2 2 2 2 3 3 3 3 3 3 3 3 3 3 4 4 4 4 4 4 1 3 3 3 3 1 4 4 4 4 2 3 3 3 1 1 1 1 1 1 1 1 1 1 1 1 1 1 1 1 1 1 1 1 1 1 1 1 1 2 2 2 2 2 2 2 2 2 2 2 2 4 4 4 4 4 4 4 4 4 -9999 
-9999 2 2 2 2 2 4 4 2 2 2 2 2 2 2 2 3 3 2 2 2 2 2 2 2 2 2 2 1 1 1 1 1 1 1 1 1 1 2 2 2 7 7 7 7 7 7 7 7 7 7 7 4 7 7 7 7 7 7 7 7 7 7 7 7 7 7 7 7 2 2 2 2 2 2 2 2 2 2 2 2 2 2 2 2 2 3 3 3 3 3 3 2 2 2 2 2 2 2 2 2 2 2 2 1 1 1 1 1 1 1 1 1 1 1 1 1 1 4 4 1 2 2 2 3 3 3 3 3 3 3 3 3 3 3 4 4 4 4 4 3 3 3 1 3 4 4 4 4 4 3 3 3 3 1 1 1 1 1 1 1 1 1 1 1 1 1 1 1 2 1 1 1 1 1 1 1 1 2 2 2 2 2 2 2 2 2 2 2 2 2 4 4 4 4 4 4 4 4 2 -9999 
-9999 2 2 2 2 2 2 4 2 2 2 2 2 2 2 2 3 3 2 2 2 2 2 2 2 2 1 1 1 1 1 1 1 1 1 1 1 1 2 2 7 7 3 3 7 7 7 7 7 7 7 4 4 7 7 7 7 7 7 7 7 7 7 7 7 7 7 7 7 2 2 2 2 2 2 2 2 2 2 2 2 2 2 2 2 2 2 3 3 3 3 2 2 2 2 2 2 2 2 2 2 2 2 2 1 1 1 1 1 1 1 1 1 1 1 1 1 1 1 1 1 2 2 2 3 3 3 3 3 3 3 3 3 3 3 3 1 4 4 1 3 3 3 3 1 4 1 4 4 3 3 3 3 3 3 1 1 1 1 1 1 1 1 1 1 1 1 1 1 1 1 1 1 1 1 1 1 1 2 2 2 2 2 2 2 2 2 2 2 2 2 4 4 4 4 4 4 2 2 2 -9999 
-9999 2 2 2 2 2 2 2 2 2 2 2 2 2 2 3 3 2 2 2 2 2 2 2 1 1 1 1 1 1 1 1 1 1 1 1 1 1 2 2 7 7 3 3 3 3 7 7 7 7 7 4 4 7 7 7 7 7 7 7 7 7 7 7 7 7 7 7 7 2 2 2 2 2 2 2 2 2 2 2 2 2 2 2 2 2 2 2 3 3 3 3 2 2 2 2 2 2 2 2 2 2 2 1 1 1 1 1 1 1 1 1 1 1 1 1 1 1 1 1 1 1 2 2 3 3 3 3 3 3 3 3 2 3 3 3 3 3 4 1 3 3 3 3 1 1 4 4 4 3 3 3 3 3 3 1 1 1 1 1 1 1 1 1 1 1 1 1 1 1 1 1 1 1 1 1 1 2 2 2 2 2 2 2 2 2 2 2 2 2 2 4 4 4 4 4 2 2 2 2 -9999 
-9999 2 2 2 2 2 2 2 2 2 2 2 2 4 4 3 3 2 2 2 2 2 1 1 1 1 1 1 1 1 1 1 1 1 1 1 1 1 2 2 7 7 7 7 3 7 7 7 7 7 7 4 7 7 7 7 7 7 7 7 7 7 7 7 7 7 7 7 7 2 2 2 2 2 2 2 2 2 2 2 2 2 2 2 2 2 2 2 2 3 3 3 2 2 2 2 2 2 2 2 2 2 2 1 1 1 1 1 1 1 1 1 1 1 1 1 1 1 1 1 1 1 2 2 2 3 3 3 3 3 3 3 3 3 3 3 3 3 3 3 3 3 3 3 1 4 4 4 4 3 3 3 3 3 3 1 1 1 1 1 1 1 1 1 1 1 1 1 1 1 1 1 1 1 1 1 3 3 9 2 2 2 2 2 2 2 2 2 2 2 4 4 4 4 2 2 2 2 2 4 -9999 
-9999 2 2 2 2 2 2 2 2 2 2 2 4 4 4 3 2 2 2 2 1 1 1 1 1 1 1 1 1 1 1 1 1 1 1 1 1 2 2 2 7 7 7 7 7 7 7 7 7 7 4 4 7 7 7 7 7 7 7 7 7 7 7 7 7 7 7 7 7 7 2 2 2 2 2 2 2 2 2 2 2 2 2 2 2 2 2 2 2 3 3 3 2 2 2 2 2 2 2 2 2 2 2 1 1 1 1 1 1 1 1 1 1 1 1 1 1 1 1 1 1 1 2 2 4 3 3 3 3 3 3 3 3 3 3 3 3 3 3 1 3 3 3 3 4 4 1 4 3 3 3 3 3 3 1 1 1 1 1 1 1 1 1 1 1 1 1 1 1 1 1 1 1 1 1 1 3 3 3 3 3 9 2 2 2 2 2 2 2 2 4 4 4 2 2 2 2 3 4 4 -9999 
-9999 2 2 2 2 2 2 2 2 2 2 4 4 4 2 2 2 2 1 1 1 1 1 1 1 1 1 1 1 1 1 1 1 1 1 1 1 2 2 2 7 7 7 7 7 7 7 7 7 7 4 4 7 7 7 7 7 7 7 7 7 7 7 7 7 7 7 7 7 7 2 2 2 2 2 2 2 2 2 2 2 2 2 2 2 2 2 2 2 2 3 3 2 2 2 2 2 2 2 2 2 2 1 1 1 1 1 1 1 1 1 1 1 1 1 1 1 1 3 3 1 1 1 2 3 4 3 3 3 3 3 3 3 3 3 3 3 3 3 3 1 3 3 3 4 1 4 4 3 3 3 3 3 3 1 1 1 1 1 1 1 1 1 1 1 1 1 1 1 1 1 1 1 1 1 1 3 3 3 3 3 3 3 2 2 2 2 2 2 2 2 2 2 2 4 4 4 4 3 3 -9999 
-9999 2 2 2 2 2 2 2 2 2 4 4 2 2 2 2 2 1 1 1 1 1 1 1 1 1 1 1 1 1 1 1 1 1 1 1 1 2 2 7 7 7 7 7 7 7 7 7 7 7 4 4 7 7 7 7 7 7 7 7 7 7 7 7 7 7 7 7 7 7 2 2 2 2 2 2 2 2 2 2 2 2 2 2 2 2 2 2 2 2 3 3 3 2 2 2 2 2 2 2 2 2 1 1 1 1 1 1 1 1 1 1 1 1 1 1 1 3 3 3 3 1 1 2 4 4 4 3 3 3 3 3 3 3 3 3 3 3 3 3 3 3 3 3 4 4 4 4 3 3 3 3 3 1 1 1 1 1 1 1 1 1 1 1 1 1 1 1 1 1 1 1 1 1 1 3 3 3 3 3 2 2 1 1 9 2 2 2 2 2 2 2 4 4 4 2 2 2 2 3 -9999 
-9999 2 2 2 2 2 2 2 2 2 4 4 2 2 2 2 1 1 1 1 1 1 1 1 1 1 1 1 1 1 1 1 1 1 1 1 1 2 2 7 7 7 7 7 7 7 7 7 7 7 4 7 7 7 7 7 7 7 7 7 7 7 7 7 7 7 7 7 7 7 2 2 2 2 2 2 2 2 2 2 2 2 2 2 2 2 2 2 2 2 2 2 2 3 2 2 2 2 2 2 2 2 1 1 1 1 1 1 1 1 1 1 1 1 1 1 1 3 3 3 3 1 1 2 4 4 4 4 3 3 3 3 3 3 3 3 3 3 3 3 3 3 3 3 4 4 4 3 3 3 3 3 3 2 1 1 1 1 1 1 1 1 1 1 1 1 1 1 1 1 1 1 1 1 1 3 3 3 3 1 2 2 1 1 1 9 9 2 2 2 2 2 2 2 2 2 2 2 2 3 -9999 
-9999 2 2 2 2 2 2 2 2 2 4 2 2 2 2 1 1 1 1 1 1 1 1 1 1 1 1 1 1 1 1 1 1 1 1 1 2 2 2 7 7 7 7 7 7 7 7 7 7 4 4 1 7 7 7 7 7 7 7 7 7 7 7 7 7 7 7 7 7 7 2 2 2 2 2 2 2 2 2 2 2 2 2 2 2 2 2 3 3 3 2 2 2 3 3 3 2 2 2 2 2 2 1 1 1 1 1 1 1 1 1 1 1 1 3 3 3 3 3 3 3 1 3 3 4 4 4 4 4 3 3 3 3 3 3 3 3 3 3 3 3 3 3 3 4 4 4 3 3 3 3 3 2 2 1 1 1 1 1 1 1 1 1 1 1 1 1 1 1 1 1 1 1 1 3 3 3 3 2 2 2 2 2 2 1 1 9 2 2 2 2 2 2 2 2 2 2 2 2 2 -9999 
-9999 2 2 2 2 2 2 2 2 2 4 2 2 2 1 1 1 1 1 1 1 1 1 1 1 1 2 1 1 1 1 1 1 1 1 1 2 2 2 7 7 7 7 7 7 7 7 7 7 4 4 1 7 7 7 7 7 7 7 7 7 7 7 7 7 7 7 7 7 7 2 2 2 2 2 2 2 2 2 2 2 2 2 2 2 2 3 3 3 3 2 2 3 3 2 3 3 3 2 2 2 1 1 1 1 1 1 1 1 1 3 3 1 1 3 3 3 3 3 3 3 1 3 3 4 4 4 4 4 4 3 3 3 3 3 3 3 3 3 2 3 3 3 3 4 4 3 3 3 3 3 3 2 2 1 1 1 1 1 1 1 1 1 1 1 1 1 1 1 1 1 1 1 1 3 3 3 2 2 2 2 2 2 2 9 1 1 9 2 2 2 2 2 2 2 2 2 2 2 2 -9999 
-9999 2 2 2 2 2 2 2 2 2 4 2 2 2 2 1 1 1 1 1 1 1 1 1 1 1 1 2 2 2 1 1 1 1 1 2 2 2 7 7 7 7 7 7 7 7 7 7 7 4 4 1 7 7 7 7 7 7 7 7 7 7 7 7 7 7 7 7 7 7 2 2 2 2 2 2 2 2 2 2 2 2 2 2 2 3 3 3 3 3 2 3 3 3 2 3 3 3 3 3 2 1 1 1 1 3 3 3 1 1 1 1 1 1 1 3 3 3 3 3 3 3 3 3 3 4 4 4 4 4 4 3 3 3 3 3 3 3 2 3 3 3 3 3 2 2 2 3 3 3 3 3 2 2 1 1 1 1 1 1 1 1 1 1 1 1 1 1 1 1 1 1 1 1 3 3 3 2 2 2 2 2 2 2 2 9 1 1 2 2 2 2 2 2 2 2 2 2 2 2 -9999 
-9999 2 2 2 2 2 2 2 2 2 4 2 2 2 2 1 1 1 1 1 1 1 1 1 1 1 1 1 2 2 2 2 2 2 1 2 2 2 7 7 7 7 7 7 7 7 7 7 7 4 4 1 7 7 7 7 7 7 7 7 7 7 7 7 7 7 7 7 7 7 2 2 2 2 2 2 2 2 2 2 2 2 2 2 3 3 3 3 3 3 2 3 3 3 2 3 3 3 3 3 2 1 1 1 1 1 1 1 1 1 1 1 1 1 1 3 3 3 3 3 3 3 3 3 3 3 4 4 4 4 4 4 4 3 3 3 3 3 3 3 3 3 3 3 3 3 2 3 2 2 2 3 2 2 1 1 1 1 1 1 1 1 1 1 1 1 1 1 1 1 1 1 1 3 3 3 2 9 2 2 2 2 2 2 2 2 1 1 1 2 2 2 2 2 2 2 2 2 2 2 -9999 
-9999 2 2 2 2 2 2 2 2 4 4 2 2 2 2 1 1 1 1 1 1 1 1 1 1 1 1 1 1 1 1 2 2 2 2 2 2 2 7 7 7 7 7 7 7 7 7 7 7 7 4 1 7 7 7 7 7 7 7 7 7 7 7 7 7 7 7 7 7 7 2 2 2 2 2 2 2 2 2 2 2 2 2 2 3 3 3 3 3 2 2 3 3 2 2 3 3 3 2 2 1 1 1 1 1 1 1 1 1 1 1 1 1 1 1 1 3 3 3 3 3 3 3 3 3 3 4 4 4 4 4 4 4 2 2 4 4 4 3 3 3 3 3 3 3 3 3 3 3 3 3 3 2 2 1 1 1 1 1 1 1 1 1 1 1 1 1 1 1 1 1 1 1 3 3 3 2 2 2 2 2 2 2 2 2 2 2 1 1 1 2 2 2 2 2 2 2 2 2 2 -9999 
-9999 2 2 2 2 2 2 2 2 4 2 2 2 2 2 2 1 1 1 1 1 1 1 1 1 1 1 1 1 1 1 1 1 1 1 1 1 2 7 7 7 7 7 7 7 7 7 7 7 4 4 1 7 7 7 7 7 7 7 7 7 7 7 7 7 7 7 7 7 7 2 2 2 2 2 2 2 2 2 2 2 2 2 2 3 3 3 3 3 2 2 3 3 2 3 3 2 2 2 2 1 1 1 1 1 1 1 1 1 1 1 1 1 1 1 1 3 3 3 3 3 3 3 3 3 3 3 4 9 2 2 2 2 2 4 4 4 4 4 3 3 3 3 3 3 3 3 3 3 2 2 2 2 2 1 1 1 1 1 1 1 1 1 1 1 1 1 1 1 2 2 2 2 3 3 3 2 2 2 2 2 2 2 2 2 2 2 9 1 1 1 2 2 2 2 2 2 2 2 2 -9999 
-9999 2 2 2 2 2 2 2 2 4 4 2 2 2 2 2 1 1 1 1 1 1 1 1 1 1 1 1 1 1 1 1 1 1 1 1 1 1 7 7 7 7 7 7 7 7 7 7 7 1 1 1 1 1 7 7 7 7 7 7 7 7 7 7 7 7 7 7 7 7 2 2 2 2 2 2 2 2 2 2 2 2 2 2 3 3 3 3 3 2 2 2 2 2 1 2 2 2 2 2 1 1 1 1 1 1 1 1 1 1 1 1 1 1 1 1 1 3 3 3 3 3 3 3 3 9 2 2 2 2 2 2 2 2 2 4 4 4 4 3 3 3 3 3 3 3 3 2 3 3 3 3 2 2 1 1 1 1 1 1 1 1 1 1 1 1 2 2 2 2 2 2 2 3 3 3 2 2 2 2 2 2 2 2 2 2 2 2 2 1 1 1 2 2 2 2 2 2 2 2 -9999 
-9999 2 2 2 2 2 2 2 2 2 4 2 2 2 2 2 2 1 1 1 1 1 1 1 1 1 1 1 1 1 1 1 1 1 1 1 1 2 7 7 7 7 7 7 7 7 7 7 7 1 1 1 1 1 1 1 1 7 7 7 7 7 7 7 7 7 7 7 7 7 2 2 2 2 2 2 2 2 2 2 2 2 2 2 3 3 3 3 3 2 2 2 1 1 1 2 2 2 2 2 1 1 1 1 1 1 1 1 1 1 1 1 1 1 1 1 1 1 3 3 3 2 2 4 4 4 2 2 2 2 2 2 2 2 2 2 4 4 3 3 3 3 3 3 3 3 3 3 3 3 3 3 2 2 1 1 1 1 1 1 1 1 1 1 2 2 2 2 2 2 2 2 2 3 3 3 9 2 2 2 2 2 2 2 2 2 2 2 2 2 1 1 1 2 2 2 2 2 2 2 -9999 
-9999 2 2 2 2 2 2 2 4 4 4 2 2 2 2 2 7 1 1 1 1 1 1 1 1 1 1 1 1 1 1 1 1 1 1 1 1 1 7 7 7 7 7 7 7 7 7 7 7 7 1 1 4 1 1 3 1 1 7 7 7 7 7 7 7 7 7 7 7 7 2 2 2 2 2 2 2 2 2 2 2 2 2 2 3 3 3 3 3 1 1 1 1 3 3 2 2 2 2 2 1 1 1 1 1 1 1 1 1 1 1 1 1 1 1 1 1 1 3 3 2 2 2 2 4 4 2 2 2 2 2 2 2 2 2 2 4 3 3 3 3 3 3 3 3 3 3 3 3 3 3 3 2 2 1 1 1 1 1 1 1 2 2 2 2 2 2 2 2 2 2 2 2 3 3 3 2 2 2 2 2 2 2 2 2 2 2 2 2 2 1 1 1 1 2 2 2 2 2 2 -9999 
-9999 2 2 2 2 2 2 4 2 4 4 2 2 2 7 7 7 2 1 1 1 1 1 1 1 1 1 1 1 1 1 1 1 1 1 1 1 1 7 7 7 7 7 7 7 7 7 7 7 7 7 7 1 1 4 3 3 7 7 7 7 7 7 7 7 7 7 7 7 7 2 2 2 2 2 2 2 2 2 2 2 2 2 2 3 3 3 1 1 1 1 1 1 3 3 2 2 2 2 2 2 1 1 1 1 1 1 1 1 1 1 1 1 1 1 1 1 1 1 3 2 2 2 2 2 2 2 2 2 2 2 2 2 2 2 2 2 3 3 3 3 3 3 3 3 3 3 3 3 3 3 3 1 1 1 1 1 1 1 1 1 1 1 1 1 1 1 1 1 1 1 1 1 3 3 2 2 2 2 2 2 2 2 2 2 2 2 2 2 2 2 1 1 1 1 2 2 2 2 2 -9999 
-9999 2 2 2 2 2 2 2 2 4 2 2 2 7 7 7 7 7 1 1 1 1 1 1 1 3 1 1 1 1 1 1 1 1 1 1 1 7 7 7 7 7 7 7 7 7 7 7 7 7 7 7 7 7 1 1 7 7 7 7 7 7 7 7 7 7 7 7 7 7 2 2 2 2 2 2 2 2 2 2 2 2 2 3 3 1 1 1 1 1 1 1 3 3 3 2 2 2 1 1 2 2 1 1 1 1 1 1 1 1 1 1 1 1 1 1 1 1 1 3 3 2 2 2 2 2 2 2 2 2 2 2 2 2 2 2 3 3 3 3 3 3 3 3 3 3 3 3 3 3 3 3 1 1 1 1 1 1 1 1 1 1 1 1 1 1 1 1 1 1 1 1 1 3 3 2 2 2 2 2 2 2 2 2 2 2 2 2 2 2 2 2 1 1 1 9 2 2 2 2 -9999 
-9999 2 2 2 2 2 2 2 4 4 2 7 7 7 7 7 7 7 1 1 1 1 1 1 1 1 1 1 1 1 1 1 1 1 1 1 1 7 7 7 7 7 7 7 7 7 7 7 7 7 7 7 7 7 7 7 7 7 7 7 7 7 7 7 7 7 7 7 7 7 2 2 2 2 2 2 2 2 2 2 2 2 2 1 1 1 1 1 1 1 1 1 3 3 3 2 2 2 1 1 1 2 2 1 1 1 1 1 1 1 1 1 1 1 1 1 1 1 1 1 3 3 2 2 2 2 3 2 2 2 2 2 2 2 2 3 3 3 3 3 3 3 3 3 3 3 3 2 3 3 1 1 1 1 1 1 1 1 1 1 1 1 1 1 1 1 1 1 1 1 1 1 1 3 3 2 2 2 2 2 2 2 2 2 2 2 2 2 2 2 2 2 2 1 1 1 2 2 2 2 -9999 
-9999 2 2 2 2 2 2 4 4 3 7 7 7 7 7 7 7 7 1 1 1 1 1 1 1 1 1 1 1 1 1 1 1 1 1 1 1 1 7 7 7 7 7 7 7 7 7 7 7 7 7 7 7 7 7 7 7 7 7 7 7 7 7 7 7 7 7 7 7 7 2 2 2 2 2 2 2 2 2 2 2 1 1 1 1 1 1 1 1 1 1 1 3 3 2 2 2 2 1 1 1 1 2 2 1 1 1 1 1 1 1 1 1 1 1 1 1 1 1 1 2 3 2 2 2 2 3 2 2 2 2 2 2 2 3 3 3 3 3 3 3 3 3 3 3 3 3 3 3 3 1 1 1 1 1 1 1 1 1 1 1 1 1 1 1 1 1 1 1 1 1 1 1 3 3 2 2 2 2 2 2 2 2 2 2 2 2 2 2 2 2 2 2 2 1 1 1 2 2 2 -9999 
-9999 2 2 2 2 2 2 2 9 7 7 7 7 7 7 7 7 7 2 1 1 1 1 1 1 1 1 1 1 1 1 1 1 1 1 1 1 3 7 7 7 7 7 7 7 7 7 7 7 7 7 7 7 7 7 7 7 7 7 7 7 7 7 7 7 7 7 7 7 7 2 2 2 2 2 2 2 2 2 1 1 1 1 1 1 1 1 1 1 1 1 3 3 3 2 2 2 1 1 1 1 1 1 2 2 1 1 1 1 1 1 1 1 1 1 1 1 1 1 1 1 3 3 2 2 2 2 2 2 2 2 2 2 3 3 3 3 3 3 3 3 3 3 3 3 3 3 3 3 3 3 1 1 1 1 1 1 1 1 1 1 1 1 1 1 1 1 1 1 1 1 1 3 3 3 2 2 2 2 2 2 2 2 2 2 2 2 2 2 2 2 2 2 2 2 1 1 1 2 2 -9999 
-9999 2 2 2 2 2 2 7 7 7 7 7 7 7 7 7 7 7 7 1 1 1 1 1 1 1 1 1 1 1 3 1 1 1 1 1 2 2 3 7 7 7 7 7 7 7 7 7 2 2 2 7 7 7 7 7 7 7 7 7 7 7 7 7 7 7 7 7 7 7 2 2 2 2 2 2 2 1 1 1 1 1 1 1 1 1 1 1 1 1 1 4 2 2 2 2 2 1 1 1 1 1 1 1 2 2 1 1 1 1 1 1 1 1 1 1 1 1 1 1 1 1 3 3 2 2 2 2 2 2 2 2 2 2 2 3 3 3 3 3 3 3 3 3 3 3 3 3 3 3 1 3 1 1 1 1 1 1 1 1 1 1 1 1 1 1 1 1 1 1 1 1 3 3 3 9 2 2 2 2 2 2 2 2 2 2 2 2 2 2 2 2 2 2 2 2 1 1 1 2 -9999 
-9999 2 2 2 2 2 7 7 7 7 7 7 7 7 7 7 7 7 7 1 1 1 1 1 1 1 1 1 1 1 3 1 1 1 1 1 3 4 4 7 7 7 7 7 7 7 7 2 2 2 2 7 7 7 7 7 7 7 7 4 4 7 7 7 7 7 7 7 7 7 2 2 2 2 2 1 1 1 1 1 1 1 1 1 1 1 1 1 1 1 1 4 2 2 2 2 2 1 1 1 1 1 1 1 1 2 2 1 1 1 1 1 1 1 1 1 1 1 1 1 1 1 2 3 3 2 2 2 2 2 2 2 2 2 2 2 2 2 3 3 3 3 3 3 3 3 3 3 3 3 3 3 1 1 1 1 1 1 1 1 1 1 1 1 1 1 1 1 1 1 1 1 3 3 2 2 2 2 2 2 2 2 2 2 2 2 2 2 2 2 2 2 2 2 2 2 2 1 1 1 -9999 
-9999 2 2 2 7 7 7 7 7 7 7 7 7 7 7 7 7 7 7 2 1 1 1 1 1 1 1 1 1 1 1 1 1 1 1 1 3 4 2 4 7 7 7 7 7 7 7 2 2 2 2 7 7 7 7 7 7 7 7 4 4 4 4 7 7 7 7 7 7 2 2 2 2 1 1 1 1 1 1 1 1 1 1 1 1 1 1 1 1 1 1 4 2 2 2 2 2 1 1 1 1 1 1 1 1 1 2 2 1 1 1 1 1 1 1 1 1 1 1 1 1 1 1 3 3 3 3 2 2 2 2 2 2 2 2 2 2 2 2 2 3 3 3 3 3 3 3 3 3 3 3 1 1 1 1 1 1 1 1 1 1 1 1 1 1 1 1 1 1 1 1 1 3 3 2 2 2 2 2 2 2 2 2 2 2 4 2 2 2 2 2 2 2 2 2 2 2 9 1 1 -9999 
-9999 2 2 7 7 7 7 7 7 7 7 7 7 7 7 7 7 7 7 7 1 1 1 1 1 1 1 1 1 1 1 1 1 1 1 1 3 2 2 4 7 7 7 7 7 7 7 7 7 7 7 7 7 7 7 7 7 7 7 4 4 4 4 4 4 4 7 7 7 2 2 1 1 1 1 1 1 1 1 1 1 1 1 1 1 1 1 1 1 1 1 4 2 2 2 2 1 1 1 1 1 1 1 1 1 1 2 2 2 1 1 1 1 1 1 1 1 1 1 1 1 1 1 1 3 3 3 2 2 2 2 2 2 2 2 2 2 2 2 2 2 2 2 3 3 3 3 3 3 3 3 1 1 1 1 1 1 1 1 1 1 1 1 1 1 1 1 1 1 1 1 1 3 3 2 2 2 2 2 2 2 2 2 2 2 4 2 2 2 2 2 2 2 2 2 2 2 2 9 1 -9999 
-9999 7 7 7 7 7 7 7 7 7 7 7 7 7 7 7 7 7 7 7 1 1 1 1 1 1 1 1 1 1 1 1 1 1 1 1 3 4 4 4 7 7 7 7 7 7 7 7 7 7 7 7 7 7 7 7 7 7 7 4 4 4 4 4 4 4 3 3 7 2 1 1 1 1 1 1 1 1 1 1 1 1 1 1 1 1 1 1 1 1 1 4 2 2 2 2 1 1 1 1 1 1 1 1 1 1 1 2 2 2 1 1 1 1 1 1 1 1 1 1 1 1 1 2 2 2 2 2 2 2 2 2 2 2 2 2 2 2 2 2 2 2 2 2 2 2 2 3 3 3 3 1 1 1 1 1 1 1 1 1 1 1 1 1 1 1 1 1 1 1 1 1 3 3 2 2 2 2 2 2 2 2 2 2 2 4 2 2 2 2 2 2 2 2 2 2 2 2 2 2 -9999 
-9999 7 7 7 7 7 7 7 7 7 7 7 7 7 7 7 7 7 7 7 2 1 1 1 1 1 1 1 1 1 1 1 1 1 1 1 3 4 4 4 7 7 7 7 7 7 7 7 7 7 7 7 7 7 7 7 7 7 7 4 4 4 4 4 4 4 3 3 3 1 1 1 1 1 1 1 1 1 1 1 1 1 1 1 1 1 1 1 1 1 4 4 2 2 2 2 1 1 1 1 1 1 1 1 1 1 1 1 2 2 2 1 1 1 1 1 1 1 1 1 1 1 1 2 2 2 2 2 2 2 9 2 2 2 2 2 2 2 2 2 2 2 2 2 2 2 3 3 3 3 3 1 1 1 1 1 1 1 1 1 1 1 1 1 1 1 1 1 1 1 1 1 3 3 2 2 2 2 2 2 2 2 2 2 2 4 4 2 2 2 2 2 2 2 2 2 2 2 2 2 -9999 
-9999 7 7 7 7 7 7 7 7 7 7 7 7 7 7 7 7 7 7 7 7 1 1 1 1 1 1 1 1 1 1 1 1 1 1 2 2 4 4 4 7 7 7 7 7 7 7 7 7 7 7 7 7 7 7 7 7 7 7 4 4 2 4 4 3 3 3 3 3 1 1 1 1 1 1 1 1 1 1 1 1 1 1 1 1 1 1 1 1 1 4 4 2 2 2 2 1 1 1 1 1 1 1 1 1 1 1 1 1 2 2 2 1 1 1 1 1 1 1 1 1 1 2 2 2 2 2 2 2 2 2 2 2 9 9 2 2 2 2 2 2 2 2 2 2 2 3 3 3 3 1 1 1 1 1 1 1 1 1 1 1 1 1 1 1 1 1 1 1 1 1 3 3 3 2 2 3 3 3 2 2 2 2 2 2 2 4 2 2 2 2 2 2 2 2 2 2 2 2 2 -9999 
-9999 7 7 7 7 7 7 7 7 7 7 7 7 7 7 7 7 7 7 7 7 1 1 1 1 1 1 1 1 1 1 1 1 1 1 3 4 4 4 4 7 7 7 7 7 7 7 7 7 7 7 7 7 7 7 7 7 7 7 4 2 2 3 3 3 3 3 3 3 1 1 1 1 1 1 1 1 1 1 1 1 1 4 1 1 1 1 1 1 1 4 2 2 2 2 1 1 1 1 1 1 1 1 1 1 1 1 1 1 1 2 2 2 1 1 1 1 1 1 1 1 2 2 2 2 2 2 2 2 2 2 2 2 2 2 2 2 2 2 2 2 2 2 2 2 3 3 3 3 3 1 1 1 1 1 1 1 1 1 1 1 1 1 1 1 1 1 1 1 1 1 3 4 4 2 3 3 3 3 2 2 2 2 2 2 4 2 2 2 2 2 2 2 2 2 2 2 2 2 2 -9999 
-9999 7 7 7 7 7 7 7 7 7 7 7 7 7 7 7 7 7 7 7 7 7 1 1 1 1 1 1 1 1 1 1 1 1 1 3 2 4 7 7 7 7 7 7 7 7 7 7 7 7 7 7 7 7 7 7 7 7 7 4 2 2 3 3 3 3 3 3 1 1 1 1 1 1 1 1 1 1 1 1 1 1 1 1 1 1 1 1 1 1 4 2 2 2 2 1 1 1 1 1 1 1 1 1 1 1 1 1 1 1 1 2 2 1 1 1 1 1 1 1 2 2 2 2 2 2 2 2 2 2 2 2 2 2 2 2 2 2 2 2 2 2 2 2 2 3 3 3 3 3 1 1 1 1 1 1 1 1 1 1 1 1 1 1 1 1 1 1 1 1 7 7 7 7 2 3 3 3 3 2 2 2 2 2 2 4 2 2 2 2 2 2 2 2 2 2 2 2 2 2 -9999 
-9999 7 7 7 7 7 7 7 7 7 7 7 7 7 7 7 7 7 7 7 7 7 1 1 1 1 1 1 1 1 1 1 1 1 1 3 4 7 7 7 7 7 7 7 7 7 7 7 7 7 1 1 7 7 7 7 7 7 7 4 4 2 2 3 3 3 3 3 1 1 1 1 1 1 1 1 1 1 1 1 1 1 1 1 1 1 1 1 1 4 4 2 2 2 2 1 1 1 1 1 1 1 1 1 1 1 1 1 1 1 1 1 2 2 1 1 1 1 1 2 2 2 2 2 2 2 2 2 2 2 2 2 2 2 2 2 2 2 2 2 2 2 2 2 2 3 3 3 3 1 1 1 1 1 1 1 1 1 1 1 1 1 1 1 1 1 1 1 7 7 7 7 7 7 2 3 3 3 3 3 2 2 2 2 2 4 2 2 2 2 2 2 2 2 2 2 2 2 2 2 -9999 
-9999 2 7 7 7 7 7 7 7 7 7 7 7 7 7 7 7 7 7 7 7 7 7 1 1 1 1 1 1 1 1 1 1 1 1 3 4 7 7 7 7 7 7 7 7 7 7 7 7 7 1 1 7 7 7 7 7 7 7 7 4 2 2 3 3 3 3 3 1 1 1 1 1 1 1 1 1 1 1 1 1 1 1 1 1 1 1 1 1 2 4 2 2 2 2 1 1 1 1 1 1 1 1 1 1 1 1 1 1 1 1 1 1 2 2 1 1 1 1 2 2 2 2 2 2 2 2 2 2 2 2 2 2 2 2 2 2 2 2 2 2 2 2 2 2 4 3 3 3 1 1 1 1 1 1 1 1 1 1 1 1 1 4 4 4 1 9 7 7 7 7 7 7 7 2 3 3 3 3 3 2 2 2 2 2 2 2 2 2 2 2 2 2 2 2 2 2 2 2 2 -9999 
-9999 2 7 7 7 7 7 7 7 7 7 7 7 7 7 7 7 7 7 7 7 7 7 1 1 1 1 1 1 1 1 1 1 1 1 3 4 7 7 7 7 7 7 7 7 7 7 7 7 7 1 1 1 1 1 7 7 7 7 7 4 2 2 2 3 3 3 3 1 1 1 1 1 1 1 1 1 1 1 1 1 1 1 1 1 1 1 1 1 4 3 2 2 2 1 1 1 1 1 1 1 1 1 1 1 1 1 1 1 1 1 1 1 1 2 2 2 1 2 2 2 2 2 2 2 4 2 2 2 2 2 2 2 2 2 2 2 3 3 2 2 2 2 2 2 4 3 3 1 1 1 1 1 1 1 1 1 1 1 1 1 4 4 4 4 9 7 7 7 7 7 7 7 7 2 3 3 3 3 3 2 2 2 2 2 2 2 2 2 2 2 2 2 2 2 2 2 2 2 2 -9999 
-9999 2 2 7 7 7 7 7 7 7 7 3 7 7 7 7 7 7 7 7 7 7 7 2 1 1 1 1 1 1 1 1 1 1 1 2 4 7 7 7 7 7 7 7 7 7 7 7 7 7 1 1 7 7 7 7 7 7 7 7 7 4 2 2 3 3 3 3 1 1 1 1 1 1 1 1 1 1 1 1 1 1 1 1 1 1 1 1 1 1 3 3 2 2 1 1 1 1 1 1 1 1 1 1 1 1 1 1 1 1 1 1 1 1 1 2 2 2 1 2 2 2 2 2 2 2 4 4 4 4 4 4 4 4 4 4 3 3 3 2 2 3 3 2 2 4 4 3 1 1 1 1 1 1 1 1 1 1 1 4 4 4 4 4 7 7 7 7 7 7 7 7 7 7 2 3 3 3 3 3 2 2 2 2 2 2 2 2 2 2 2 2 2 2 2 2 2 2 2 2 -9999 
-9999 2 2 7 7 7 7 7 7 7 3 3 7 7 7 7 7 7 7 7 7 7 7 7 1 1 1 1 1 1 1 1 1 1 1 4 7 7 7 7 7 7 7 7 7 7 7 7 7 7 1 1 7 7 7 7 7 7 7 7 7 4 2 2 2 3 3 3 1 1 1 1 1 1 1 1 1 1 1 1 1 1 1 1 1 1 1 1 1 1 3 3 2 2 1 1 1 1 1 1 1 1 1 1 1 1 1 1 1 1 1 1 1 1 1 1 2 2 2 1 1 1 1 2 2 2 2 1 4 4 4 4 4 4 3 3 3 3 3 2 3 3 3 2 2 4 4 1 1 1 1 1 1 1 1 1 1 1 4 4 4 4 7 7 7 7 7 7 7 7 7 7 7 7 2 4 3 3 3 3 2 2 2 2 2 2 2 2 2 2 2 2 2 2 2 2 2 2 2 2 -9999 
-9999 2 2 7 7 7 7 7 7 7 3 3 7 7 7 7 7 7 7 4 7 7 7 7 1 1 1 1 1 3 1 1 1 1 1 4 4 7 7 7 7 7 7 7 7 7 7 7 7 7 7 7 7 7 7 7 7 7 7 7 7 7 3 3 3 3 3 3 1 1 1 1 1 1 1 1 1 1 1 1 1 1 1 1 1 1 2 1 1 3 3 2 2 2 1 1 1 1 1 1 1 1 1 1 1 1 1 1 1 1 1 1 1 1 1 1 1 1 2 2 1 1 1 1 1 1 1 1 1 3 3 3 3 3 3 3 3 2 2 2 3 3 3 2 4 2 4 1 1 1 1 1 1 1 1 1 1 4 4 4 4 7 7 7 7 7 7 7 7 7 7 7 7 7 2 4 3 3 3 3 2 2 2 2 2 2 2 2 2 2 2 2 2 2 2 2 2 2 2 2 -9999 
-9999 2 2 2 7 7 7 7 7 7 7 7 7 7 7 7 7 7 7 4 7 7 7 7 7 1 1 1 1 3 1 1 1 1 1 4 4 7 7 7 7 7 7 7 7 7 7 7 7 7 7 7 7 7 7 7 7 7 7 7 7 2 3 3 3 3 3 3 2 1 1 1 1 1 1 1 1 1 1 1 1 1 1 1 1 1 1 1 1 3 3 2 2 1 1 1 1 1 1 1 1 1 1 1 1 1 1 1 1 1 1 1 1 1 1 1 1 1 1 2 2 1 1 1 1 1 1 1 1 1 3 3 3 3 3 3 3 3 3 3 3 3 3 2 4 4 1 1 1 1 1 1 1 1 1 4 4 4 4 7 7 7 7 7 7 7 7 7 7 7 7 7 7 7 2 4 3 3 3 3 3 2 2 2 2 2 2 2 2 2 2 2 2 2 2 2 2 2 2 2 -9999 
-9999 2 2 2 7 7 7 7 7 7 7 7 7 7 7 7 7 7 7 7 7 7 7 7 7 1 1 1 1 1 1 1 1 1 1 4 4 4 7 7 7 7 7 7 7 7 7 7 7 7 7 7 7 7 7 7 7 7 7 7 7 3 3 3 3 3 3 3 3 1 1 1 1 1 1 1 1 1 1 1 1 1 1 1 1 1 1 1 3 3 2 2 2 1 1 1 1 1 1 1 1 1 1 1 1 1 1 1 1 1 1 1 1 1 1 1 1 1 1 1 2 2 1 1 1 1 1 1 1 1 3 3 3 3 3 3 2 3 2 2 2 2 2 2 4 4 1 1 1 1 1 1 1 1 4 4 4 7 7 7 7 7 7 7 7 7 7 7 7 7 7 7 7 7 9 4 3 3 3 3 3 2 2 2 2 2 2 2 2 2 2 2 2 2 2 2 2 2 2 2 -9999 
-9999 2 2 2 2 7 7 7 7 7 7 7 7 7 7 7 7 7 7 3 7 7 7 7 7 7 1 1 3 1 1 1 1 1 1 4 3 3 7 7 7 7 7 7 7 7 7 7 7 7 7 7 7 7 7 7 7 7 7 7 7 3 3 3 3 3 1 1 1 1 1 1 1 1 1 1 1 1 1 1 1 1 1 1 4 4 4 1 3 2 2 2 2 1 1 1 1 1 1 1 1 1 1 1 1 1 1 1 1 1 1 1 1 1 1 1 1 1 1 1 1 2 2 1 1 1 1 1 1 1 1 3 3 3 3 3 3 2 2 2 2 2 2 2 4 1 1 1 1 1 1 1 4 4 4 7 7 7 7 7 7 7 7 7 7 7 7 7 7 7 7 7 7 7 4 9 3 3 3 3 3 3 3 3 2 2 2 2 2 2 2 2 2 2 2 2 2 2 2 2 -9999 
-9999 2 2 2 2 7 7 7 7 7 7 7 7 7 7 7 7 7 7 3 7 7 7 7 7 7 1 1 1 1 1 1 1 1 1 3 3 3 1 1 1 2 2 7 7 7 7 7 7 7 7 7 7 7 7 7 7 7 7 7 7 3 3 1 1 1 1 1 1 1 1 1 1 1 1 1 1 1 1 1 1 1 4 4 4 4 1 3 2 2 2 2 2 1 1 1 1 1 1 1 1 1 1 1 1 1 1 1 1 1 1 1 1 1 1 1 1 1 1 1 1 1 2 2 1 1 1 1 1 1 1 1 3 3 3 3 3 2 2 2 2 2 2 2 4 1 1 1 1 1 1 4 4 7 7 7 7 7 7 7 7 7 7 7 7 7 7 7 7 7 7 7 7 7 7 2 4 3 3 3 3 3 3 3 3 3 3 3 2 2 2 2 3 3 3 2 2 2 2 2 -9999 
-9999 2 2 2 2 2 7 7 7 7 7 7 7 7 7 7 7 7 7 7 7 7 7 7 7 7 2 1 1 1 1 1 1 1 2 3 3 1 1 1 1 2 2 7 7 7 7 7 7 7 7 7 7 7 7 7 7 7 7 7 7 1 1 1 1 1 1 1 1 1 1 1 1 1 1 1 1 1 1 1 1 4 4 4 4 4 1 1 2 2 2 2 2 2 1 1 1 1 1 1 1 1 1 1 1 1 1 1 1 1 1 1 1 1 1 1 1 1 1 1 1 1 1 2 2 1 1 1 1 1 1 1 1 3 3 3 3 3 2 2 2 2 2 2 1 1 1 1 1 1 4 4 7 7 7 7 7 7 7 7 7 7 7 7 7 7 7 7 7 7 7 7 7 7 7 2 4 3 3 2 2 2 3 3 3 3 3 3 3 3 3 2 2 2 2 2 4 2 2 2 -9999 
-9999 2 2 2 2 2 7 7 7 7 7 7 7 7 7 7 7 7 7 7 7 7 7 7 7 7 7 1 1 1 1 1 1 1 4 3 3 1 1 1 1 2 2 7 7 7 7 7 7 7 7 7 7 7 7 7 7 7 7 2 1 1 1 1 1 1 1 1 1 1 1 1 1 1 1 1 1 1 1 1 1 4 4 4 4 1 1 2 2 2 2 2 2 2 2 1 1 1 1 1 1 1 1 1 1 1 1 1 1 1 1 1 1 1 1 1 1 1 1 1 1 1 1 2 2 1 1 1 1 1 1 1 1 1 3 3 2 3 2 2 2 2 2 2 1 1 1 1 1 4 4 4 7 7 7 7 7 7 7 7 7 7 7 7 7 7 7 7 7 7 7 7 7 7 7 2 4 3 3 2 2 2 2 2 2 2 2 3 3 3 3 3 3 3 2 2 2 3 2 2 -9999 
-9999 2 2 2 2 2 2 7 7 7 7 7 7 7 7 7 7 7 7 7 7 7 7 7 7 7 7 1 1 1 1 1 1 4 3 3 3 1 1 1 1 2 2 7 7 7 7 7 7 7 7 7 7 7 7 7 7 7 1 1 1 1 1 1 1 1 1 1 1 1 1 1 1 3 3 3 1 1 1 1 1 4 4 4 4 1 2 2 2 2 2 2 2 2 2 1 1 1 1 1 1 1 1 1 1 1 1 1 1 1 1 1 1 1 1 1 1 1 1 1 1 1 1 1 2 2 1 1 1 1 1 1 1 1 3 2 3 3 2 2 2 2 2 2 1 1 1 1 4 4 4 7 7 7 7 7 7 7 7 7 7 7 7 7 7 7 7 7 7 7 7 7 7 7 7 9 4 3 3 2 2 2 2 2 2 2 2 2 2 2 2 2 2 2 2 2 2 3 2 2 -9999 
-9999 2 2 2 2 2 2 7 7 7 7 7 7 7 7 7 7 7 7 7 7 7 7 7 7 7 7 7 1 1 1 1 2 4 3 3 1 1 1 1 1 2 2 7 7 7 7 7 7 7 7 7 7 7 7 7 7 1 1 1 1 1 1 1 1 1 1 1 1 1 1 1 3 3 3 3 1 1 1 1 4 4 4 4 2 2 2 2 2 2 2 2 2 2 2 1 1 1 1 1 1 1 1 1 1 1 1 1 1 1 1 1 1 1 1 1 1 1 1 1 1 1 1 1 1 2 2 1 1 1 1 1 1 1 1 3 3 3 3 2 2 2 2 2 1 1 1 1 4 4 7 7 7 7 7 7 7 7 7 7 7 7 7 7 7 7 7 7 7 7 7 7 7 7 7 4 4 4 3 3 2 2 2 2 2 2 2 2 2 2 2 2 2 2 2 2 2 2 3 2 -9999 
-9999 2 2 2 2 2 2 7 7 7 7 7 7 7 7 7 2 4 4 9 1 1 1 1 1 3 2 3 2 2 2 2 4 2 2 1 1 1 1 1 1 1 2 7 7 7 7 7 7 7 7 7 7 7 7 2 1 1 1 1 1 1 1 1 1 1 1 1 1 1 1 1 3 3 3 1 1 1 1 4 4 4 1 2 2 2 2 2 2 2 2 2 2 2 2 2 1 1 1 1 1 1 1 1 1 1 1 1 1 1 1 1 1 1 1 1 1 1 1 1 1 1 1 1 1 1 2 2 1 1 1 1 1 1 1 3 3 3 3 3 2 2 2 2 3 1 1 1 4 7 7 7 7 7 7 7 7 7 7 7 7 7 7 7 7 7 7 7 7 7 7 7 7 7 7 4 9 4 3 3 2 2 2 2 2 2 2 2 2 2 2 2 2 2 2 2 2 2 3 2 -9999 
-9999 2 2 2 2 2 2 2 7 7 7 7 2 4 4 4 4 4 4 1 1 1 1 1 1 1 1 1 2 2 2 2 2 2 2 2 1 1 1 1 1 1 2 7 7 7 7 7 7 7 7 7 7 7 1 1 1 1 1 1 1 1 1 1 1 1 1 1 1 1 1 1 3 3 3 1 1 1 4 1 2 2 2 2 2 2 2 2 2 2 2 2 2 2 2 2 1 1 1 1 1 1 1 1 1 1 1 1 1 1 1 1 1 1 1 1 1 1 1 1 1 1 1 1 1 1 1 2 2 1 1 1 1 1 1 3 3 3 3 3 3 2 2 2 3 1 1 1 7 7 7 7 7 7 7 7 7 7 7 7 7 7 7 7 7 7 7 7 7 7 7 7 7 7 7 7 2 4 3 3 2 2 2 2 2 2 2 2 2 2 2 2 2 2 2 2 2 2 4 2 -9999 
-9999 2 2 2 2 2 2 2 3 2 2 2 2 4 4 4 1 1 1 1 1 1 1 1 1 1 1 2 2 2 2 2 2 2 2 2 2 1 1 1 1 1 2 7 7 7 7 7 7 7 7 7 1 1 1 1 1 1 1 1 1 1 1 1 1 1 1 3 3 3 1 1 1 1 1 1 1 1 2 2 2 2 2 2 2 2 2 2 2 2 2 2 2 2 2 2 2 1 1 1 1 1 1 1 1 1 1 1 1 1 1 1 1 1 1 1 1 1 1 1 1 1 1 1 1 1 1 2 2 1 1 1 1 1 1 1 3 3 3 3 3 3 2 2 2 2 1 7 7 7 7 7 7 7 7 7 7 7 7 7 7 7 7 7 7 7 7 7 7 7 7 7 7 7 7 7 2 4 3 3 2 2 2 2 2 2 2 2 2 2 2 2 2 2 2 2 2 2 4 3 -9999 
-9999 2 2 2 2 2 2 2 2 2 2 2 1 2 2 2 1 1 1 1 1 1 1 1 1 1 1 2 2 2 2 2 2 2 2 2 1 2 2 2 1 1 2 7 7 7 7 7 7 2 1 1 1 1 1 1 1 1 1 1 1 1 1 1 1 1 1 3 3 3 4 1 1 1 1 2 2 2 2 2 2 2 2 2 2 2 2 2 2 2 2 2 2 2 2 2 2 1 1 1 1 1 1 1 1 1 1 1 1 1 1 1 1 1 1 1 1 1 1 1 1 1 1 1 1 1 1 1 2 2 1 1 1 1 1 1 2 3 3 3 3 4 4 2 2 2 7 7 7 7 7 7 7 7 7 7 7 7 7 7 7 7 7 7 7 7 7 7 7 7 7 7 7 7 7 7 2 4 3 3 2 2 2 2 2 2 2 2 2 2 2 2 2 2 2 2 2 2 4 3 -9999 
-9999 2 2 2 2 2 2 2 2 2 1 2 2 2 2 1 1 1 1 1 1 1 1 1 1 1 2 2 2 2 2 2 2 2 2 2 1 1 1 1 1 1 1 2 2 2 2 1 1 1 1 1 1 1 1 1 1 1 1 1 1 1 1 1 2 1 3 3 3 3 4 1 1 2 2 2 2 2 2 2 2 2 2 2 2 2 2 2 2 2 2 2 2 2 2 2 2 2 1 1 1 1 1 1 2 2 2 1 1 1 1 1 1 1 1 1 1 1 1 1 1 1 1 1 1 1 1 2 2 2 2 1 1 1 1 1 1 1 2 3 4 3 3 3 2 2 2 2 7 7 7 7 7 7 7 7 7 7 7 7 7 7 7 7 7 7 7 7 7 7 7 7 7 7 7 7 9 4 4 3 2 2 2 2 2 2 2 2 2 2 2 2 2 2 2 2 2 2 4 4 -9999 
-9999 2 2 2 2 2 2 2 2 2 2 2 2 2 2 1 1 1 1 1 1 1 1 1 1 1 2 2 2 2 2 2 2 2 2 2 1 1 1 1 1 1 1 1 1 1 1 1 1 1 1 1 1 1 1 1 1 1 1 1 1 1 1 1 4 3 3 3 3 3 1 2 2 2 2 2 2 2 2 2 2 2 2 2 2 2 2 2 2 2 2 2 2 2 2 2 2 2 2 1 1 1 1 2 2 2 2 2 2 1 1 1 1 1 1 1 1 1 1 1 4 4 1 1 1 2 2 2 2 2 2 1 6 1 1 1 1 1 1 1 3 3 3 3 3 3 2 2 2 2 7 7 7 7 7 7 7 7 7 7 7 7 7 7 7 7 7 7 7 7 7 7 7 7 7 7 4 9 4 3 2 2 2 2 2 2 2 2 2 2 2 2 2 2 2 2 2 2 4 3 -9999 
-9999 3 3 3 3 2 2 2 2 2 2 2 3 2 1 1 1 1 1 1 1 1 1 1 1 1 2 2 3 3 2 3 2 2 2 2 1 1 1 1 1 1 1 1 1 1 1 1 1 1 1 1 1 1 1 1 1 1 1 1 1 1 1 4 4 1 3 3 3 2 2 2 2 2 2 2 2 2 2 2 2 2 2 2 2 2 2 2 2 2 2 2 2 2 2 2 2 2 2 1 1 1 2 2 2 2 2 2 2 2 2 2 1 1 1 1 1 1 1 1 1 1 1 2 2 2 2 2 2 2 2 2 1 1 1 1 1 1 1 1 1 1 3 3 3 3 3 3 2 2 2 2 7 7 7 7 7 7 7 7 7 7 7 7 7 7 7 7 7 7 7 7 7 7 7 7 4 2 4 3 2 2 2 2 2 2 2 2 2 2 2 2 2 2 2 2 2 2 2 4 -9999 
-9999 3 3 3 3 2 2 2 2 2 2 2 2 3 1 1 1 1 1 1 1 1 1 1 1 1 2 2 3 1 1 1 1 2 2 1 1 1 1 1 1 1 1 1 1 1 1 1 1 1 1 1 1 1 1 1 1 1 1 1 1 1 1 4 4 1 1 3 2 2 2 2 2 2 2 2 2 2 2 2 2 2 2 2 2 2 2 2 2 2 2 2 2 2 2 2 2 2 2 2 1 1 2 2 2 2 2 2 2 2 2 2 2 2 2 1 1 1 1 1 1 2 2 3 2 2 2 2 2 2 2 2 2 1 1 1 1 1 1 1 1 1 1 1 1 3 3 3 3 3 2 2 2 2 2 2 7 7 7 7 7 7 7 7 7 7 7 7 7 7 7 7 7 7 7 7 4 2 4 3 3 3 3 3 2 2 2 2 2 2 2 2 2 2 2 2 2 2 2 4 -9999 
-9999 3 3 3 2 2 2 2 2 2 2 2 2 3 3 1 1 1 1 1 1 1 1 1 1 2 2 2 3 3 1 1 1 1 2 1 1 1 1 1 1 1 1 1 1 1 1 1 1 1 1 1 1 1 1 1 1 1 1 1 1 1 4 4 4 1 1 2 2 2 2 2 2 2 2 2 2 2 2 2 2 2 2 2 2 2 2 2 2 2 2 2 2 2 2 2 2 2 2 2 1 2 2 2 2 2 2 2 2 2 2 2 2 2 2 2 2 1 1 1 2 2 2 2 3 2 2 2 2 2 2 2 2 2 1 1 1 1 1 1 1 1 1 1 1 1 1 1 3 3 3 3 2 2 4 4 2 7 7 7 7 7 7 7 7 7 7 7 7 7 7 7 7 7 7 7 7 2 4 3 3 3 3 3 2 2 2 2 2 2 2 2 2 2 2 2 2 2 2 4 -9999 
-9999 3 9 2 2 2 2 2 2 2 2 2 3 3 1 1 1 1 1 1 1 1 1 1 1 1 2 2 3 3 3 1 1 1 1 1 1 1 1 1 1 1 1 1 1 1 1 1 1 1 1 1 1 1 1 1 1 1 1 1 1 1 1 4 4 2 2 2 2 2 2 2 2 2 2 2 2 2 2 2 2 2 2 2 2 2 2 2 2 2 2 2 2 2 2 2 2 2 2 2 2 2 2 2 2 2 2 2 2 2 2 2 2 2 2 2 2 2 2 2 2 2 2 2 2 2 2 2 2 2 2 2 2 2 1 1 1 1 1 1 1 1 1 1 1 1 1 1 1 1 1 3 1 1 1 1 1 2 7 7 7 7 7 7 7 7 7 7 7 7 7 7 7 7 7 7 7 2 4 3 3 3 3 3 3 2 2 2 2 2 2 2 2 2 2 2 2 2 2 4 -9999 
-9999 2 2 2 2 2 2 2 2 2 2 2 2 2 2 1 1 1 1 1 1 1 1 1 1 1 2 2 3 2 2 3 1 1 1 1 1 1 1 1 1 1 1 1 1 1 1 1 1 1 1 1 1 1 1 1 1 1 1 1 1 1 1 1 2 2 2 2 2 2 2 2 2 2 2 2 2 2 2 2 2 2 2 2 2 2 2 2 2 2 2 2 2 2 2 2 2 2 2 2 2 2 2 2 2 2 2 2 2 2 2 2 2 2 2 2 2 2 2 2 2 2 2 2 2 3 2 2 2 2 2 2 2 2 2 1 1 1 1 1 1 1 1 1 1 1 1 1 1 1 1 1 1 1 1 1 1 1 7 7 7 7 7 7 7 7 7 7 7 7 7 7 7 7 7 7 7 2 4 4 3 3 3 3 3 2 2 2 2 2 2 2 2 2 2 2 2 2 2 2 -9999 
-9999 2 2 2 2 2 2 2 2 2 2 2 2 2 2 2 2 2 2 2 2 1 1 1 1 1 2 2 2 2 2 2 3 3 1 1 1 1 1 1 1 1 1 1 1 1 1 1 1 1 1 1 1 1 1 1 1 1 1 1 1 1 1 2 2 2 2 2 2 2 2 2 2 2 2 2 2 2 2 2 2 2 2 2 2 2 2 2 2 2 2 2 2 2 2 2 2 2 2 2 2 2 2 2 2 2 2 2 2 2 2 2 2 2 2 2 2 2 2 2 2 2 2 2 2 3 2 2 2 2 2 2 2 2 2 2 1 1 1 1 1 1 1 1 1 1 1 1 1 1 1 1 1 1 1 1 1 1 2 7 7 7 7 7 7 7 7 7 7 7 7 7 7 7 7 7 7 2 4 4 3 3 3 3 3 2 2 2 2 2 2 2 2 2 2 2 2 2 2 2 -9999 
-9999 2 2 2 2 2 2 2 2 2 2 2 2 2 2 2 2 2 2 2 2 2 2 2 2 2 2 2 2 2 2 2 2 3 3 1 1 1 1 1 1 1 1 1 1 1 1 1 1 1 1 1 1 1 1 1 1 1 1 1 1 2 2 2 2 2 2 2 2 2 2 2 2 2 2 2 2 2 2 2 2 2 2 2 2 2 2 2 2 2 2 2 2 2 2 2 2 2 2 2 2 2 2 2 2 2 2 2 2 2 2 2 2 2 2 2 2 2 2 2 2 2 2 2 2 2 3 3 2 2 2 2 2 2 2 2 1 1 1 1 1 1 1 1 1 1 1 1 1 1 1 1 1 1 1 1 1 1 2 7 7 7 7 7 7 7 7 7 7 7 7 7 7 7 7 7 7 9 2 4 3 3 3 3 3 3 2 2 2 2 2 2 2 2 2 2 2 2 2 2 -9999 
-9999 2 2 2 2 2 2 2 2 2 2 2 2 2 2 2 2 2 2 2 2 2 2 2 2 2 2 2 2 2 2 2 2 2 2 3 3 1 1 1 1 1 1 1 1 1 1 1 1 1 1 1 1 1 1 1 1 1 1 1 2 2 2 2 2 2 2 2 2 2 2 2 2 2 2 2 2 2 2 2 2 2 2 2 2 2 2 2 2 2 2 2 2 2 2 2 2 2 2 2 2 2 2 2 2 2 2 2 2 2 2 2 2 2 2 2 2 2 2 2 2 2 2 2 2 2 3 3 2 2 2 2 2 2 2 2 2 1 1 1 1 1 1 1 1 1 1 1 1 1 1 1 1 1 1 1 1 1 2 7 7 7 7 7 7 7 7 7 7 7 7 7 7 7 7 7 7 7 9 2 3 3 3 3 3 3 2 2 2 2 2 2 2 2 2 2 2 2 2 2 -9999 
-9999 3 2 2 2 2 2 2 2 2 2 2 2 2 2 2 2 2 9 2 2 2 2 2 2 2 2 2 2 2 2 2 2 2 2 2 3 3 1 1 1 1 1 1 1 1 1 1 1 1 1 1 1 1 1 1 1 1 2 2 2 2 2 2 2 2 2 2 2 2 2 2 2 2 2 2 2 2 2 2 2 2 2 2 2 2 2 2 2 2 2 2 2 2 2 2 2 2 2 2 2 2 2 2 2 2 2 2 2 2 2 2 2 2 2 2 2 2 2 2 2 2 2 2 2 2 3 3 2 2 2 2 2 2 2 2 2 1 1 1 1 1 1 1 1 1 1 1 1 1 1 1 1 1 1 1 1 1 2 7 7 7 7 7 7 7 7 7 7 7 7 7 7 7 7 7 7 7 2 2 2 3 3 3 3 3 2 2 2 2 2 2 2 2 2 2 2 2 2 2 -9999 
-9999 3 3 2 2 2 2 2 2 2 2 2 2 2 2 2 2 2 2 2 2 2 2 2 2 2 2 2 2 2 2 2 2 2 2 2 2 2 3 1 1 1 1 1 1 1 1 1 1 1 1 1 1 1 1 1 2 2 2 2 2 2 2 2 2 2 2 2 2 2 2 2 2 2 2 2 2 2 2 2 2 2 2 2 2 2 2 2 2 2 2 2 2 2 2 2 2 2 2 2 2 2 2 2 2 2 2 2 2 2 2 2 2 2 2 2 2 2 2 2 2 2 2 2 2 2 3 2 2 2 2 2 2 2 2 2 2 1 1 1 1 1 1 1 1 1 1 1 1 1 1 1 1 1 1 1 1 1 2 7 7 7 7 7 7 7 7 7 7 7 7 7 7 7 7 7 7 7 9 2 2 3 3 3 3 3 3 2 2 2 2 2 2 2 2 2 2 2 2 2 -9999 
-9999 3 3 3 2 2 2 2 2 2 2 2 2 2 2 2 2 2 2 2 2 2 2 2 2 2 2 2 2 2 2 2 2 2 2 2 2 2 2 3 1 1 1 1 1 1 1 1 1 1 1 1 1 1 2 2 2 2 2 2 2 2 2 2 2 2 2 2 2 2 2 2 2 2 2 2 2 2 2 2 2 2 2 2 2 2 2 2 2 2 2 2 2 2 2 2 2 2 2 2 2 2 2 2 2 2 2 2 2 2 2 2 2 2 2 2 2 2 2 2 2 2 2 2 2 2 3 2 2 2 2 2 2 2 2 2 2 2 1 1 1 1 1 1 1 1 1 1 1 1 1 1 1 1 1 1 1 1 2 7 7 7 7 7 7 7 7 7 7 7 7 7 7 7 7 7 7 7 7 9 2 2 3 3 3 3 3 2 2 2 2 2 2 2 2 2 2 2 2 2 -9999 
-9999 3 3 3 2 2 2 2 2 2 2 2 2 2 2 2 2 2 2 2 2 2 2 2 2 2 2 2 2 2 2 2 2 2 2 2 2 2 2 1 1 1 1 1 1 1 1 1 1 1 1 1 1 2 2 2 2 2 2 2 2 2 2 2 2 2 2 2 2 2 2 2 2 2 2 2 2 2 2 2 2 2 2 2 2 2 2 2 2 2 2 2 2 2 2 2 2 2 2 2 2 2 2 2 2 2 2 2 2 2 2 2 2 2 2 2 2 2 2 2 2 2 2 2 2 2 3 2 2 2 2 2 2 2 2 2 2 2 1 1 1 1 1 1 1 1 1 1 1 1 1 1 1 1 1 1 7 2 2 2 2 2 2 2 7 7 7 7 7 7 7 7 7 7 7 7 7 7 7 2 2 2 2 3 3 3 3 3 2 2 2 2 2 2 2 2 2 2 2 2 -9999 
-9999 4 3 2 2 2 2 2 2 2 2 2 2 2 2 2 2 2 2 2 2 2 2 2 2 2 2 2 2 2 2 2 2 2 2 2 2 2 3 1 1 1 1 1 1 1 1 1 1 1 1 1 2 2 2 2 2 2 2 2 2 2 2 2 2 2 2 2 2 2 2 2 2 2 2 2 2 2 2 2 2 2 2 2 2 2 2 2 2 2 2 2 2 2 2 2 2 2 2 2 2 2 2 2 2 2 2 2 2 2 2 2 2 2 2 2 2 2 2 2 2 2 2 2 2 2 3 2 2 2 2 2 2 2 2 2 2 2 1 1 1 1 1 1 1 1 1 1 1 1 1 1 1 1 7 7 7 2 2 2 2 2 2 2 2 2 2 2 7 7 7 7 7 7 7 7 7 7 7 9 2 2 2 3 3 3 3 3 3 3 3 3 3 3 3 3 2 3 3 3 -9999 
-9999 2 2 2 2 2 2 2 2 2 2 2 2 2 2 2 2 2 2 2 2 2 2 2 2 2 2 2 2 2 2 2 2 2 2 2 2 2 3 1 1 1 1 1 1 1 1 1 1 1 2 2 2 2 2 2 2 2 2 2 2 2 2 2 2 2 2 2 2 2 2 2 2 2 2 2 2 2 2 2 2 2 3 2 2 2 2 2 2 2 2 2 2 2 2 2 2 2 2 2 2 2 2 2 2 2 2 2 2 2 2 2 2 2 2 2 2 2 2 2 2 2 2 2 2 2 2 2 2 2 2 2 2 2 2 2 2 2 1 1 1 1 1 1 1 1 1 1 1 1 1 1 7 7 7 7 7 2 2 2 2 2 2 2 2 2 2 2 2 2 2 2 2 7 7 7 7 7 7 7 9 2 2 2 3 3 3 3 3 3 3 3 3 3 3 3 2 2 2 2 -9999 
-9999 3 3 2 2 2 2 2 2 2 2 2 2 2 2 2 2 2 2 2 2 2 2 2 2 2 2 2 2 2 2 2 2 2 2 2 2 4 3 1 1 1 1 1 1 1 1 1 1 2 2 2 2 2 2 2 2 2 2 2 2 2 2 2 2 2 2 2 2 2 2 2 2 2 2 2 2 2 2 2 2 3 2 2 2 2 2 2 2 2 2 2 2 2 2 2 2 2 2 2 2 2 2 2 2 2 2 2 2 2 2 2 2 2 2 2 2 2 2 2 2 2 2 2 2 3 2 2 2 2 2 2 2 2 2 2 2 2 2 1 1 1 1 1 1 1 1 1 1 1 7 7 7 7 7 7 2 2 2 2 2 2 2 2 2 2 2 2 2 2 2 2 2 2 2 2 2 7 2 2 2 2 2 2 2 2 3 3 3 3 3 3 3 3 3 3 2 2 2 2 -9999 
-9999 2 2 2 2 2 2 2 2 2 2 2 2 2 2 2 2 2 2 2 2 2 2 2 2 2 2 2 2 2 2 2 2 2 2 2 2 2 3 1 1 1 1 1 1 1 1 1 2 2 2 2 2 2 2 2 2 2 2 2 2 2 2 2 2 2 2 2 9 9 2 2 2 2 2 2 2 2 2 2 3 3 2 2 2 2 2 2 2 2 2 2 2 2 2 2 2 2 2 2 2 2 2 2 2 2 2 2 2 2 2 2 2 2 2 2 2 2 2 2 2 2 2 2 2 3 2 2 2 2 2 2 2 2 2 2 2 2 2 1 1 1 1 1 1 1 1 1 7 7 7 7 7 7 7 7 2 2 2 2 2 2 2 2 2 2 2 2 2 2 2 2 2 2 2 2 2 2 2 2 2 2 2 2 2 2 2 2 2 3 2 2 2 2 2 2 3 2 2 2 -9999 
-9999 2 2 2 2 2 2 2 2 2 2 2 2 2 2 2 2 2 2 2 2 2 2 2 2 2 2 2 2 2 2 2 2 2 2 2 2 3 1 1 1 1 1 1 1 1 2 2 2 2 2 2 2 2 2 2 2 2 2 2 2 2 2 2 2 2 2 2 2 2 2 2 2 2 2 2 2 2 2 2 3 2 2 2 2 2 2 2 2 2 2 2 2 2 2 2 2 2 2 2 2 2 2 2 2 2 2 2 2 2 2 2 2 2 2 2 2 2 2 2 2 2 2 2 2 2 2 2 2 2 2 2 2 2 2 2 2 2 2 1 1 1 1 1 1 1 7 7 7 7 7 7 7 7 7 7 2 2 2 2 2 2 2 2 2 2 2 2 2 2 2 2 2 2 2 2 2 2 2 2 2 2 2 2 2 2 2 2 2 2 2 2 2 2 2 2 2 2 2 2 -9999 
-9999 2 2 2 2 2 2 2 2 2 2 2 2 2 2 2 2 2 2 2 2 2 2 2 2 2 2 2 2 2 2 2 2 2 2 2 2 3 1 1 1 1 1 1 1 2 2 2 2 2 2 2 2 2 2 2 2 2 2 2 2 2 2 2 2 2 2 2 2 2 2 2 2 2 2 2 2 2 2 3 2 2 2 2 2 2 2 2 2 2 2 2 2 2 2 2 2 2 2 2 2 2 2 2 2 2 2 2 2 2 2 2 2 2 2 2 2 2 2 2 2 2 2 2 2 2 2 2 2 2 2 2 2 2 2 2 2 2 2 2 1 1 1 1 7 7 7 7 7 7 7 7 7 7 7 2 2 2 2 2 2 2 2 2 2 2 2 2 2 2 2 2 2 2 2 2 2 2 2 2 2 2 2 2 2 2 2 2 2 2 2 2 2 2 2 2 2 2 2 2 -9999 
-9999 2 2 2 2 2 2 2 2 2 2 2 2 2 2 2 2 2 2 2 2 2 2 2 2 2 2 2 2 2 2 2 2 2 4 2 2 3 1 1 1 1 1 1 2 2 2 2 2 2 2 2 2 2 2 2 2 2 2 2 2 2 2 2 2 2 2 9 2 2 2 2 2 2 9 2 2 2 3 2 2 2 2 2 2 2 2 2 2 2 2 2 2 2 2 2 2 2 2 2 2 2 2 2 2 2 2 2 2 2 2 2 2 2 2 2 2 2 2 2 2 2 2 2 2 2 2 2 2 2 2 2 2 2 2 2 2 2 2 2 2 1 1 7 7 7 7 7 7 7 7 7 7 7 7 7 2 2 2 2 2 2 2 2 2 2 2 2 2 2 2 2 2 2 2 2 2 2 2 2 2 2 2 2 2 2 2 2 2 2 2 2 2 2 2 2 2 2 2 2 -9999 
-9999 2 2 2 2 2 2 2 2 2 2 2 3 3 2 2 2 2 2 2 2 2 2 2 2 2 2 2 2 2 2 2 2 4 4 2 3 3 1 1 1 1 1 1 2 2 2 2 2 2 2 2 2 2 2 2 2 2 2 2 2 2 2 2 2 2 2 2 2 2 2 2 2 2 2 2 2 3 3 2 2 2 2 2 2 2 2 2 2 2 2 2 2 2 2 2 2 2 2 2 2 2 2 2 2 2 2 2 2 2 2 2 2 2 2 2 2 2 2 2 2 2 2 2 2 2 2 2 2 2 2 2 2 2 2 2 2 2 2 2 2 7 7 7 7 7 7 7 7 7 7 7 7 7 7 7 2 2 2 2 2 2 2 2 2 2 2 2 2 2 2 2 2 2 2 2 2 2 2 2 2 2 2 2 2 2 2 2 2 2 2 2 2 2 2 2 2 2 2 2 -9999 
-9999 2 2 2 2 2 2 2 2 2 2 3 2 2 3 3 2 2 2 2 2 2 2 2 2 2 2 2 2 2 2 2 2 4 4 2 3 1 1 1 1 1 1 1 2 2 2 2 2 2 2 2 2 2 2 2 2 2 2 2 2 2 2 2 2 2 2 2 2 2 2 2 2 2 2 2 2 3 3 3 3 3 2 2 2 2 2 2 2 2 2 9 2 2 2 2 2 2 2 2 2 2 2 2 2 2 2 2 2 2 2 2 2 2 2 2 2 2 2 2 2 2 2 2 2 2 2 2 2 2 2 2 2 2 2 2 2 2 2 2 7 7 7 7 7 7 7 7 7 7 7 7 7 7 7 7 2 2 2 2 2 2 2 2 2 2 2 2 2 2 2 2 2 2 2 2 2 2 2 2 2 2 2 2 2 9 2 2 2 2 2 2 2 2 2 2 2 2 2 2 -9999 
-9999 2 2 2 2 2 2 2 2 3 2 2 2 2 2 2 3 2 2 2 2 2 2 2 2 2 2 2 2 2 2 2 4 4 4 2 3 1 1 1 1 1 1 9 2 2 2 2 2 2 2 2 2 2 2 2 2 2 2 2 2 2 2 2 2 2 2 2 2 2 2 2 2 2 2 2 3 3 3 3 3 3 3 3 3 3 2 2 2 2 2 2 2 2 2 2 2 2 2 2 2 2 2 2 2 2 2 2 2 2 2 2 2 2 2 2 2 2 2 2 2 2 2 2 4 2 2 2 2 2 2 2 2 2 2 2 2 2 7 7 7 7 7 7 7 7 7 7 7 7 7 7 7 7 7 7 2 2 2 2 2 2 2 2 2 2 2 2 2 2 2 2 2 2 2 2 2 2 2 2 2 2 2 2 2 2 2 2 2 2 2 2 2 2 2 2 2 2 2 2 -9999 
-9999 2 2 2 2 2 2 2 3 2 2 2 2 2 2 2 2 2 3 2 2 2 2 2 2 2 2 2 2 2 2 2 4 4 4 2 3 1 1 1 1 1 1 2 2 2 2 2 2 2 2 2 2 2 2 2 2 2 2 2 2 2 2 2 2 2 2 2 2 2 2 2 2 2 2 2 3 3 3 3 3 3 3 3 3 2 2 2 2 2 2 2 2 2 2 2 2 2 2 2 2 2 2 2 2 2 2 2 2 2 2 2 2 2 2 2 2 2 2 2 2 2 2 2 2 4 2 2 2 2 2 2 2 9 7 7 7 7 7 7 7 7 7 7 7 7 7 7 7 7 7 7 7 7 7 7 2 2 2 2 2 2 2 2 2 2 2 2 2 2 2 2 2 2 2 2 2 2 2 2 2 2 2 2 2 2 2 2 2 2 2 2 2 2 2 2 2 2 2 2 -9999 
-9999 2 2 2 2 2 2 3 2 2 2 2 2 2 2 2 2 2 2 2 3 2 2 2 2 2 2 2 2 2 2 2 4 4 4 2 1 1 1 1 1 1 1 2 2 2 2 2 2 2 2 2 2 2 2 2 2 2 2 2 2 2 2 2 2 2 9 2 2 2 2 2 2 2 2 2 3 3 3 3 3 3 3 3 2 2 2 2 2 2 2 2 2 2 2 2 2 2 2 2 2 2 2 2 2 2 2 2 2 2 2 2 2 2 2 2 2 2 2 2 2 2 2 2 2 2 2 2 2 9 7 7 7 7 7 7 7 7 7 7 7 7 7 7 7 7 7 7 7 7 7 7 7 7 7 7 7 2 2 2 2 2 2 2 2 2 2 2 2 2 2 2 2 2 2 2 2 2 2 2 2 2 2 2 2 2 2 2 2 2 2 2 2 2 2 2 2 2 2 2 -9999 
-9999 2 2 2 2 2 3 2 2 2 2 2 2 2 2 2 2 2 2 2 2 3 3 2 2 2 2 2 2 2 2 4 4 4 4 2 1 1 1 1 1 1 1 2 2 2 2 2 2 2 2 2 2 2 2 2 2 2 2 2 2 2 2 2 2 2 2 2 2 2 2 2 2 2 2 2 3 3 3 3 3 3 3 2 2 2 2 2 2 2 2 2 2 2 2 2 2 2 2 2 2 2 2 2 2 2 2 2 2 2 2 2 2 2 2 2 2 2 2 2 2 1 2 2 2 9 7 7 7 7 7 7 7 7 7 7 7 7 7 7 7 7 7 7 7 7 7 7 7 7 7 7 7 7 7 7 7 2 2 2 2 2 2 2 2 2 2 2 2 2 2 2 2 2 2 2 2 2 2 2 2 2 2 2 2 2 2 9 9 2 2 2 2 2 2 2 2 2 2 2 -9999 
-9999 2 2 2 2 2 2 2 2 2 2 2 2 2 2 2 2 2 2 2 2 2 2 3 2 2 2 2 2 2 2 4 4 4 4 4 2 1 1 1 1 1 1 2 2 2 2 2 2 2 2 2 2 2 2 2 2 2 2 2 2 2 2 2 2 9 2 2 2 2 2 2 2 2 2 3 3 3 3 3 3 3 2 2 2 2 2 2 2 2 2 2 2 2 2 2 2 2 2 2 2 2 2 2 2 2 2 2 2 2 2 2 2 2 2 2 2 2 2 2 2 2 1 1 7 7 7 7 7 7 7 7 7 7 7 7 7 7 7 7 7 7 7 7 7 7 7 7 7 7 7 7 7 7 7 7 7 7 2 2 2 2 2 2 2 2 2 2 2 2 2 2 2 2 2 2 2 2 2 2 2 2 2 2 2 2 2 2 2 2 2 2 2 2 2 2 2 2 2 2 -9999 
-9999 2 1 1 4 2 2 2 2 2 2 2 2 2 2 2 2 2 2 2 2 2 2 2 3 3 2 2 2 2 2 4 4 4 4 4 2 1 1 1 1 1 1 2 2 2 2 2 2 2 2 2 2 2 2 2 2 2 2 2 2 2 2 2 2 2 2 2 2 2 2 2 2 2 3 2 2 3 3 3 3 3 2 2 2 2 2 2 2 2 2 2 2 2 2 2 2 2 2 2 2 2 2 2 2 2 2 2 2 2 2 2 2 2 2 2 2 2 2 2 2 2 4 7 7 7 7 7 7 7 7 7 7 7 7 7 7 7 7 7 7 7 7 7 7 7 7 7 7 7 7 7 7 7 7 7 7 7 2 2 2 2 2 2 2 2 2 2 2 2 2 2 2 2 2 2 2 2 2 2 2 2 2 2 2 2 2 2 2 2 2 2 2 2 2 2 2 2 2 2 -9999 
-9999 1 1 4 1 2 2 2 2 2 2 2 2 2 2 2 2 2 2 2 2 2 2 3 3 3 3 3 3 3 2 4 4 4 4 2 2 2 1 1 1 1 1 2 2 2 2 2 2 2 2 2 2 2 2 2 2 2 2 2 2 2 2 2 2 2 2 2 2 2 2 2 2 2 3 2 2 3 3 3 3 3 3 2 2 2 2 2 2 2 2 2 2 2 2 2 2 2 2 2 2 2 2 2 2 2 2 2 2 2 2 2 2 2 2 2 2 2 2 2 2 2 4 4 7 7 7 7 7 7 7 7 7 7 7 7 7 7 7 7 7 7 7 7 7 7 7 7 7 7 7 7 7 7 7 7 7 7 7 2 2 2 2 2 2 2 2 2 2 2 2 2 2 2 2 2 2 2 2 2 2 2 2 2 2 2 2 2 2 2 2 2 2 2 2 2 2 2 2 2 -9999 
