# Supplementary material for: Bumble‐BEEHAVE: A systems model for exploring multifactorial causes of bumblebee decline at individual, colony, population and community level
Source: J Appl Ecol. 2018 May 22;55(6):2790–801. doi: 10.1111/1365-2664.13165 (PMC6221040; doi:10.1111/1365-2664.13165)
Supplement: Supplementary file 18 [file JPE-55-2790-s018.xlsx]

## Sheet: Individual level
			Comment:
			At the end of Foraging_costs&choiceProc, the trip duration of each bee (calculated as "round (personalTime_s - persTimeSave)") was printed in the Netlogo "Command Centre". Results were then copy and pasted for further analysis.
	Trip durations
time steps	365
changed	["B_terrestris" 7500]
(changed)	["RAND_SEED" 1]
default	["AbundanceBoost" 1]
default	["B_hortorum" 0]
default	["B_hypnorum" 0]
default	["B_lapidarius" 0]
default	["B_pascuorum" 0]
default	["B_pratorum" 0]
default	["Backgroundcolour" 5]
default	["ChooseInputFile" "SI_07_BBH-T_Suss1.txt"]
default	["ChooseInputMap" "SI_07_BBH-I_Suss1.png"]
default	["Colonies_IBM" 0]
default	["FlowerspeciesFile" "SI_07_BBH-Flowerspecies_Suss.csv"]
default	["FoodSourceLimit" 25]
default	["ForagingMortalityFactor" 1]
default	["ForagingMortalityModel" "high"]
default	["GenericPlot1" "Species total adult queens"]
default	["GenericPlot2" "Species N colonies"]
default	["GenericPlot3" "Food available"]
default	["GenericPlot4" "Colony structures"]
default	["genericPlot5" "Species total adults"]
default	["Gridsize" 500]
default	["Input_File" "SI_07_BBH-T_Suss1.txt"]
default	["InputMap" "SI_07_BBH-I_Suss1.png"]
default	["InspectTurtle" 1]
default	["KeepDeadColonies?" true]
default	["Lambda_detectProb" -0.005]
default	["MapAreaIncluded" "complete"]
default	["MasterSizeFactor" 1]
default	["MaxHibernatingQueens" 10000]
default	["MergeHedges?" true]
default	["MinSizeFoodSources?" true]
default	["N_Badgers" 0]
default	["N_Psithyrus" 0]
default	["RemoveEmptyFoodSources?" true]
default	["SexLocus?" false]
default	["ShowCohorts?" true]
default	["showDeadCols?" false]
default	["ShowFoodsources?" true]
default	["ShowGrid?" false]
default	["ShowInspectedColony?" false]
default	["ShowMasterpatchesOnly?" false]
default	["ShowNests?" true]
default	["ShowPlots?" true]
default	["ShowQueens?" true]
default	["ShowSearchingQueens?" true]
default	["ShowWeather?" true]
default	["SpeciesFilename" "SI_07_BBH-BumbleSpecies_UK_01.csv"]
default	["StopExtinct?" true]
default	["TotalMapArea_km2" 25]
default	["UnlimitedMales?" true]
default	["Weather" "Constant 8 hrs"]
default	["WinterMortality?" true]
default	["X_Days" 90]

## Sheet: Colony level
	Colony level
time steps	365
varied	["RAND_SEED" [1 1 7500]]
changed	["B_terrestris" 1]
changed	["Colonies_IBM" 1]
default	["AbundanceBoost" 1]
default	["B_hortorum" 0]
default	["B_hypnorum" 0]
default	["B_lapidarius" 0]
default	["B_pascuorum" 0]
default	["B_pratorum" 0]
default	["Backgroundcolour" 5]
default	["ChooseInputFile" "SI_07_BBH-T_Suss1.txt"]
default	["ChooseInputMap" "SI_07_BBH-I_Suss1.png"]
default	["FlowerspeciesFile" "SI_07_BBH-Flowerspecies_Suss.csv"]
default	["FoodSourceLimit" 25]
default	["ForagingMortalityFactor" 1]
default	["ForagingMortalityModel" "high"]
default	["GenericPlot1" "Species total adult queens"]
default	["GenericPlot2" "Species N colonies"]
default	["GenericPlot3" "Food available"]
default	["GenericPlot4" "Colony structures"]
default	["genericPlot5" "Species total adults"]
default	["Gridsize" 500]
default	["Input_File" "SI_07_BBH-T_Suss1.txt"]
default	["InputMap" "SI_07_BBH-I_Suss1.png"]
default	["InspectTurtle" 1]
default	["KeepDeadColonies?" true]
default	["Lambda_detectProb" -0.005]
default	["MapAreaIncluded" "complete"]
default	["MasterSizeFactor" 1]
default	["MaxHibernatingQueens" 10000]
default	["MergeHedges?" true]
default	["MinSizeFoodSources?" true]
default	["N_Badgers" 0]
default	["N_Psithyrus" 0]
default	["RemoveEmptyFoodSources?" true]
default	["SexLocus?" false]
default	["ShowCohorts?" true]
default	["showDeadCols?" false]
default	["ShowFoodsources?" true]
default	["ShowGrid?" false]
default	["ShowInspectedColony?" false]
default	["ShowMasterpatchesOnly?" false]
default	["ShowNests?" true]
default	["ShowPlots?" true]
default	["ShowQueens?" true]
default	["ShowSearchingQueens?" true]
default	["ShowWeather?" true]
default	["SpeciesFilename" "SI_07_BBH-BumbleSpecies_UK_01.csv"]
default	["StopExtinct?" true]
default	["TotalMapArea_km2" 25]
default	["UnlimitedMales?" true]
default	["Weather" "Constant 8 hrs"]
default	["WinterMortality?" true]
default	["X_Days" 90]

## Sheet: Population level
	Population level
time steps	3650
varied	["RAND_SEED" [1 1 3]]
changed	["B_terrestris" 7500]
default	["AbundanceBoost" 1]
default	["B_hortorum" 0]
default	["B_hypnorum" 0]
default	["B_lapidarius" 0]
default	["B_pascuorum" 0]
default	["B_pratorum" 0]
default	["Backgroundcolour" 5]
default	["ChooseInputFile" "SI_07_BBH-T_Suss1.txt"]
default	["ChooseInputMap" "SI_07_BBH-I_Suss1.png"]
default	["Colonies_IBM" 0]
default	["FlowerspeciesFile" "SI_07_BBH-Flowerspecies_Suss.csv"]
default	["FoodSourceLimit" 25]
default	["ForagingMortalityFactor" 1]
default	["ForagingMortalityModel" "high"]
default	["GenericPlot1" "Species total adult queens"]
default	["GenericPlot2" "Species N colonies"]
default	["GenericPlot3" "Food available"]
default	["GenericPlot4" "Colony structures"]
default	["genericPlot5" "Species total adults"]
default	["Gridsize" 500]
default	["Input_File" "SI_07_BBH-T_Suss1.txt"]
default	["InputMap" "SI_07_BBH-I_Suss1.png"]
default	["InspectTurtle" 1]
default	["KeepDeadColonies?" true]
default	["Lambda_detectProb" -0.005]
default	["MapAreaIncluded" "complete"]
default	["MasterSizeFactor" 1]
default	["MaxHibernatingQueens" 10000]
default	["MergeHedges?" true]
default	["MinSizeFoodSources?" true]
default	["N_Badgers" 0]
default	["N_Psithyrus" 0]
default	["RemoveEmptyFoodSources?" true]
default	["SexLocus?" false]
default	["ShowCohorts?" true]
default	["showDeadCols?" false]
default	["ShowFoodsources?" true]
default	["ShowGrid?" false]
default	["ShowInspectedColony?" false]
default	["ShowMasterpatchesOnly?" false]
default	["ShowNests?" true]
default	["ShowPlots?" true]
default	["ShowQueens?" true]
default	["ShowSearchingQueens?" true]
default	["ShowWeather?" true]
default	["SpeciesFilename" "SI_07_BBH-BumbleSpecies_UK_01.csv"]
default	["StopExtinct?" true]
default	["TotalMapArea_km2" 25]
default	["UnlimitedMales?" true]
default	["Weather" "Constant 8 hrs"]
default	["WinterMortality?" true]
default	["X_Days" 90]

## Sheet: SinglePatch
	SinglePatch
time steps	3650
varied	["Input_File" "SI_07_BBH_T_Grass_1km2.txt" "SI_07_BBH_T_Wood_1km2.txt" "SI_07_BBH_T_Scrub_1km2.txt" "SI_07_BBH_T_Hedge_1km2.txt"]
varied	["RAND_SEED" [1 1 20]]
changed	["B_terrestris" 1000]
changed	["ChooseInputMap" "None"]
changed	["InputMap" "None"]
changed	["StopExtinct?" false]
default	["AbundanceBoost" 1]
default	["B_hortorum" 0]
default	["B_hypnorum" 0]
default	["B_lapidarius" 0]
default	["B_pascuorum" 0]
default	["B_pratorum" 0]
default	["Backgroundcolour" 5]
default	["ChooseInputFile" "None"]
default	["Colonies_IBM" 0]
default	["FlowerspeciesFile" "SI_07_BBH-Flowerspecies_Suss.csv"]
default	["FoodSourceLimit" 25]
default	["ForagingMortalityFactor" 1]
default	["ForagingMortalityModel" "high"]
default	["GenericPlot1" "Species total adult queens"]
default	["GenericPlot2" "Species N colonies"]
default	["GenericPlot3" "Food available"]
default	["GenericPlot4" "Colony structures"]
default	["genericPlot5" "Species total adults"]
default	["Gridsize" 500]
default	["InspectTurtle" 1]
default	["KeepDeadColonies?" true]
default	["Lambda_detectProb" -0.005]
default	["MapAreaIncluded" "complete"]
default	["MasterSizeFactor" 1]
default	["MaxHibernatingQueens" 10000]
default	["MergeHedges?" true]
default	["MinSizeFoodSources?" true]
default	["N_Badgers" 0]
default	["N_Psithyrus" 0]
default	["RemoveEmptyFoodSources?" true]
default	["SexLocus?" false]
default	["ShowCohorts?" true]
default	["showDeadCols?" false]
default	["ShowFoodsources?" true]
default	["ShowGrid?" false]
default	["ShowInspectedColony?" false]
default	["ShowMasterpatchesOnly?" false]
default	["ShowNests?" true]
default	["ShowPlots?" true]
default	["ShowQueens?" true]
default	["ShowSearchingQueens?" true]
default	["ShowWeather?" true]
default	["SpeciesFilename" "SI_07_BBH-BumbleSpecies_UK_01.csv"]
default	["TotalMapArea_km2" 25]
default	["UnlimitedMales?" true]
default	["Weather" "Constant 8 hrs"]
default	["WinterMortality?" true]
default	["X_Days" 90]

## Sheet: Baron TMX
			Comment
			A modified version of the model was created by adding two new switches ("Baron_PesticideEffect?", "QueenDeath?") and a new input ("Baron_NoEggsProb") to the interface. In ThresholdLevelREP under thType "eggLaying", situation "QueenInitiationPhase", one line of code was added: "if Baron_PesticideEffect? = true and random-float 1 < Baron_NoEggsProb [ set th NotSetHigh - 1 ]". In "EmergenceNewQueens…
	Baron TMX
time steps	3650
new	["Baron_NoEggsProb" 0.26]
new	["Baron_PesticideEffect?" true]
new	["QueenDeath?" true]
varied	["B_terrestris" 500 7500]
varied	["RAND_SEED" [1 1 20]]
default	["AbundanceBoost" 1]
default	["B_hortorum" 0]
default	["B_hypnorum" 0]
default	["B_lapidarius" 0]
default	["B_pascuorum" 0]
default	["B_pratorum" 0]
default	["Backgroundcolour" 5]
default	["ChooseInputFile" "SI_07_BBH-T_Suss1.txt"]
default	["ChooseInputMap" "SI_07_BBH-I_Suss1.png"]
default	["Colonies_IBM" 0]
default	["FlowerspeciesFile" "SI_07_BBH-Flowerspecies_Suss.csv"]
default	["FoodSourceLimit" 25]
default	["ForagingMortalityFactor" 1]
default	["ForagingMortalityModel" "high"]
default	["GenericPlot1" "Species total adult queens"]
default	["GenericPlot2" "Species N colonies"]
default	["GenericPlot3" "Food available"]
default	["GenericPlot4" "Colony structures"]
default	["genericPlot5" "Species total adults"]
default	["Gridsize" 500]
default	["Input_File" "SI_07_BBH-T_Suss1.txt"]
default	["InputMap" "SI_07_BBH-I_Suss1.png"]
default	["InspectTurtle" 1]
default	["KeepDeadColonies?" true]
default	["Lambda_detectProb" -0.005]
default	["MapAreaIncluded" "complete"]
default	["MasterSizeFactor" 1]
default	["MaxHibernatingQueens" 10000]
default	["MergeHedges?" true]
default	["MinSizeFoodSources?" true]
default	["N_Badgers" 0]
default	["N_Psithyrus" 0]
default	["RemoveEmptyFoodSources?" true]
default	["SexLocus?" false]
default	["ShowCohorts?" true]
default	["showDeadCols?" false]
default	["ShowFoodsources?" true]
default	["ShowGrid?" false]
default	["ShowInspectedColony?" false]
default	["ShowMasterpatchesOnly?" false]
default	["ShowNests?" true]
default	["ShowPlots?" true]
default	["ShowQueens?" true]
default	["ShowSearchingQueens?" true]
default	["ShowWeather?" true]
default	["SpeciesFilename" "SI_07_BBH-BumbleSpecies_UK_01.csv"]
default	["StopExtinct?" true]
default	["TotalMapArea_km2" 25]
default	["UnlimitedMales?" true]
default	["Weather" "Constant 8 hrs"]
default	["WinterMortality?" true]
default	["X_Days" 90]

## Sheet: Sensitivity
	Sensitivity analysis		Note: Sensitivity analysis was done by varying one factor at a time
time steps	365
varied	["RAND_SEED" [1 1 20]]
		unit	default:		x0.5	x0.75	x1	x1.25	x1.5	x2
	AbundanceBoost		1		0.5	0.75	1	1.25	1.5	2
	DailySwitchProbability		0.13		0.065	0.0975	0.13	0.1625	0.195	0.26
	EnergyFactorOnFlower		0.3		0.15	0.225	0.3	0.375	0.45	0.6
	EnergyRequiredForPollenAssimilation_kJ_per_g	kJ/g	6.2		3.1	4.65	6.2	7.75	9.3	12.4
	FoodSourceLimit		25		12.5	18.75	25	31.25	37.5	50
	ForagingMortalityFactor		1		0.5	0.75	1	1.25	1.5	2
	ForagingRangeMax_m	m	758		379	568.5	758	947.5	1137	1516
	Lambda_detectProb		-0.005		-0.0025	-0.00375	-0.005	-0.00625	-0.0075	-0.01
	LarvaWorkerRatioTH		3		1.5	2.25	3	3.75	4.5	6
	MaxLifespanMales	d	30		15	22.5	30	37.5	45	60
	MetabolicRateFlight_W/kg	W/kg	488.6		244.3	366.45	488.6	610.75	732.9	977.2
	NestSearchTime_h	hrs	6		3	4.5	6	7.5	9	12
	QueenDestinedEggsBeforeSP_d	d	5		2.5	3.75	5	6.25	7.5	10
	Weather	hrs	8		4	6	8	10	12	16
default	["B_hortorum" 0]
default	["B_hypnorum" 0]
default	["B_lapidarius" 0]
default	["B_pascuorum" 0]
default	["B_pratorum" 0]
default	["B_terrestris" 500]
default	["Backgroundcolour" 5]
default	["ChooseInputFile" "SI_07_BBH-T_Suss1.txt"]
default	["ChooseInputMap" "SI_07_BBH-I_Suss1.png"]
default	["Colonies_IBM" 0]
default	["FlowerspeciesFile" "SI_07_BBH-Flowerspecies_Suss.csv"]
default	["ForagingMortalityModel" "high"]
default	["GenericPlot1" "Species total adult queens"]
default	["GenericPlot2" "Species N colonies"]
default	["GenericPlot3" "Food available"]
default	["GenericPlot4" "Colony structures"]
default	["genericPlot5" "Species total adults"]
default	["Gridsize" 500]
default	["Input_File" "SI_07_BBH-T_Suss1.txt"]
default	["InputMap" "SI_07_BBH-I_Suss1.png"]
default	["InspectTurtle" 1]
default	["KeepDeadColonies?" true]
default	["MapAreaIncluded" "complete"]
default	["MasterSizeFactor" 1]
default	["MaxHibernatingQueens" 10000]
default	["MergeHedges?" true]
default	["MinSizeFoodSources?" true]
default	["N_Badgers" 0]
default	["N_Psithyrus" 0]
default	["RemoveEmptyFoodSources?" true]
default	["SexLocus?" false]
default	["ShowCohorts?" true]
default	["showDeadCols?" false]
default	["ShowFoodsources?" true]
default	["ShowGrid?" false]
default	["ShowInspectedColony?" false]
default	["ShowMasterpatchesOnly?" false]
default	["ShowNests?" true]
default	["ShowPlots?" true]
default	["ShowQueens?" true]
default	["ShowSearchingQueens?" true]
default	["ShowWeather?" true]
default	["SpeciesFilename" "SI_07_BBH-BumbleSpecies_UK_01.csv"]
default	["StopExtinct?" true]
default	["TotalMapArea_km2" 25]
default	["UnlimitedMales?" true]
default	["WinterMortality?" true]
default	["X_Days" 90]
